# Supplementary material for: Critical evaluation of two neutron structures of Mn superoxide dismutase with quantum refinement
Source: J Biol Inorg Chem. 2026 Mar 10;31(3):173–91. doi: 10.1007/s00775-026-02140-5 (PMC13287255; doi:10.1007/s00775-026-02140-5)
Supplement: Supplementary file 2 — Supplementary Material 2 [file 775_2026_2140_MOESM2_ESM.zip]

Archive with 120 entries (115 files):
- Coord/
- Coord/Reda/
- Coord/Oxa/
- Coord/Redb/
- Coord/Oxb/
- Coord/Reda/rd1b.pdb
- Coord/Reda/lp2a.pdb
- Coord/Reda/led.pdb
- Coord/Reda/le2.pdb
- Coord/Reda/rd1c.pdb
- Coord/Reda/lpd.pdb
- Coord/Reda/rd1a.pdb
- Coord/Reda/lepo.pdb
- Coord/Reda/lp2b.pdb
- Coord/Reda/le1.pdb
- Coord/Reda/lp2c.pdb
- Coord/Reda/lpp.pdb
- Coord/Reda/rddo.pdb
- Coord/Reda/rd1ao.pdb
- Coord/Reda/rdp.pdb
- Coord/Reda/dpdw.pdb
- Coord/Reda/lp1ao.pdb
- Coord/Reda/dpd2.pdb
- Coord/Reda/rdd2b.pdb
- Coord/Reda/lp1a2.pdb
- Coord/Reda/dpdo.pdb
- Coord/Reda/lp1aw.pdb
- Coord/Reda/ded.pdb
- Coord/Reda/rddw.pdb
- Coord/Reda/lep2.pdb
- Coord/Reda/rdda.pdb
- Coord/Reda/rd1aw.pdb
- Coord/Reda/dpd.pdb
- Coord/Reda/dep.pdb
- Coord/Reda/rddc.pdb
- Coord/Reda/rddb.pdb
- Coord/Reda/dpp.pdb
- Coord/Reda/rd2a.pdb
- Coord/Reda/lp1b.pdb
- Coord/Reda/lp1c.pdb
- Coord/Reda/lepb.pdb
- Coord/Reda/rd1a2.pdb
- Coord/Reda/rd2b.pdb
- Coord/Reda/lepw.pdb
- Coord/Reda/lp1a.pdb
- Coord/Reda/lepa.pdb
- Coord/Reda/rd2c.pdb
- Coord/Reda/rdd2.pdb
- Coord/Reda/rddd.pdb
- Coord/Oxa/rd1b.pdb
- Coord/Oxa/led.pdb
- Coord/Oxa/lpd.pdb
- Coord/Oxa/rd1a.pdb
- Coord/Oxa/lep.pdb
- Coord/Oxa/lpp.pdb
- Coord/Oxa/rdp.pdb
- Coord/Oxa/rd2.pdb
- Coord/Oxa/rdd.pdb
- Coord/Oxa/rpp.pdb
- Coord/Oxa/deda.pdb
- Coord/Oxa/dedb.pdb
- Coord/Oxa/dpd.pdb
- Coord/Oxa/dep.pdb
- Coord/Oxa/rdpc.pdb
- Coord/Oxa/rmd.pdb
- Coord/Oxa/rm2.pdb
- Coord/Oxa/rdpb.pdb
- Coord/Oxa/rm1.pdb
- Coord/Oxa/rmp.pdb
- Coord/Oxa/rdpa.pdb
- Coord/Oxa/ddd.pdb
- Coord/Redb/rd1oc.pdb
- Coord/Redb/rd1ob.pdb
- Coord/Redb/lp1ha.pdb
- Coord/Redb/lppoa.pdb
- Coord/Redb/lp1hc.pdb
- Coord/Redb/lp1hb.pdb
- Coord/Redb/rd1oa.pdb
- Coord/Redb/lppob.pdb
- Coord/Redb/rd2hc.pdb
- Coord/Redb/le2h.pdb
- Coord/Redb/lpdw.pdb
- Coord/Redb/rd2hb.pdb
- Coord/Redb/rdph.pdb
- Coord/Redb/rd2ha.pdb
- Coord/Redb/lp2ha.pdb
- Coord/Redb/rd2ob.pdb
- Coord/Redb/dpdw.pdb
- Coord/Redb/rd2oc.pdb
- Coord/Redb/rd2oa.pdb
- Coord/Redb/lp2hb.pdb
- Coord/Redb/lp2hc.pdb
- Coord/Redb/rdpob.pdb
- Coord/Redb/rd1hb.pdb
- Coord/Redb/rd1hc.pdb
- Coord/Redb/rdpoa.pdb
- Coord/Redb/rd1ha.pdb
- Coord/Redb/rddw.pdb
- Coord/Redb/le1h.pdb
- Coord/Redb/lpph.pdb
- Coord/Oxb/rd1b.pdb
- Coord/Oxb/led.pdb
- Coord/Oxb/rd1c.pdb
- Coord/Oxb/rd1a.pdb
- Coord/Oxb/lep.pdb
- Coord/Oxb/rd1d.pdb
- Coord/Oxb/rd1e.pdb
- Coord/Oxb/rdp.pdb
- Coord/Oxb/dmd.pdb
- Coord/Oxb/rdd.pdb
- Coord/Oxb/deda.pdb
- Coord/Oxb/dedb.pdb
- Coord/Oxb/dep.pdb
- Coord/Oxb/rd2d.pdb
- Coord/Oxb/rd2e.pdb
- Coord/Oxb/rd2a.pdb
- Coord/Oxb/rmd.pdb
- Coord/Oxb/rd2b.pdb
- Coord/Oxb/rmp.pdb
- Coord/Oxb/rd2c.pdb
