# Supplementary material for: Critical evaluation of two neutron structures of Mn superoxide dismutase with quantum refinement
Source: J Biol Inorg Chem. 2026 Mar 10;31(3):173–91. doi: 10.1007/s00775-026-02140-5 (PMC13287255; doi:10.1007/s00775-026-02140-5)
Supplement: Supplementary file 2 — Supplementary Material 2 [file 775_2026_2140_MOESM2_ESM.zip › Coord/Reda/rd1b.pdb]

CRYST1   81.330   81.330  242.880  90.00  90.00 120.00 P 61 2 2
SCALE1      0.012296  0.007099  0.000000        0.00000
SCALE2      0.000000  0.014198  0.000000        0.00000
SCALE3      0.000000  0.000000  0.004117        0.00000
ATOM    486  CB  HIS A  30      49.993  21.925  91.411  1.00 29.04           H
ATOM    487  CG  HIS A  30      50.058  21.133  92.175  1.00 14.74           C
ATOM    488  ND1 HIS A  30      48.944  20.558  92.760  1.00 35.19           N
ATOM    489  CD2 HIS A  30      51.143  20.534  92.767  1.00 19.24           C
ATOM    490  CE1 HIS A  30      49.402  19.652  93.674  1.00 28.66           C
ATOM    491  NE2 HIS A  30      50.720  19.591  93.679  1.00 17.66           N
ATOM    496  DD1 HIS A  30      47.948  20.741  92.542  1.00 34.28           H
ATOM    497  DD2 HIS A  30      52.199  20.737  92.584  1.00 23.21           H
ATOM    498  DE1 HIS A  30      48.750  19.096  94.346  1.00 31.03           H
ATOM    540  CB  TYR A  34      45.170  25.397  87.585  1.00 16.58           H
ATOM    541  CG  TYR A  34      45.132  25.024  88.583  1.00 13.80           C
ATOM    542  CD1 TYR A  34      43.944  24.471  89.062  1.00 21.80           C
ATOM    543  CD2 TYR A  34      46.261  25.133  89.403  1.00 21.11           C
ATOM    544  CE1 TYR A  34      43.866  24.090  90.399  1.00 19.80           C
ATOM    545  CE2 TYR A  34      46.232  24.621  90.707  1.00 26.51           C
ATOM    546  CZ  TYR A  34      45.021  24.119  91.191  1.00 30.69           C
ATOM    547  OH  TYR A  34      44.989  23.630  92.498  1.00 38.85           O
ATOM    552  DD1 TYR A  34      43.058  24.401  88.422  1.00 27.20           H
ATOM    553  DD2 TYR A  34      47.169  25.596  89.002  1.00 26.97           H
ATOM    554  DE1 TYR A  34      42.909  23.827  90.860  1.00 25.13           H
ATOM    555  DE2 TYR A  34      47.113  24.587  91.354  1.00 26.58           H
ATOM    556  DH  TYR A  34      44.051  23.443  92.725  1.00 42.92           H
ATOM   2182  CB  GLN A 143      42.313  28.051  92.992  1.00 17.92           H
ATOM   2183  CG  GLN A 143      42.874  27.135  93.047  1.00 21.61           C
ATOM   2184  CD  GLN A 143      44.235  27.498  93.600  1.00 22.38           C
ATOM   2185  OE1 GLN A 143      44.633  28.655  93.668  1.00 23.92           O
ATOM   2186  NE2 GLN A 143      44.984  26.448  94.091  1.00 17.78           N
ATOM   2191  DG2 GLN A 143      42.345  26.398  93.662  1.00 29.87           H
ATOM   2192  DG3 GLN A 143      42.956  26.714  92.028  1.00 31.48           H
ATOM   2193 DE21 GLN A 143      45.927  26.740  94.305  1.00 21.83           H
ATOM   2194 DE22 GLN A 143      44.953  25.556  93.597  1.00 26.87           H
ATOM   2534  CB  TYR A 166      50.902  15.512  99.420  1.00 21.03           H
ATOM   2535  CG  TYR A 166      51.208  16.135  98.580  1.00 23.76           C
ATOM   2536  CD1 TYR A 166      50.295  16.509  97.587  1.00 18.72           C
ATOM   2537  CD2 TYR A 166      52.545  16.557  98.467  1.00 33.76           C
ATOM   2538  CE1 TYR A 166      50.711  17.279  96.489  1.00 22.17           C
ATOM   2539  CE2 TYR A 166      52.974  17.320  97.373  1.00 26.78           C
ATOM   2540  CZ  TYR A 166      52.071  17.646  96.335  1.00 20.44           C
ATOM   2541  OH  TYR A 166      52.579  18.256  95.243  1.00 15.26           O
ATOM   2546  DD1 TYR A 166      49.262  16.151  97.635  1.00 19.15           H
ATOM   2547  DD2 TYR A 166      53.267  16.261  99.239  1.00 34.25           H
ATOM   2548  DE1 TYR A 166      49.986  17.539  95.709  1.00 25.61           H
ATOM   2549  DE2 TYR A 166      54.012  17.655  97.272  1.00 30.75           H
ATOM   2550  DH  TYR A 166      51.854  18.535  94.594  1.00 20.97           H
TER
HETATM 6304  O   DOD A 330      45.843  20.811  92.399  1.00 38.22           O
HETATM 6305  D1  DOD A 330      45.463  20.447  93.227  1.00 38.21           H
HETATM 6306  D2  DOD A 330      45.429  21.705  92.335  1.00 26.77           H
