# Supplementary material for: Critical evaluation of two neutron structures of Mn superoxide dismutase with quantum refinement
Source: J Biol Inorg Chem. 2026 Mar 10;31(3):173–91. doi: 10.1007/s00775-026-02140-5 (PMC13287255; doi:10.1007/s00775-026-02140-5)
Supplement: Supplementary file 2 — Supplementary Material 2 [file 775_2026_2140_MOESM2_ESM.zip › Coord/Reda/lp2a.pdb]

CRYST1   81.330   81.330  242.880  90.00  90.00 120.00 P 61 2 2
SCALE1      0.012296  0.007099  0.000000        0.00000
SCALE2      0.000000  0.014198  0.000000        0.00000
SCALE3      0.000000  0.000000  0.004117        0.00000
ATOM    486  CB  HIS A  30      49.931  21.942  91.396  1.00 28.75           H
ATOM    487  CG  HIS A  30      49.946  21.164  92.163  1.00 16.54           C
ATOM    488  ND1 HIS A  30      48.821  20.613  92.748  1.00 37.47           N
ATOM    489  CD2 HIS A  30      51.035  20.554  92.718  1.00 17.87           C
ATOM    490  CE1 HIS A  30      49.221  19.694  93.646  1.00 31.43           C
ATOM    491  NE2 HIS A  30      50.553  19.626  93.611  1.00 21.29           N
ATOM    496  DD1 HIS A  30      47.796  20.831  92.572  1.00 36.18           H
ATOM    497  DD2 HIS A  30      52.099  20.726  92.561  1.00 22.92           H
ATOM    498  DE1 HIS A  30      48.588  19.146  94.348  1.00 31.53           H
ATOM    499  DE2 HIS A  30      51.143  18.964  94.181  1.00 24.08           H
ATOM    541  CB  TYR A  34      45.161  25.409  87.569  1.00 17.30           H
ATOM    542  CG  TYR A  34      45.111  25.038  88.563  1.00 14.08           C
ATOM    543  CD1 TYR A  34      43.934  24.467  89.050  1.00 21.88           C
ATOM    544  CD2 TYR A  34      46.248  25.176  89.361  1.00 21.61           C
ATOM    545  CE1 TYR A  34      43.872  24.077  90.386  1.00 20.62           C
ATOM    546  CE2 TYR A  34      46.233  24.660  90.659  1.00 25.77           C
ATOM    547  CZ  TYR A  34      45.035  24.132  91.153  1.00 31.83           C
ATOM    548  OH  TYR A  34      44.976  23.607  92.444  1.00 39.83           O
ATOM    553  DD1 TYR A  34      43.056  24.380  88.405  1.00 27.09           H
ATOM    554  DD2 TYR A  34      47.141  25.663  88.956  1.00 27.90           H
ATOM    555  DE1 TYR A  34      42.948  23.770  90.872  1.00 26.11           H
ATOM    556  DE2 TYR A  34      47.130  24.670  91.290  1.00 27.03           H
ATOM    557  DH  TYR A  34      45.649  24.110  92.953  1.00 43.11           H
ATOM   2183  CB  GLN A 143      42.315  28.071  92.966  1.00 17.76           H
ATOM   2184  CG  GLN A 143      42.912  27.182  92.988  1.00 22.11           C
ATOM   2185  CD  GLN A 143      44.271  27.532  93.546  1.00 23.76           C
ATOM   2186  OE1 GLN A 143      44.701  28.668  93.647  1.00 24.26           O
ATOM   2187  NE2 GLN A 143      45.041  26.418  93.900  1.00 18.92           N
ATOM   2192  DG2 GLN A 143      42.397  26.406  93.568  1.00 27.92           H
ATOM   2193  DG3 GLN A 143      43.014  26.797  91.954  1.00 33.00           H
ATOM   2194 DE21 GLN A 143      45.734  26.650  94.600  1.00 18.33           H
ATOM   2195 DE22 GLN A 143      44.515  25.571  94.108  1.00 33.33           H
ATOM   2535  CB  TYR A 166      50.919  15.502  99.465  1.00 20.87           H
ATOM   2536  CG  TYR A 166      51.183  16.127  98.619  1.00 23.42           C
ATOM   2537  CD1 TYR A 166      50.216  16.453  97.663  1.00 18.66           C
ATOM   2538  CD2 TYR A 166      52.506  16.554  98.458  1.00 33.80           C
ATOM   2539  CE1 TYR A 166      50.572  17.206  96.541  1.00 23.77           C
ATOM   2540  CE2 TYR A 166      52.879  17.308  97.333  1.00 26.64           C
ATOM   2541  CZ  TYR A 166      51.903  17.595  96.368  1.00 20.94           C
ATOM   2542  OH  TYR A 166      52.230  18.225  95.173  1.00 17.11           O
ATOM   2547  DD1 TYR A 166      49.200  16.064  97.752  1.00 20.61           H
ATOM   2548  DD2 TYR A 166      53.270  16.251  99.191  1.00 33.44           H
ATOM   2549  DE1 TYR A 166      49.832  17.436  95.771  1.00 26.31           H
ATOM   2550  DE2 TYR A 166      53.922  17.638  97.207  1.00 28.21           H
ATOM   2551  DH  TYR A 166      53.189  18.411  95.148  1.00 22.32           H
TER
HETATM 6305  O   DOD A 330      46.010  21.026  92.559  1.00 39.50           O
HETATM 6306  D1  DOD A 330      45.352  20.376  92.880  1.00 34.17           H
HETATM 6307  D2  DOD A 330      45.474  21.858  92.425  1.00 29.44           H
