# Supplementary material for: Critical evaluation of two neutron structures of Mn superoxide dismutase with quantum refinement
Source: J Biol Inorg Chem. 2026 Mar 10;31(3):173–91. doi: 10.1007/s00775-026-02140-5 (PMC13287255; doi:10.1007/s00775-026-02140-5)
Supplement: Supplementary file 2 — Supplementary Material 2 [file 775_2026_2140_MOESM2_ESM.zip › Coord/Reda/led.pdb]

CRYST1   81.330   81.330  242.880  90.00  90.00 120.00 P 61 2 2
SCALE1      0.012296  0.007099  0.000000        0.00000
SCALE2      0.000000  0.014198  0.000000        0.00000
SCALE3      0.000000  0.000000  0.004117        0.00000
ATOM    486  CB  HIS A  30      49.950  21.956  91.387  1.00 28.79           H
ATOM    487  CG  HIS A  30      49.978  21.182  92.151  1.00 16.50           C
ATOM    488  ND1 HIS A  30      48.827  20.660  92.695  1.00 30.32           N
ATOM    489  CD2 HIS A  30      51.093  20.586  92.699  1.00 18.10           C
ATOM    490  CE1 HIS A  30      49.239  19.758  93.569  1.00 29.86           C
ATOM    491  NE2 HIS A  30      50.595  19.659  93.586  1.00 21.32           N
ATOM    496  DD2 HIS A  30      52.161  20.765  92.556  1.00 23.01           H
ATOM    497  DE1 HIS A  30      48.614  19.223  94.284  1.00 28.26           H
ATOM    498  DE2 HIS A  30      51.148  18.969  94.105  1.00 22.90           H
ATOM    540  CB  TYR A  34      45.147  25.368  87.605  1.00 16.58           H
ATOM    541  CG  TYR A  34      45.131  24.966  88.601  1.00 14.37           C
ATOM    542  CD1 TYR A  34      43.949  24.430  89.140  1.00 20.76           C
ATOM    543  CD2 TYR A  34      46.271  25.088  89.412  1.00 22.22           C
ATOM    544  CE1 TYR A  34      43.901  24.089  90.488  1.00 20.79           C
ATOM    545  CE2 TYR A  34      46.265  24.604  90.719  1.00 25.78           C
ATOM    546  CZ  TYR A  34      45.063  24.121  91.335  1.00 30.78           C
ATOM    547  OH  TYR A  34      45.006  23.766  92.581  1.00 33.07           O
ATOM    552  DD1 TYR A  34      43.049  24.342  88.507  1.00 26.22           H
ATOM    553  DD2 TYR A  34      47.177  25.543  88.985  1.00 26.93           H
ATOM    554  DE1 TYR A  34      42.962  23.799  90.966  1.00 25.22           H
ATOM    555  DE2 TYR A  34      47.169  24.577  91.330  1.00 26.93           H
ATOM   2181  CB  GLN A 143      42.342  28.052  93.011  1.00 17.35           H
ATOM   2182  CG  GLN A 143      42.855  27.107  93.076  1.00 22.43           C
ATOM   2183  CD  GLN A 143      44.242  27.385  93.616  1.00 22.03           C
ATOM   2184  OE1 GLN A 143      44.648  28.540  93.762  1.00 24.04           O
ATOM   2185  NE2 GLN A 143      44.969  26.296  93.990  1.00 20.14           N
ATOM   2190  DG2 GLN A 143      42.286  26.423  93.717  1.00 30.72           H
ATOM   2191  DG3 GLN A 143      42.901  26.641  92.075  1.00 31.69           H
ATOM   2192 DE21 GLN A 143      45.908  26.577  94.227  1.00 18.93           H
ATOM   2193 DE22 GLN A 143      44.893  25.368  93.496  1.00 31.93           H
ATOM   2533  CB  TYR A 166      50.879  15.508  99.448  1.00 21.38           H
ATOM   2534  CG  TYR A 166      51.179  16.136  98.615  1.00 23.68           C
ATOM   2535  CD1 TYR A 166      50.257  16.490  97.623  1.00 19.08           C
ATOM   2536  CD2 TYR A 166      52.508  16.563  98.526  1.00 33.79           C
ATOM   2537  CE1 TYR A 166      50.670  17.251  96.524  1.00 22.89           C
ATOM   2538  CE2 TYR A 166      52.940  17.326  97.426  1.00 26.29           C
ATOM   2539  CZ  TYR A 166      52.019  17.618  96.406  1.00 21.43           C
ATOM   2540  OH  TYR A 166      52.384  18.218  95.223  1.00 14.82           O
ATOM   2545  DD1 TYR A 166      49.231  16.120  97.657  1.00 20.18           H
ATOM   2546  DD2 TYR A 166      53.227  16.246  99.293  1.00 34.02           H
ATOM   2547  DE1 TYR A 166      49.971  17.531  95.732  1.00 25.87           H
ATOM   2548  DE2 TYR A 166      53.980  17.673  97.347  1.00 29.15           H
ATOM   2549  DH  TYR A 166      53.323  18.482  95.263  1.00 26.20           H
TER
HETATM 6303  O   DOD A 330      45.233  20.897  92.596  1.00 25.81           O
HETATM 6304  D1  DOD A 330      46.214  20.975  92.543  1.00 36.59           H
HETATM 6305  D2  DOD A 330      44.937  21.848  92.592  1.00 23.99           H
