# Supplementary material for: Critical evaluation of two neutron structures of Mn superoxide dismutase with quantum refinement
Source: J Biol Inorg Chem. 2026 Mar 10;31(3):173–91. doi: 10.1007/s00775-026-02140-5 (PMC13287255; doi:10.1007/s00775-026-02140-5)
Supplement: Supplementary file 2 — Supplementary Material 2 [file 775_2026_2140_MOESM2_ESM.zip › Coord/Reda/le2.pdb]

CRYST1   81.330   81.330  242.880  90.00  90.00 120.00 P 61 2 2
SCALE1      0.012296  0.007099  0.000000        0.00000
SCALE2      0.000000  0.014198  0.000000        0.00000
SCALE3      0.000000  0.000000  0.004117        0.00000
ATOM    486  CB  HIS A  30      49.925  21.960  91.384  1.00 28.53           H
ATOM    487  CG  HIS A  30      49.894  21.192  92.152  1.00 18.12           C
ATOM    488  ND1 HIS A  30      48.720  20.682  92.668  1.00 32.40           N
ATOM    489  CD2 HIS A  30      50.985  20.574  92.715  1.00 16.69           C
ATOM    490  CE1 HIS A  30      49.114  19.767  93.547  1.00 31.89           C
ATOM    491  NE2 HIS A  30      50.462  19.650  93.585  1.00 21.35           N
ATOM    496  DD2 HIS A  30      52.055  20.711  92.574  1.00 22.60           H
ATOM    497  DE1 HIS A  30      48.474  19.222  94.243  1.00 30.67           H
ATOM    498  DE2 HIS A  30      51.001  18.961  94.125  1.00 22.05           H
ATOM    540  CB  TYR A  34      45.182  25.399  87.597  1.00 16.94           H
ATOM    541  CG  TYR A  34      45.129  25.026  88.598  1.00 14.22           C
ATOM    542  CD1 TYR A  34      43.950  24.467  89.098  1.00 21.54           C
ATOM    543  CD2 TYR A  34      46.263  25.149  89.409  1.00 21.37           C
ATOM    544  CE1 TYR A  34      43.889  24.110  90.444  1.00 20.83           C
ATOM    545  CE2 TYR A  34      46.243  24.655  90.719  1.00 25.77           C
ATOM    546  CZ  TYR A  34      45.037  24.174  91.253  1.00 32.74           C
ATOM    547  OH  TYR A  34      44.928  23.812  92.571  1.00 38.58           O
ATOM    552  DD1 TYR A  34      43.058  24.378  88.464  1.00 26.74           H
ATOM    553  DD2 TYR A  34      47.167  25.624  89.012  1.00 27.15           H
ATOM    554  DE1 TYR A  34      42.951  23.824  90.918  1.00 24.79           H
ATOM    555  DE2 TYR A  34      47.133  24.668  91.353  1.00 26.99           H
ATOM    556  DH  TYR A  34      45.365  22.897  92.707  1.00 40.56           H
ATOM   2182  CB  GLN A 143      42.311  28.047  92.988  1.00 17.71           H
ATOM   2183  CG  GLN A 143      42.913  27.158  93.026  1.00 21.96           C
ATOM   2184  CD  GLN A 143      44.264  27.540  93.584  1.00 23.94           C
ATOM   2185  OE1 GLN A 143      44.668  28.700  93.587  1.00 24.60           O
ATOM   2186  NE2 GLN A 143      44.999  26.493  94.092  1.00 18.21           N
ATOM   2191  DG2 GLN A 143      42.402  26.366  93.586  1.00 28.48           H
ATOM   2192  DG3 GLN A 143      43.046  26.796  91.987  1.00 31.74           H
ATOM   2193 DE21 GLN A 143      45.962  26.766  94.244  1.00 22.28           H
ATOM   2194 DE22 GLN A 143      44.881  25.550  93.701  1.00 26.66           H
ATOM   2534  CB  TYR A 166      50.927  15.498  99.471  1.00 20.65           H
ATOM   2535  CG  TYR A 166      51.192  16.124  98.629  1.00 23.51           C
ATOM   2536  CD1 TYR A 166      50.227  16.450  97.671  1.00 18.50           C
ATOM   2537  CD2 TYR A 166      52.516  16.557  98.471  1.00 33.91           C
ATOM   2538  CE1 TYR A 166      50.580  17.207  96.551  1.00 23.13           C
ATOM   2539  CE2 TYR A 166      52.887  17.308  97.341  1.00 26.51           C
ATOM   2540  CZ  TYR A 166      51.913  17.591  96.372  1.00 21.10           C
ATOM   2541  OH  TYR A 166      52.228  18.199  95.176  1.00 16.88           O
ATOM   2546  DD1 TYR A 166      49.211  16.062  97.753  1.00 20.08           H
ATOM   2547  DD2 TYR A 166      53.273  16.258  99.209  1.00 33.60           H
ATOM   2548  DE1 TYR A 166      49.844  17.463  95.781  1.00 26.17           H
ATOM   2549  DE2 TYR A 166      53.924  17.640  97.198  1.00 28.37           H
ATOM   2550  DH  TYR A 166      53.169  18.455  95.176  1.00 21.40           H
TER
HETATM 6304  O   DOD A 330      45.729  21.371  92.836  1.00 38.63           O
HETATM 6305  D1  DOD A 330      46.603  20.987  92.526  1.00 41.87           H
HETATM 6306  D2  DOD A 330      44.970  20.950  92.388  1.00 20.54           H
