# Supplementary material for: Critical evaluation of two neutron structures of Mn superoxide dismutase with quantum refinement
Source: J Biol Inorg Chem. 2026 Mar 10;31(3):173–91. doi: 10.1007/s00775-026-02140-5 (PMC13287255; doi:10.1007/s00775-026-02140-5)
Supplement: Supplementary file 2 — Supplementary Material 2 [file 775_2026_2140_MOESM2_ESM.zip › Coord/Reda/rd1c.pdb]

CRYST1   81.330   81.330  242.880  90.00  90.00 120.00 P 61 2 2
SCALE1      0.012296  0.007099  0.000000        0.00000
SCALE2      0.000000  0.014198  0.000000        0.00000
SCALE3      0.000000  0.000000  0.004117        0.00000
ATOM    486  CB  HIS A  30      49.973  21.918  91.414  1.00 28.74           H
ATOM    487  CG  HIS A  30      50.029  21.123  92.177  1.00 13.85           C
ATOM    488  ND1 HIS A  30      48.920  20.547  92.778  1.00 36.18           N
ATOM    489  CD2 HIS A  30      51.114  20.515  92.757  1.00 19.07           C
ATOM    490  CE1 HIS A  30      49.386  19.636  93.678  1.00 28.76           C
ATOM    491  NE2 HIS A  30      50.702  19.570  93.669  1.00 16.74           N
ATOM    496  DD1 HIS A  30      47.917  20.733  92.596  1.00 33.83           H
ATOM    497  DD2 HIS A  30      52.168  20.719  92.563  1.00 22.35           H
ATOM    498  DE1 HIS A  30      48.734  19.089  94.361  1.00 30.29           H
ATOM    540  CB  TYR A  34      45.181  25.397  87.597  1.00 16.58           H
ATOM    541  CG  TYR A  34      45.131  25.026  88.597  1.00 13.56           C
ATOM    542  CD1 TYR A  34      43.943  24.471  89.076  1.00 21.81           C
ATOM    543  CD2 TYR A  34      46.256  25.141  89.421  1.00 20.72           C
ATOM    544  CE1 TYR A  34      43.872  24.086  90.412  1.00 20.47           C
ATOM    545  CE2 TYR A  34      46.232  24.625  90.721  1.00 26.12           C
ATOM    546  CZ  TYR A  34      45.023  24.120  91.207  1.00 31.14           C
ATOM    547  OH  TYR A  34      44.979  23.671  92.524  1.00 40.03           O
ATOM    552  DD1 TYR A  34      43.048  24.410  88.444  1.00 26.43           H
ATOM    553  DD2 TYR A  34      47.165  25.608  89.029  1.00 26.84           H
ATOM    554  DE1 TYR A  34      42.912  23.832  90.867  1.00 24.95           H
ATOM    555  DE2 TYR A  34      47.113  24.613  91.365  1.00 27.45           H
ATOM    556  DH  TYR A  34      44.055  23.399  92.722  1.00 44.60           H
ATOM   2182  CB  GLN A 143      42.312  28.043  92.995  1.00 17.40           H
ATOM   2183  CG  GLN A 143      42.883  27.133  93.046  1.00 22.20           C
ATOM   2184  CD  GLN A 143      44.244  27.513  93.588  1.00 23.20           C
ATOM   2185  OE1 GLN A 143      44.643  28.671  93.616  1.00 24.51           O
ATOM   2186  NE2 GLN A 143      44.993  26.467  94.091  1.00 18.13           N
ATOM   2191  DG2 GLN A 143      42.364  26.388  93.661  1.00 29.64           H
ATOM   2192  DG3 GLN A 143      42.976  26.725  92.020  1.00 31.23           H
ATOM   2193 DE21 GLN A 143      45.943  26.762  94.280  1.00 22.89           H
ATOM   2194 DE22 GLN A 143      44.922  25.548  93.653  1.00 26.33           H
ATOM   2534  CB  TYR A 166      50.907  15.514  99.416  1.00 20.61           H
ATOM   2535  CG  TYR A 166      51.221  16.138  98.579  1.00 23.44           C
ATOM   2536  CD1 TYR A 166      50.309  16.509  97.587  1.00 18.63           C
ATOM   2537  CD2 TYR A 166      52.558  16.559  98.465  1.00 33.45           C
ATOM   2538  CE1 TYR A 166      50.719  17.271  96.485  1.00 22.55           C
ATOM   2539  CE2 TYR A 166      52.983  17.314  97.363  1.00 26.52           C
ATOM   2540  CZ  TYR A 166      52.077  17.641  96.330  1.00 20.11           C
ATOM   2541  OH  TYR A 166      52.577  18.255  95.235  1.00 14.92           O
ATOM   2546  DD1 TYR A 166      49.277  16.146  97.635  1.00 19.06           H
ATOM   2547  DD2 TYR A 166      53.283  16.252  99.232  1.00 33.44           H
ATOM   2548  DE1 TYR A 166      49.991  17.532  95.710  1.00 25.37           H
ATOM   2549  DE2 TYR A 166      54.022  17.644  97.247  1.00 31.14           H
ATOM   2550  DH  TYR A 166      51.845  18.537  94.596  1.00 21.04           H
TER
HETATM 6304  O   DOD A 330      45.769  20.895  92.616  1.00 35.02           O
HETATM 6305  D1  DOD A 330      45.241  20.646  91.831  1.00 38.36           H
HETATM 6306  D2  DOD A 330      45.562  21.853  92.716  1.00 32.11           H
