# Supplementary material for: Critical evaluation of two neutron structures of Mn superoxide dismutase with quantum refinement
Source: J Biol Inorg Chem. 2026 Mar 10;31(3):173–91. doi: 10.1007/s00775-026-02140-5 (PMC13287255; doi:10.1007/s00775-026-02140-5)
Supplement: Supplementary file 2 — Supplementary Material 2 [file 775_2026_2140_MOESM2_ESM.zip › Coord/Reda/lpd.pdb]

CRYST1   81.330   81.330  242.880  90.00  90.00 120.00 P 61 2 2
SCALE1      0.012296  0.007099  0.000000        0.00000
SCALE2      0.000000  0.014198  0.000000        0.00000
SCALE3      0.000000  0.000000  0.004117        0.00000
ATOM    486  CB  HIS A  30      49.907  21.942  91.392  1.00 28.85           H
ATOM    487  CG  HIS A  30      49.902  21.171  92.157  1.00 18.31           C
ATOM    488  ND1 HIS A  30      48.767  20.639  92.743  1.00 37.61           N
ATOM    489  CD2 HIS A  30      50.987  20.565  92.722  1.00 17.23           C
ATOM    490  CE1 HIS A  30      49.164  19.727  93.643  1.00 31.71           C
ATOM    491  NE2 HIS A  30      50.497  19.642  93.619  1.00 21.75           N
ATOM    496  DD1 HIS A  30      47.748  20.896  92.603  1.00 37.12           H
ATOM    497  DD2 HIS A  30      52.051  20.746  92.578  1.00 22.56           H
ATOM    498  DE1 HIS A  30      48.526  19.208  94.358  1.00 31.24           H
ATOM    499  DE2 HIS A  30      51.083  18.983  94.177  1.00 23.17           H
ATOM    541  CB  TYR A  34      45.174  25.375  87.611  1.00 16.79           H
ATOM    542  CG  TYR A  34      45.144  24.981  88.605  1.00 14.69           C
ATOM    543  CD1 TYR A  34      43.969  24.442  89.146  1.00 20.47           C
ATOM    544  CD2 TYR A  34      46.279  25.103  89.419  1.00 22.33           C
ATOM    545  CE1 TYR A  34      43.922  24.078  90.488  1.00 20.91           C
ATOM    546  CE2 TYR A  34      46.275  24.618  90.729  1.00 25.46           C
ATOM    547  CZ  TYR A  34      45.084  24.101  91.324  1.00 30.93           C
ATOM    548  OH  TYR A  34      45.049  23.670  92.566  1.00 34.55           O
ATOM    553  DD1 TYR A  34      43.069  24.338  88.524  1.00 25.88           H
ATOM    554  DD2 TYR A  34      47.186  25.574  89.014  1.00 27.25           H
ATOM    555  DE1 TYR A  34      42.976  23.801  90.960  1.00 24.80           H
ATOM    556  DE2 TYR A  34      47.180  24.649  91.347  1.00 27.11           H
ATOM   2182  CB  GLN A 143      42.324  28.041  92.996  1.00 17.34           H
ATOM   2183  CG  GLN A 143      42.879  27.122  93.055  1.00 21.78           C
ATOM   2184  CD  GLN A 143      44.249  27.440  93.616  1.00 22.60           C
ATOM   2185  OE1 GLN A 143      44.668  28.592  93.721  1.00 23.27           O
ATOM   2186  NE2 GLN A 143      44.990  26.360  94.027  1.00 18.99           N
ATOM   2191  DG2 GLN A 143      42.328  26.381  93.650  1.00 29.72           H
ATOM   2192  DG3 GLN A 143      42.977  26.714  92.030  1.00 31.50           H
ATOM   2193 DE21 GLN A 143      45.938  26.663  94.204  1.00 20.81           H
ATOM   2194 DE22 GLN A 143      44.897  25.436  93.561  1.00 30.73           H
ATOM   2534  CB  TYR A 166      50.902  15.506  99.451  1.00 21.02           H
ATOM   2535  CG  TYR A 166      51.179  16.125  98.610  1.00 23.42           C
ATOM   2536  CD1 TYR A 166      50.222  16.457  97.644  1.00 18.37           C
ATOM   2537  CD2 TYR A 166      52.505  16.555  98.469  1.00 33.74           C
ATOM   2538  CE1 TYR A 166      50.590  17.222  96.535  1.00 22.95           C
ATOM   2539  CE2 TYR A 166      52.891  17.322  97.356  1.00 27.05           C
ATOM   2540  CZ  TYR A 166      51.926  17.609  96.378  1.00 21.12           C
ATOM   2541  OH  TYR A 166      52.254  18.236  95.186  1.00 16.94           O
ATOM   2546  DD1 TYR A 166      49.203  16.072  97.720  1.00 19.93           H
ATOM   2547  DD2 TYR A 166      53.253  16.238  99.215  1.00 33.04           H
ATOM   2548  DE1 TYR A 166      49.862  17.486  95.764  1.00 26.26           H
ATOM   2549  DE2 TYR A 166      53.925  17.669  97.239  1.00 28.19           H
ATOM   2550  DH  TYR A 166      53.206  18.453  95.185  1.00 22.45           H
TER
HETATM 6304  O   DOD A 330      46.114  21.327  92.639  1.00 40.87           O
HETATM 6305  D1  DOD A 330      45.276  20.820  92.570  1.00 22.40           H
HETATM 6306  D2  DOD A 330      45.772  22.289  92.634  1.00 39.34           H
