# Supplementary material for: Critical evaluation of two neutron structures of Mn superoxide dismutase with quantum refinement
Source: J Biol Inorg Chem. 2026 Mar 10;31(3):173–91. doi: 10.1007/s00775-026-02140-5 (PMC13287255; doi:10.1007/s00775-026-02140-5)
Supplement: Supplementary file 2 — Supplementary Material 2 [file 775_2026_2140_MOESM2_ESM.zip › Coord/Reda/rd1a.pdb]

CRYST1   81.330   81.330  242.880  90.00  90.00 120.00 P 61 2 2
SCALE1      0.012296  0.007099  0.000000        0.00000
SCALE2      0.000000  0.014198  0.000000        0.00000
SCALE3      0.000000  0.000000  0.004117        0.00000
ATOM    486  CB  HIS A  30      49.980  21.918  91.411  1.00 29.18           H
ATOM    487  CG  HIS A  30      50.040  21.127  92.173  1.00 14.92           C
ATOM    488  ND1 HIS A  30      48.930  20.547  92.767  1.00 35.97           N
ATOM    489  CD2 HIS A  30      51.129  20.530  92.767  1.00 19.01           C
ATOM    490  CE1 HIS A  30      49.392  19.649  93.679  1.00 28.58           C
ATOM    491  NE2 HIS A  30      50.709  19.597  93.682  1.00 17.35           N
ATOM    496  DD1 HIS A  30      47.926  20.731  92.569  1.00 34.42           H
ATOM    497  DD2 HIS A  30      52.189  20.755  92.598  1.00 22.76           H
ATOM    498  DE1 HIS A  30      48.739  19.123  94.376  1.00 30.22           H
ATOM    540  CB  TYR A  34      45.174  25.393  87.582  1.00 16.49           H
ATOM    541  CG  TYR A  34      45.139  25.007  88.573  1.00 13.89           C
ATOM    542  CD1 TYR A  34      43.941  24.481  89.056  1.00 21.71           C
ATOM    543  CD2 TYR A  34      46.269  25.121  89.387  1.00 21.62           C
ATOM    544  CE1 TYR A  34      43.864  24.106  90.392  1.00 19.68           C
ATOM    545  CE2 TYR A  34      46.236  24.618  90.691  1.00 26.04           C
ATOM    546  CZ  TYR A  34      45.019  24.137  91.180  1.00 30.16           C
ATOM    547  OH  TYR A  34      44.992  23.691  92.502  1.00 39.08           O
ATOM    552  DD1 TYR A  34      43.056  24.403  88.409  1.00 26.70           H
ATOM    553  DD2 TYR A  34      47.182  25.573  88.985  1.00 26.84           H
ATOM    554  DE1 TYR A  34      42.904  23.841  90.840  1.00 24.94           H
ATOM    555  DE2 TYR A  34      47.121  24.581  91.328  1.00 26.45           H
ATOM    556  DH  TYR A  34      44.068  23.443  92.725  1.00 43.02           H
ATOM   2182  CB  GLN A 143      42.311  28.049  92.998  1.00 17.39           H
ATOM   2183  CG  GLN A 143      42.863  27.131  93.058  1.00 21.55           C
ATOM   2184  CD  GLN A 143      44.230  27.495  93.602  1.00 22.41           C
ATOM   2185  OE1 GLN A 143      44.622  28.652  93.668  1.00 23.93           O
ATOM   2186  NE2 GLN A 143      44.988  26.438  94.074  1.00 18.02           N
ATOM   2191  DG2 GLN A 143      42.327  26.412  93.693  1.00 30.32           H
ATOM   2192  DG3 GLN A 143      42.933  26.701  92.040  1.00 31.10           H
ATOM   2193 DE21 GLN A 143      45.928  26.748  94.285  1.00 21.28           H
ATOM   2194 DE22 GLN A 143      44.959  25.544  93.574  1.00 27.26           H
ATOM   2534  CB  TYR A 166      50.896  15.516  99.413  1.00 20.97           H
ATOM   2535  CG  TYR A 166      51.202  16.137  98.571  1.00 23.20           C
ATOM   2536  CD1 TYR A 166      50.287  16.509  97.579  1.00 19.06           C
ATOM   2537  CD2 TYR A 166      52.532  16.576  98.467  1.00 33.68           C
ATOM   2538  CE1 TYR A 166      50.701  17.276  96.478  1.00 22.11           C
ATOM   2539  CE2 TYR A 166      52.962  17.337  97.372  1.00 27.08           C
ATOM   2540  CZ  TYR A 166      52.061  17.650  96.330  1.00 20.40           C
ATOM   2541  OH  TYR A 166      52.564  18.252  95.232  1.00 15.46           O
ATOM   2546  DD1 TYR A 166      49.260  16.132  97.619  1.00 18.88           H
ATOM   2547  DD2 TYR A 166      53.257  16.266  99.235  1.00 33.86           H
ATOM   2548  DE1 TYR A 166      49.980  17.541  95.697  1.00 25.59           H
ATOM   2549  DE2 TYR A 166      53.996  17.688  97.266  1.00 30.71           H
ATOM   2550  DH  TYR A 166      51.834  18.538  94.589  1.00 21.01           H
TER
HETATM 6304  O   DOD A 330      45.950  20.996  92.344  1.00 39.41           O
HETATM 6305  D1  DOD A 330      45.236  20.545  92.841  1.00 28.94           H
HETATM 6306  D2  DOD A 330      45.688  21.947  92.395  1.00 33.53           H
