# Supplementary material for: Critical evaluation of two neutron structures of Mn superoxide dismutase with quantum refinement
Source: J Biol Inorg Chem. 2026 Mar 10;31(3):173–91. doi: 10.1007/s00775-026-02140-5 (PMC13287255; doi:10.1007/s00775-026-02140-5)
Supplement: Supplementary file 2 — Supplementary Material 2 [file 775_2026_2140_MOESM2_ESM.zip › Coord/Reda/lepo.pdb]

CRYST1   81.330   81.330  242.880  90.00  90.00 120.00 P 61 2 2
SCALE1      0.012296  0.007099  0.000000        0.00000
SCALE2      0.000000  0.014198  0.000000        0.00000
SCALE3      0.000000  0.000000  0.004117        0.00000
ATOM    419  CB  HIS A  26      54.265  24.148  93.317  1.00 28.63           H
ATOM    420  CG  HIS A  26      53.475  24.792  93.708  1.00 23.38           C
ATOM    421  ND1 HIS A  26      53.683  25.699  94.735  1.00 19.50           N
ATOM    422  CD2 HIS A  26      52.120  24.874  93.443  1.00 31.78           C
ATOM    423  CE1 HIS A  26      52.495  26.266  95.059  1.00 33.22           C
ATOM    424  NE2 HIS A  26      51.534  25.779  94.280  1.00 26.01           N
ATOM    429  DD1 HIS A  26      54.545  25.894  95.221  1.00 24.91           H
ATOM    430  DD2 HIS A  26      51.505  24.357  92.704  1.00 32.66           H
ATOM    431  DE1 HIS A  26      52.313  27.003  95.851  1.00 33.78           H
ATOM    486  CB  HIS A  30      49.978  21.965  91.401  1.00 29.85           H
ATOM    487  CG  HIS A  30      50.010  21.197  92.167  1.00 17.30           C
ATOM    488  ND1 HIS A  30      48.864  20.642  92.696  1.00 31.54           N
ATOM    489  CD2 HIS A  30      51.118  20.613  92.724  1.00 18.96           C
ATOM    490  CE1 HIS A  30      49.289  19.733  93.563  1.00 27.99           C
ATOM    491  NE2 HIS A  30      50.633  19.654  93.591  1.00 22.04           N
ATOM    496  DD2 HIS A  30      52.184  20.803  92.601  1.00 23.47           H
ATOM    497  DE1 HIS A  30      48.664  19.175  94.266  1.00 28.78           H
ATOM    498  DE2 HIS A  30      51.203  18.967  94.116  1.00 24.29           H
ATOM    540  CB  TYR A  34      45.164  25.377  87.612  1.00 17.32           H
ATOM    541  CG  TYR A  34      45.139  24.983  88.610  1.00 13.80           C
ATOM    542  CD1 TYR A  34      43.936  24.472  89.108  1.00 21.06           C
ATOM    543  CD2 TYR A  34      46.270  25.068  89.433  1.00 21.50           C
ATOM    544  CE1 TYR A  34      43.861  24.097  90.445  1.00 20.08           C
ATOM    545  CE2 TYR A  34      46.236  24.552  90.738  1.00 26.11           C
ATOM    546  CZ  TYR A  34      45.015  24.072  91.250  1.00 32.54           C
ATOM    547  OH  TYR A  34      44.888  23.588  92.525  1.00 38.80           O
ATOM    552  DD1 TYR A  34      43.056  24.392  88.461  1.00 25.72           H
ATOM    553  DD2 TYR A  34      47.187  25.530  89.047  1.00 27.15           H
ATOM    554  DE1 TYR A  34      42.913  23.833  90.914  1.00 25.74           H
ATOM    555  DE2 TYR A  34      47.126  24.553  91.376  1.00 28.15           H
ATOM    556  DH  TYR A  34      45.465  22.758  92.650  1.00 39.90           H
ATOM   1144  CB  HIS A  74      50.006  29.216  90.380  1.00 15.85           H
ATOM   1145  CG  HIS A  74      49.609  28.492  91.090  1.00 17.54           C
ATOM   1146  ND1 HIS A  74      48.263  28.231  91.308  1.00 18.97           N
ATOM   1147  CD2 HIS A  74      50.254  27.788  92.082  1.00 16.82           C
ATOM   1148  CE1 HIS A  74      48.149  27.419  92.376  1.00 23.43           C
ATOM   1149  NE2 HIS A  74      49.344  27.124  92.868  1.00 29.69           N
ATOM   1154  DD1 HIS A  74      47.450  28.576  90.824  1.00 17.28           H
ATOM   1155  DD2 HIS A  74      51.321  27.701  92.270  1.00 24.86           H
ATOM   1156  DE1 HIS A  74      47.195  27.107  92.799  1.00 21.17           H
ATOM   1871  CB  TRP A 123      46.191  32.306  98.234  1.00 22.15           H
ATOM   1872  CG  TRP A 123      46.385  31.576  97.441  1.00 30.15           C
ATOM   1873  CD1 TRP A 123      45.522  30.600  96.959  1.00 23.92           C
ATOM   1874  CD2 TRP A 123      47.564  31.523  96.615  1.00 15.51           C
ATOM   1875  NE1 TRP A 123      46.127  29.900  95.942  1.00 16.34           N
ATOM   1876  CE2 TRP A 123      47.358  30.450  95.690  1.00 17.21           C
ATOM   1877  CE3 TRP A 123      48.763  32.259  96.534  1.00 25.16           C
ATOM   1878  CZ2 TRP A 123      48.301  30.114  94.711  1.00 29.29           C
ATOM   1879  CZ3 TRP A 123      49.694  31.932  95.554  1.00 25.64           C
ATOM   1880  CH2 TRP A 123      49.476  30.868  94.649  1.00 30.50           C
ATOM   1885  DD1 TRP A 123      44.502  30.349  97.264  1.00 19.09           H
ATOM   1886  DE1 TRP A 123      45.648  29.228  95.321  1.00 18.00           H
ATOM   1887  DE3 TRP A 123      48.976  33.092  97.214  1.00 25.84           H
ATOM   1888  DH2 TRP A 123      50.259  30.643  93.912  1.00 30.14           H
ATOM   1889  DZ2 TRP A 123      48.098  29.270  94.048  1.00 34.52           H
ATOM   1890  DZ3 TRP A 123      50.632  32.498  95.490  1.00 31.64           H
ATOM   2182  CB  GLN A 143      42.445  28.051  93.047  1.00 17.62           H
ATOM   2183  CG  GLN A 143      43.018  27.138  93.141  1.00 22.08           C
ATOM   2184  CD  GLN A 143      44.392  27.418  93.746  1.00 21.28           C
ATOM   2185  OE1 GLN A 143      44.727  28.586  94.008  1.00 25.74           O
ATOM   2186  NE2 GLN A 143      45.176  26.352  93.975  1.00 18.79           N
ATOM   2191  DG2 GLN A 143      42.435  26.429  93.750  1.00 30.23           H
ATOM   2192  DG3 GLN A 143      43.109  26.696  92.130  1.00 30.63           H
ATOM   2193 DE21 GLN A 143      46.086  26.401  94.537  1.00 22.39           H
ATOM   2194 DE22 GLN A 143      44.908  25.446  93.580  1.00 29.50           H
ATOM   2416  CA  ASP A 159      50.343  29.747  98.492  1.00 15.27           H
ATOM   2419  CB  ASP A 159      50.713  29.204  97.579  1.00 28.07           C
ATOM   2420  CG  ASP A 159      49.780  28.046  97.164  1.00 22.80           C
ATOM   2421  OD1 ASP A 159      48.672  27.844  97.665  1.00 19.48           O
ATOM   2422  OD2 ASP A 159      50.309  27.327  96.215  1.00 22.88           O
ATOM   2425  DB2 ASP A 159      50.800  29.894  96.717  1.00 20.02           H
ATOM   2426  DB3 ASP A 159      51.736  28.791  97.709  1.00 20.59           H
ATOM   2486  CB  HIS A 163      50.221  21.003  96.843  1.00 25.88           H
ATOM   2487  CG  HIS A 163      49.851  21.895  96.339  1.00 32.99           C
ATOM   2488  ND1 HIS A 163      48.546  21.983  95.885  1.00 26.92           N
ATOM   2489  CD2 HIS A 163      50.418  23.109  96.008  1.00 25.74           C
ATOM   2490  CE1 HIS A 163      48.376  23.204  95.318  1.00 30.08           C
ATOM   2491  NE2 HIS A 163      49.497  23.907  95.375  1.00 29.41           N
ATOM   2496  DD1 HIS A 163      47.854  21.239  95.861  1.00 34.06           H
ATOM   2497  DD2 HIS A 163      51.418  23.472  96.225  1.00 29.82           H
ATOM   2498  DE1 HIS A 163      47.423  23.575  94.943  1.00 30.71           H
ATOM   2534  CB  TYR A 166      50.882  15.507  99.447  1.00 21.20           H
ATOM   2535  CG  TYR A 166      51.178  16.129  98.613  1.00 23.39           C
ATOM   2536  CD1 TYR A 166      50.248  16.485  97.628  1.00 19.11           C
ATOM   2537  CD2 TYR A 166      52.513  16.543  98.508  1.00 34.43           C
ATOM   2538  CE1 TYR A 166      50.658  17.254  96.532  1.00 22.83           C
ATOM   2539  CE2 TYR A 166      52.934  17.316  97.409  1.00 27.85           C
ATOM   2540  CZ  TYR A 166      52.002  17.618  96.405  1.00 22.24           C
ATOM   2541  OH  TYR A 166      52.363  18.226  95.219  1.00 16.47           O
ATOM   2546  DD1 TYR A 166      49.222  16.104  97.672  1.00 20.43           H
ATOM   2547  DD2 TYR A 166      53.243  16.194  99.257  1.00 33.73           H
ATOM   2548  DE1 TYR A 166      49.959  17.536  95.742  1.00 26.15           H
ATOM   2549  DE2 TYR A 166      53.978  17.646  97.310  1.00 29.59           H
ATOM   2550  DH  TYR A 166      53.315  18.444  95.229  1.00 25.97           H
TER
HETATM 6227 MN    MN A 201      49.430  26.112  94.861  1.00 22.97          Mn
HETATM 6269  O   DOD A 317      47.515  26.208  95.259  1.00 21.25           O
HETATM 6270  D1  DOD A 317      47.583  26.624  96.156  1.00 22.49           H
HETATM 6302  O   DOD A 330      46.160  21.305  92.949  1.00 42.74           O
HETATM 6303  D1  DOD A 330      45.507  20.714  92.516  1.00 26.07           H
HETATM 6304  D2  DOD A 330      47.106  21.035  92.682  1.00 39.75           H
