# Supplementary material for: Critical evaluation of two neutron structures of Mn superoxide dismutase with quantum refinement
Source: J Biol Inorg Chem. 2026 Mar 10;31(3):173–91. doi: 10.1007/s00775-026-02140-5 (PMC13287255; doi:10.1007/s00775-026-02140-5)
Supplement: Supplementary file 2 — Supplementary Material 2 [file 775_2026_2140_MOESM2_ESM.zip › Coord/Reda/lp2b.pdb]

CRYST1   81.330   81.330  242.880  90.00  90.00 120.00 P 61 2 2
SCALE1      0.012296  0.007099  0.000000        0.00000
SCALE2      0.000000  0.014198  0.000000        0.00000
SCALE3      0.000000  0.000000  0.004117        0.00000
ATOM    486  CB  HIS A  30      49.953  21.942  91.395  1.00 29.09           H
ATOM    487  CG  HIS A  30      49.984  21.166  92.155  1.00 16.45           C
ATOM    488  ND1 HIS A  30      48.863  20.602  92.743  1.00 36.36           N
ATOM    489  CD2 HIS A  30      51.077  20.571  92.724  1.00 18.40           C
ATOM    490  CE1 HIS A  30      49.272  19.694  93.645  1.00 30.68           C
ATOM    491  NE2 HIS A  30      50.601  19.641  93.616  1.00 22.00           N
ATOM    496  DD1 HIS A  30      47.848  20.824  92.573  1.00 34.48           H
ATOM    497  DD2 HIS A  30      52.138  20.762  92.567  1.00 22.89           H
ATOM    498  DE1 HIS A  30      48.643  19.157  94.351  1.00 31.04           H
ATOM    499  DE2 HIS A  30      51.192  18.978  94.189  1.00 24.90           H
ATOM    541  CB  TYR A  34      45.152  25.399  87.570  1.00 16.95           H
ATOM    542  CG  TYR A  34      45.101  25.026  88.562  1.00 14.36           C
ATOM    543  CD1 TYR A  34      43.925  24.455  89.050  1.00 21.89           C
ATOM    544  CD2 TYR A  34      46.234  25.156  89.364  1.00 22.09           C
ATOM    545  CE1 TYR A  34      43.864  24.069  90.384  1.00 20.64           C
ATOM    546  CE2 TYR A  34      46.225  24.636  90.661  1.00 26.33           C
ATOM    547  CZ  TYR A  34      45.027  24.111  91.156  1.00 31.55           C
ATOM    548  OH  TYR A  34      44.938  23.569  92.433  1.00 38.92           O
ATOM    553  DD1 TYR A  34      43.034  24.357  88.418  1.00 27.06           H
ATOM    554  DD2 TYR A  34      47.135  25.636  88.968  1.00 27.07           H
ATOM    555  DE1 TYR A  34      42.930  23.783  90.865  1.00 26.80           H
ATOM    556  DE2 TYR A  34      47.126  24.667  91.281  1.00 26.66           H
ATOM    557  DH  TYR A  34      45.819  23.691  92.840  1.00 44.67           H
ATOM   2183  CB  GLN A 143      42.309  28.070  92.974  1.00 17.65           H
ATOM   2184  CG  GLN A 143      42.898  27.175  93.007  1.00 22.42           C
ATOM   2185  CD  GLN A 143      44.261  27.525  93.561  1.00 23.16           C
ATOM   2186  OE1 GLN A 143      44.670  28.665  93.714  1.00 24.79           O
ATOM   2187  NE2 GLN A 143      45.046  26.428  93.869  1.00 20.05           N
ATOM   2192  DG2 GLN A 143      42.375  26.421  93.609  1.00 28.32           H
ATOM   2193  DG3 GLN A 143      42.981  26.783  91.976  1.00 32.55           H
ATOM   2194 DE21 GLN A 143      45.741  26.617  94.575  1.00 17.71           H
ATOM   2195 DE22 GLN A 143      44.628  25.503  93.860  1.00 31.64           H
ATOM   2535  CB  TYR A 166      50.904  15.503  99.456  1.00 20.92           H
ATOM   2536  CG  TYR A 166      51.180  16.126  98.617  1.00 23.28           C
ATOM   2537  CD1 TYR A 166      50.221  16.461  97.660  1.00 18.73           C
ATOM   2538  CD2 TYR A 166      52.507  16.549  98.473  1.00 33.75           C
ATOM   2539  CE1 TYR A 166      50.587  17.218  96.545  1.00 23.34           C
ATOM   2540  CE2 TYR A 166      52.888  17.316  97.359  1.00 26.66           C
ATOM   2541  CZ  TYR A 166      51.921  17.602  96.384  1.00 20.94           C
ATOM   2542  OH  TYR A 166      52.257  18.227  95.187  1.00 16.97           O
ATOM   2547  DD1 TYR A 166      49.199  16.079  97.744  1.00 20.76           H
ATOM   2548  DD2 TYR A 166      53.255  16.229  99.208  1.00 33.28           H
ATOM   2549  DE1 TYR A 166      49.853  17.469  95.770  1.00 26.31           H
ATOM   2550  DE2 TYR A 166      53.925  17.660  97.236  1.00 28.10           H
ATOM   2551  DH  TYR A 166      53.217  18.407  95.173  1.00 22.58           H
TER
HETATM 6305  O   DOD A 330      45.924  20.955  92.611  1.00 38.67           O
HETATM 6306  D1  DOD A 330      45.390  20.408  93.223  1.00 38.11           H
HETATM 6307  D2  DOD A 330      45.267  21.622  92.277  1.00 24.16           H
