# Supplementary material for: Critical evaluation of two neutron structures of Mn superoxide dismutase with quantum refinement
Source: J Biol Inorg Chem. 2026 Mar 10;31(3):173–91. doi: 10.1007/s00775-026-02140-5 (PMC13287255; doi:10.1007/s00775-026-02140-5)
Supplement: Supplementary file 2 — Supplementary Material 2 [file 775_2026_2140_MOESM2_ESM.zip › Coord/Reda/le1.pdb]

CRYST1   81.330   81.330  242.880  90.00  90.00 120.00 P 61 2 2
SCALE1      0.012296  0.007099  0.000000        0.00000
SCALE2      0.000000  0.014198  0.000000        0.00000
SCALE3      0.000000  0.000000  0.004117        0.00000
ATOM    486  CB  HIS A  30      49.934  21.941  91.391  1.00 28.98           H
ATOM    487  CG  HIS A  30      49.943  21.165  92.157  1.00 17.39           C
ATOM    488  ND1 HIS A  30      48.787  20.654  92.702  1.00 31.29           N
ATOM    489  CD2 HIS A  30      51.055  20.573  92.709  1.00 17.67           C
ATOM    490  CE1 HIS A  30      49.203  19.753  93.580  1.00 30.73           C
ATOM    491  NE2 HIS A  30      50.556  19.652  93.596  1.00 21.80           N
ATOM    496  DD2 HIS A  30      52.121  20.756  92.572  1.00 23.55           H
ATOM    497  DE1 HIS A  30      48.579  19.221  94.295  1.00 29.17           H
ATOM    498  DE2 HIS A  30      51.114  18.962  94.113  1.00 22.70           H
ATOM    540  CB  TYR A  34      45.172  25.387  87.590  1.00 16.82           H
ATOM    541  CG  TYR A  34      45.134  25.009  88.588  1.00 14.33           C
ATOM    542  CD1 TYR A  34      43.947  24.456  89.074  1.00 21.53           C
ATOM    543  CD2 TYR A  34      46.269  25.108  89.400  1.00 22.16           C
ATOM    544  CE1 TYR A  34      43.871  24.096  90.418  1.00 20.36           C
ATOM    545  CE2 TYR A  34      46.242  24.600  90.702  1.00 26.71           C
ATOM    546  CZ  TYR A  34      45.028  24.125  91.207  1.00 31.87           C
ATOM    547  OH  TYR A  34      45.011  23.716  92.528  1.00 38.44           O
ATOM    552  DD1 TYR A  34      43.061  24.370  88.429  1.00 27.37           H
ATOM    553  DD2 TYR A  34      47.182  25.563  89.005  1.00 27.28           H
ATOM    554  DE1 TYR A  34      42.912  23.832  90.869  1.00 25.59           H
ATOM    555  DE2 TYR A  34      47.129  24.553  91.337  1.00 26.76           H
ATOM    556  DH  TYR A  34      44.137  23.316  92.731  1.00 42.71           H
ATOM   2182  CB  GLN A 143      42.321  28.058  93.004  1.00 17.82           H
ATOM   2183  CG  GLN A 143      42.873  27.141  93.066  1.00 21.81           C
ATOM   2184  CD  GLN A 143      44.237  27.494  93.609  1.00 22.84           C
ATOM   2185  OE1 GLN A 143      44.637  28.649  93.686  1.00 23.84           O
ATOM   2186  NE2 GLN A 143      44.995  26.438  94.064  1.00 18.42           N
ATOM   2191  DG2 GLN A 143      42.335  26.415  93.688  1.00 30.90           H
ATOM   2192  DG3 GLN A 143      42.956  26.728  92.043  1.00 31.50           H
ATOM   2193 DE21 GLN A 143      45.942  26.737  94.260  1.00 21.78           H
ATOM   2194 DE22 GLN A 143      44.939  25.537  93.581  1.00 27.86           H
ATOM   2534  CB  TYR A 166      50.896  15.500  99.449  1.00 21.48           H
ATOM   2535  CG  TYR A 166      51.191  16.125  98.615  1.00 24.21           C
ATOM   2536  CD1 TYR A 166      50.253  16.475  97.637  1.00 18.71           C
ATOM   2537  CD2 TYR A 166      52.522  16.540  98.503  1.00 34.39           C
ATOM   2538  CE1 TYR A 166      50.646  17.237  96.536  1.00 23.07           C
ATOM   2539  CE2 TYR A 166      52.933  17.309  97.403  1.00 27.14           C
ATOM   2540  CZ  TYR A 166      51.992  17.607  96.399  1.00 21.19           C
ATOM   2541  OH  TYR A 166      52.343  18.216  95.214  1.00 15.64           O
ATOM   2546  DD1 TYR A 166      49.227  16.105  97.693  1.00 20.11           H
ATOM   2547  DD2 TYR A 166      53.249  16.209  99.250  1.00 34.27           H
ATOM   2548  DE1 TYR A 166      49.935  17.518  95.753  1.00 26.38           H
ATOM   2549  DE2 TYR A 166      53.972  17.655  97.306  1.00 29.04           H
ATOM   2550  DH  TYR A 166      53.287  18.457  95.234  1.00 24.98           H
TER
HETATM 6304  O   DOD A 330      45.478  20.674  92.647  1.00 32.66           O
HETATM 6305  D1  DOD A 330      46.466  20.670  92.585  1.00 41.69           H
HETATM 6306  D2  DOD A 330      45.250  21.605  92.453  1.00 22.37           H
