# Supplementary material for: Critical evaluation of two neutron structures of Mn superoxide dismutase with quantum refinement
Source: J Biol Inorg Chem. 2026 Mar 10;31(3):173–91. doi: 10.1007/s00775-026-02140-5 (PMC13287255; doi:10.1007/s00775-026-02140-5)
Supplement: Supplementary file 2 — Supplementary Material 2 [file 775_2026_2140_MOESM2_ESM.zip › Coord/Reda/lp2c.pdb]

CRYST1   81.330   81.330  242.880  90.00  90.00 120.00 P 61 2 2
SCALE1      0.012296  0.007099  0.000000        0.00000
SCALE2      0.000000  0.014198  0.000000        0.00000
SCALE3      0.000000  0.000000  0.004117        0.00000
ATOM    486  CB  HIS A  30      49.920  21.950  91.395  1.00 28.70           H
ATOM    487  CG  HIS A  30      49.931  21.174  92.163  1.00 16.83           C
ATOM    488  ND1 HIS A  30      48.804  20.626  92.753  1.00 38.34           N
ATOM    489  CD2 HIS A  30      51.017  20.545  92.704  1.00 17.71           C
ATOM    490  CE1 HIS A  30      49.200  19.693  93.638  1.00 32.47           C
ATOM    491  NE2 HIS A  30      50.531  19.614  93.592  1.00 21.15           N
ATOM    496  DD1 HIS A  30      47.779  20.864  92.595  1.00 36.83           H
ATOM    497  DD2 HIS A  30      52.082  20.701  92.528  1.00 23.06           H
ATOM    498  DE1 HIS A  30      48.564  19.138  94.328  1.00 31.54           H
ATOM    499  DE2 HIS A  30      51.123  18.952  94.155  1.00 23.88           H
ATOM    541  CB  TYR A  34      45.151  25.402  87.586  1.00 17.23           H
ATOM    542  CG  TYR A  34      45.099  25.029  88.582  1.00 14.44           C
ATOM    543  CD1 TYR A  34      43.924  24.468  89.089  1.00 21.86           C
ATOM    544  CD2 TYR A  34      46.235  25.172  89.385  1.00 21.48           C
ATOM    545  CE1 TYR A  34      43.874  24.074  90.426  1.00 21.47           C
ATOM    546  CE2 TYR A  34      46.235  24.651  90.681  1.00 26.22           C
ATOM    547  CZ  TYR A  34      45.048  24.105  91.187  1.00 32.93           C
ATOM    548  OH  TYR A  34      44.998  23.568  92.469  1.00 39.93           O
ATOM    553  DD1 TYR A  34      43.028  24.384  88.464  1.00 27.47           H
ATOM    554  DD2 TYR A  34      47.123  25.676  88.988  1.00 27.77           H
ATOM    555  DE1 TYR A  34      42.946  23.786  90.922  1.00 26.37           H
ATOM    556  DE2 TYR A  34      47.139  24.693  91.297  1.00 27.75           H
ATOM    557  DH  TYR A  34      45.834  23.853  92.893  1.00 45.73           H
ATOM   2183  CB  GLN A 143      42.308  28.063  92.975  1.00 18.04           H
ATOM   2184  CG  GLN A 143      42.889  27.166  93.008  1.00 22.67           C
ATOM   2185  CD  GLN A 143      44.258  27.515  93.543  1.00 23.93           C
ATOM   2186  OE1 GLN A 143      44.682  28.655  93.639  1.00 24.95           O
ATOM   2187  NE2 GLN A 143      45.040  26.414  93.881  1.00 19.60           N
ATOM   2192  DG2 GLN A 143      42.373  26.408  93.611  1.00 28.29           H
ATOM   2193  DG3 GLN A 143      42.974  26.764  91.979  1.00 33.33           H
ATOM   2194 DE21 GLN A 143      45.711  26.620  94.607  1.00 18.13           H
ATOM   2195 DE22 GLN A 143      44.555  25.527  93.990  1.00 33.51           H
ATOM   2535  CB  TYR A 166      50.923  15.501  99.466  1.00 21.06           H
ATOM   2536  CG  TYR A 166      51.197  16.124  98.627  1.00 23.83           C
ATOM   2537  CD1 TYR A 166      50.228  16.444  97.668  1.00 18.27           C
ATOM   2538  CD2 TYR A 166      52.520  16.552  98.464  1.00 33.88           C
ATOM   2539  CE1 TYR A 166      50.581  17.197  96.546  1.00 23.49           C
ATOM   2540  CE2 TYR A 166      52.890  17.305  97.336  1.00 26.88           C
ATOM   2541  CZ  TYR A 166      51.912  17.590  96.373  1.00 20.72           C
ATOM   2542  OH  TYR A 166      52.229  18.230  95.178  1.00 16.86           O
ATOM   2547  DD1 TYR A 166      49.214  16.050  97.758  1.00 20.45           H
ATOM   2548  DD2 TYR A 166      53.283  16.251  99.197  1.00 33.76           H
ATOM   2549  DE1 TYR A 166      49.839  17.424  95.774  1.00 26.46           H
ATOM   2550  DE2 TYR A 166      53.930  17.633  97.193  1.00 28.20           H
ATOM   2551  DH  TYR A 166      53.186  18.422  95.160  1.00 21.82           H
TER
HETATM 6305  O   DOD A 330      45.960  20.878  92.491  1.00 41.60           O
HETATM 6306  D1  DOD A 330      45.680  20.413  91.675  1.00 47.31           H
HETATM 6307  D2  DOD A 330      45.278  21.598  92.603  1.00 22.69           H
