# Supplementary material for: Critical evaluation of two neutron structures of Mn superoxide dismutase with quantum refinement
Source: J Biol Inorg Chem. 2026 Mar 10;31(3):173–91. doi: 10.1007/s00775-026-02140-5 (PMC13287255; doi:10.1007/s00775-026-02140-5)
Supplement: Supplementary file 2 — Supplementary Material 2 [file 775_2026_2140_MOESM2_ESM.zip › Coord/Reda/lpp.pdb]

CRYST1   81.330   81.330  242.880  90.00  90.00 120.00 P 61 2 2
SCALE1      0.012296  0.007099  0.000000        0.00000
SCALE2      0.000000  0.014198  0.000000        0.00000
SCALE3      0.000000  0.000000  0.004117        0.00000
ATOM    486  CB  HIS A  30      49.968  21.948  91.397  1.00 28.65           H
ATOM    487  CG  HIS A  30      50.000  21.169  92.162  1.00 15.71           C
ATOM    488  ND1 HIS A  30      48.876  20.604  92.749  1.00 36.84           N
ATOM    489  CD2 HIS A  30      51.089  20.563  92.722  1.00 18.60           C
ATOM    490  CE1 HIS A  30      49.280  19.691  93.644  1.00 30.26           C
ATOM    491  NE2 HIS A  30      50.609  19.634  93.614  1.00 21.75           N
ATOM    496  DD1 HIS A  30      47.878  20.842  92.566  1.00 34.44           H
ATOM    497  DD2 HIS A  30      52.154  20.751  92.563  1.00 22.84           H
ATOM    498  DE1 HIS A  30      48.645  19.152  94.348  1.00 30.96           H
ATOM    499  DE2 HIS A  30      51.198  18.974  94.192  1.00 24.72           H
ATOM    541  CB  TYR A  34      45.175  25.382  87.600  1.00 16.97           H
ATOM    542  CG  TYR A  34      45.143  24.995  88.596  1.00 13.92           C
ATOM    543  CD1 TYR A  34      43.968  24.434  89.107  1.00 20.78           C
ATOM    544  CD2 TYR A  34      46.280  25.146  89.397  1.00 21.33           C
ATOM    545  CE1 TYR A  34      43.919  24.084  90.457  1.00 21.26           C
ATOM    546  CE2 TYR A  34      46.272  24.668  90.712  1.00 25.97           C
ATOM    547  CZ  TYR A  34      45.078  24.163  91.244  1.00 31.61           C
ATOM    548  OH  TYR A  34      45.002  23.805  92.583  1.00 39.12           O
ATOM    553  DD1 TYR A  34      43.075  24.326  88.478  1.00 26.03           H
ATOM    554  DD2 TYR A  34      47.170  25.628  88.981  1.00 27.15           H
ATOM    555  DE1 TYR A  34      42.982  23.807  90.944  1.00 25.33           H
ATOM    556  DE2 TYR A  34      47.163  24.707  91.342  1.00 28.34           H
ATOM    557  DH  TYR A  34      45.287  22.859  92.668  1.00 39.93           H
ATOM   2183  CB  GLN A 143      42.318  28.057  92.989  1.00 17.61           H
ATOM   2184  CG  GLN A 143      42.901  27.159  93.037  1.00 21.66           C
ATOM   2185  CD  GLN A 143      44.254  27.522  93.604  1.00 23.55           C
ATOM   2186  OE1 GLN A 143      44.667  28.676  93.638  1.00 24.64           O
ATOM   2187  NE2 GLN A 143      45.002  26.470  94.088  1.00 18.35           N
ATOM   2192  DG2 GLN A 143      42.372  26.385  93.606  1.00 29.29           H
ATOM   2193  DG3 GLN A 143      43.023  26.786  92.002  1.00 31.53           H
ATOM   2194 DE21 GLN A 143      45.967  26.749  94.218  1.00 22.09           H
ATOM   2195 DE22 GLN A 143      44.880  25.543  93.676  1.00 27.74           H
ATOM   2535  CB  TYR A 166      50.917  15.504  99.460  1.00 20.77           H
ATOM   2536  CG  TYR A 166      51.181  16.127  98.619  1.00 23.68           C
ATOM   2537  CD1 TYR A 166      50.220  16.461  97.664  1.00 18.43           C
ATOM   2538  CD2 TYR A 166      52.506  16.555  98.468  1.00 33.92           C
ATOM   2539  CE1 TYR A 166      50.581  17.221  96.546  1.00 22.93           C
ATOM   2540  CE2 TYR A 166      52.887  17.321  97.353  1.00 26.72           C
ATOM   2541  CZ  TYR A 166      51.917  17.600  96.382  1.00 21.10           C
ATOM   2542  OH  TYR A 166      52.252  18.230  95.185  1.00 16.36           O
ATOM   2547  DD1 TYR A 166      49.199  16.079  97.747  1.00 20.23           H
ATOM   2548  DD2 TYR A 166      53.258  16.246  99.202  1.00 33.26           H
ATOM   2549  DE1 TYR A 166      49.845  17.464  95.769  1.00 25.93           H
ATOM   2550  DE2 TYR A 166      53.923  17.662  97.228  1.00 28.39           H
ATOM   2551  DH  TYR A 166      53.209  18.425  95.177  1.00 22.23           H
TER
HETATM 6305  O   DOD A 330      45.760  21.111  92.488  1.00 34.99           O
HETATM 6306  D1  DOD A 330      45.292  21.029  91.626  1.00 38.50           H
HETATM 6307  D2  DOD A 330      45.134  20.712  93.132  1.00 30.75           H
