# Supplementary material for: Critical evaluation of two neutron structures of Mn superoxide dismutase with quantum refinement
Source: J Biol Inorg Chem. 2026 Mar 10;31(3):173–91. doi: 10.1007/s00775-026-02140-5 (PMC13287255; doi:10.1007/s00775-026-02140-5)
Supplement: Supplementary file 2 — Supplementary Material 2 [file 775_2026_2140_MOESM2_ESM.zip › Coord/Reda/rddo.pdb]

CRYST1   81.330   81.330  242.880  90.00  90.00 120.00 P 61 2 2
SCALE1      0.012296  0.007099  0.000000        0.00000
SCALE2      0.000000  0.014198  0.000000        0.00000
SCALE3      0.000000  0.000000  0.004117        0.00000
ATOM    419  CB  HIS A  26      54.251  24.133  93.322  1.00 28.21           H
ATOM    420  CG  HIS A  26      53.460  24.779  93.705  1.00 23.07           C
ATOM    421  ND1 HIS A  26      53.680  25.681  94.732  1.00 19.35           N
ATOM    422  CD2 HIS A  26      52.108  24.868  93.437  1.00 31.90           C
ATOM    423  CE1 HIS A  26      52.501  26.267  95.049  1.00 32.63           C
ATOM    424  NE2 HIS A  26      51.532  25.784  94.277  1.00 26.01           N
ATOM    429  DD1 HIS A  26      54.548  25.855  95.217  1.00 24.69           H
ATOM    430  DD2 HIS A  26      51.491  24.339  92.707  1.00 33.06           H
ATOM    431  DE1 HIS A  26      52.332  27.011  95.837  1.00 33.78           H
ATOM    486  CB  HIS A  30      49.976  21.938  91.433  1.00 29.70           H
ATOM    487  CG  HIS A  30      50.010  21.151  92.200  1.00 14.96           C
ATOM    488  ND1 HIS A  30      48.884  20.581  92.773  1.00 36.39           N
ATOM    489  CD2 HIS A  30      51.088  20.531  92.788  1.00 18.85           C
ATOM    490  CE1 HIS A  30      49.336  19.662  93.671  1.00 28.38           C
ATOM    491  NE2 HIS A  30      50.655  19.582  93.686  1.00 17.44           N
ATOM    496  DD1 HIS A  30      47.867  20.822  92.608  1.00 33.68           H
ATOM    497  DD2 HIS A  30      52.148  20.743  92.626  1.00 23.03           H
ATOM    498  DE1 HIS A  30      48.676  19.112  94.345  1.00 29.88           H
ATOM    540  CB  TYR A  34      45.169  25.377  87.614  1.00 16.73           H
ATOM    541  CG  TYR A  34      45.154  24.980  88.617  1.00 13.55           C
ATOM    542  CD1 TYR A  34      43.969  24.457  89.156  1.00 20.51           C
ATOM    543  CD2 TYR A  34      46.287  25.115  89.435  1.00 21.01           C
ATOM    544  CE1 TYR A  34      43.918  24.106  90.502  1.00 20.37           C
ATOM    545  CE2 TYR A  34      46.277  24.647  90.754  1.00 24.48           C
ATOM    546  CZ  TYR A  34      45.083  24.121  91.339  1.00 30.29           C
ATOM    547  OH  TYR A  34      45.032  23.682  92.572  1.00 34.03           O
ATOM    552  DD1 TYR A  34      43.067  24.370  88.528  1.00 25.01           H
ATOM    553  DD2 TYR A  34      47.198  25.569  89.016  1.00 26.85           H
ATOM    554  DE1 TYR A  34      42.979  23.824  90.986  1.00 25.02           H
ATOM    555  DE2 TYR A  34      47.181  24.648  91.376  1.00 28.64           H
ATOM   1143  CB  HIS A  74      49.989  29.210  90.356  1.00 14.46           H
ATOM   1144  CG  HIS A  74      49.600  28.481  91.072  1.00 17.84           C
ATOM   1145  ND1 HIS A  74      48.256  28.230  91.312  1.00 19.18           N
ATOM   1146  CD2 HIS A  74      50.258  27.801  92.072  1.00 17.34           C
ATOM   1147  CE1 HIS A  74      48.154  27.417  92.384  1.00 23.94           C
ATOM   1148  NE2 HIS A  74      49.357  27.136  92.869  1.00 29.45           N
ATOM   1153  DD1 HIS A  74      47.436  28.547  90.820  1.00 17.29           H
ATOM   1154  DD2 HIS A  74      51.328  27.726  92.251  1.00 24.94           H
ATOM   1155  DE1 HIS A  74      47.201  27.093  92.796  1.00 20.28           H
ATOM   1870  CB  TRP A 123      46.182  32.303  98.219  1.00 21.96           H
ATOM   1871  CG  TRP A 123      46.379  31.575  97.423  1.00 29.87           C
ATOM   1872  CD1 TRP A 123      45.517  30.597  96.941  1.00 23.46           C
ATOM   1873  CD2 TRP A 123      47.565  31.519  96.600  1.00 14.67           C
ATOM   1874  NE1 TRP A 123      46.121  29.887  95.934  1.00 16.17           N
ATOM   1875  CE2 TRP A 123      47.365  30.430  95.693  1.00 16.73           C
ATOM   1876  CE3 TRP A 123      48.759  32.265  96.516  1.00 25.09           C
ATOM   1877  CZ2 TRP A 123      48.312  30.091  94.720  1.00 29.61           C
ATOM   1878  CZ3 TRP A 123      49.699  31.933  95.545  1.00 25.74           C
ATOM   1879  CH2 TRP A 123      49.481  30.858  94.650  1.00 30.77           C
ATOM   1884  DD1 TRP A 123      44.503  30.331  97.253  1.00 19.27           H
ATOM   1885  DE1 TRP A 123      45.631  29.218  95.309  1.00 18.13           H
ATOM   1886  DE3 TRP A 123      48.963  33.106  97.194  1.00 25.89           H
ATOM   1887  DH2 TRP A 123      50.257  30.633  93.904  1.00 31.50           H
ATOM   1888  DZ2 TRP A 123      48.110  29.248  94.054  1.00 34.59           H
ATOM   1889  DZ3 TRP A 123      50.642  32.492  95.483  1.00 31.85           H
ATOM   2181  CB  GLN A 143      42.435  28.040  93.032  1.00 17.12           H
ATOM   2182  CG  GLN A 143      43.026  27.127  93.111  1.00 21.99           C
ATOM   2183  CD  GLN A 143      44.392  27.404  93.743  1.00 20.17           C
ATOM   2184  OE1 GLN A 143      44.718  28.578  94.020  1.00 25.65           O
ATOM   2185  NE2 GLN A 143      45.159  26.336  93.996  1.00 18.25           N
ATOM   2190  DG2 GLN A 143      42.456  26.391  93.697  1.00 30.01           H
ATOM   2191  DG3 GLN A 143      43.129  26.685  92.099  1.00 30.62           H
ATOM   2192 DE21 GLN A 143      46.077  26.408  94.538  1.00 22.15           H
ATOM   2193 DE22 GLN A 143      44.939  25.425  93.555  1.00 27.70           H
ATOM   2415  CA  ASP A 159      50.342  29.750  98.493  1.00 15.58           H
ATOM   2418  CB  ASP A 159      50.712  29.210  97.586  1.00 27.80           C
ATOM   2419  CG  ASP A 159      49.786  28.049  97.186  1.00 23.31           C
ATOM   2420  OD1 ASP A 159      48.684  27.856  97.704  1.00 19.22           O
ATOM   2421  OD2 ASP A 159      50.316  27.337  96.235  1.00 23.28           O
ATOM   2424  DB2 ASP A 159      50.784  29.896  96.722  1.00 20.27           H
ATOM   2425  DB3 ASP A 159      51.739  28.804  97.706  1.00 20.12           H
ATOM   2485  CB  HIS A 163      50.213  21.018  96.838  1.00 26.10           H
ATOM   2486  CG  HIS A 163      49.837  21.916  96.344  1.00 32.00           C
ATOM   2487  ND1 HIS A 163      48.533  21.995  95.884  1.00 26.73           N
ATOM   2488  CD2 HIS A 163      50.405  23.124  96.007  1.00 24.83           C
ATOM   2489  CE1 HIS A 163      48.360  23.212  95.300  1.00 30.22           C
ATOM   2490  NE2 HIS A 163      49.485  23.916  95.359  1.00 30.04           N
ATOM   2495  DD1 HIS A 163      47.856  21.236  95.844  1.00 34.34           H
ATOM   2496  DD2 HIS A 163      51.412  23.478  96.218  1.00 29.12           H
ATOM   2497  DE1 HIS A 163      47.417  23.556  94.877  1.00 32.17           H
ATOM   2533  CB  TYR A 166      50.901  15.517  99.406  1.00 21.81           H
ATOM   2534  CG  TYR A 166      51.205  16.138  98.560  1.00 23.24           C
ATOM   2535  CD1 TYR A 166      50.279  16.520  97.580  1.00 19.04           C
ATOM   2536  CD2 TYR A 166      52.537  16.565  98.432  1.00 34.29           C
ATOM   2537  CE1 TYR A 166      50.676  17.294  96.478  1.00 22.73           C
ATOM   2538  CE2 TYR A 166      52.952  17.336  97.335  1.00 27.22           C
ATOM   2539  CZ  TYR A 166      52.037  17.664  96.307  1.00 21.21           C
ATOM   2540  OH  TYR A 166      52.518  18.272  95.207  1.00 15.30           O
ATOM   2545  DD1 TYR A 166      49.247  16.155  97.636  1.00 19.60           H
ATOM   2546  DD2 TYR A 166      53.272  16.257  99.189  1.00 33.87           H
ATOM   2547  DE1 TYR A 166      49.942  17.564  95.711  1.00 25.97           H
ATOM   2548  DE2 TYR A 166      53.990  17.680  97.220  1.00 31.30           H
ATOM   2549  DH  TYR A 166      51.773  18.582  94.576  1.00 23.08           H
TER
HETATM 6226 MN    MN A 201      49.433  26.115  94.867  1.00 23.21          Mn
HETATM 6268  O   DOD A 317      47.531  26.271  95.264  1.00 20.81           O
HETATM 6269  D1  DOD A 317      47.604  26.680  96.161  1.00 22.84           H
HETATM 6301  O   DOD A 330      46.043  21.280  92.697  1.00 39.57           O
HETATM 6302  D1  DOD A 330      45.197  20.791  92.612  1.00 20.89           H
HETATM 6303  D2  DOD A 330      45.707  22.265  92.645  1.00 39.51           H
