# Supplementary material for: Critical evaluation of two neutron structures of Mn superoxide dismutase with quantum refinement
Source: J Biol Inorg Chem. 2026 Mar 10;31(3):173–91. doi: 10.1007/s00775-026-02140-5 (PMC13287255; doi:10.1007/s00775-026-02140-5)
Supplement: Supplementary file 2 — Supplementary Material 2 [file 775_2026_2140_MOESM2_ESM.zip › Coord/Reda/rd1ao.pdb]

CRYST1   81.330   81.330  242.880  90.00  90.00 120.00 P 61 2 2
SCALE1      0.012296  0.007099  0.000000        0.00000
SCALE2      0.000000  0.014198  0.000000        0.00000
SCALE3      0.000000  0.000000  0.004117        0.00000
ATOM    419  CB  HIS A  26      54.259  24.137  93.323  1.00 28.54           H
ATOM    420  CG  HIS A  26      53.472  24.784  93.708  1.00 23.86           C
ATOM    421  ND1 HIS A  26      53.682  25.682  94.734  1.00 19.04           N
ATOM    422  CD2 HIS A  26      52.118  24.873  93.431  1.00 31.57           C
ATOM    423  CE1 HIS A  26      52.506  26.270  95.051  1.00 32.87           C
ATOM    424  NE2 HIS A  26      51.539  25.784  94.269  1.00 25.71           N
ATOM    429  DD1 HIS A  26      54.548  25.855  95.226  1.00 25.01           H
ATOM    430  DD2 HIS A  26      51.508  24.337  92.702  1.00 33.26           H
ATOM    431  DE1 HIS A  26      52.339  27.012  95.837  1.00 33.89           H
ATOM    486  CB  HIS A  30      49.993  21.939  91.430  1.00 29.98           H
ATOM    487  CG  HIS A  30      50.049  21.152  92.195  1.00 14.78           C
ATOM    488  ND1 HIS A  30      48.932  20.563  92.773  1.00 36.17           N
ATOM    489  CD2 HIS A  30      51.133  20.549  92.786  1.00 19.38           C
ATOM    490  CE1 HIS A  30      49.395  19.652  93.673  1.00 27.21           C
ATOM    491  NE2 HIS A  30      50.710  19.597  93.688  1.00 17.86           N
ATOM    496  DD1 HIS A  30      47.932  20.753  92.575  1.00 34.33           H
ATOM    497  DD2 HIS A  30      52.196  20.763  92.624  1.00 23.29           H
ATOM    498  DE1 HIS A  30      48.739  19.093  94.343  1.00 30.29           H
ATOM    540  CB  TYR A  34      45.176  25.396  87.588  1.00 16.85           H
ATOM    541  CG  TYR A  34      45.154  25.009  88.584  1.00 14.03           C
ATOM    542  CD1 TYR A  34      43.953  24.494  89.073  1.00 21.24           C
ATOM    543  CD2 TYR A  34      46.283  25.117  89.403  1.00 20.69           C
ATOM    544  CE1 TYR A  34      43.878  24.112  90.409  1.00 19.43           C
ATOM    545  CE2 TYR A  34      46.250  24.627  90.716  1.00 24.84           C
ATOM    546  CZ  TYR A  34      45.034  24.137  91.199  1.00 30.37           C
ATOM    547  OH  TYR A  34      45.005  23.653  92.505  1.00 38.65           O
ATOM    552  DD1 TYR A  34      43.065  24.436  88.433  1.00 26.29           H
ATOM    553  DD2 TYR A  34      47.202  25.561  89.001  1.00 27.29           H
ATOM    554  DE1 TYR A  34      42.921  23.839  90.859  1.00 25.54           H
ATOM    555  DE2 TYR A  34      47.127  24.609  91.366  1.00 28.43           H
ATOM    556  DH  TYR A  34      44.068  23.489  92.754  1.00 41.97           H
ATOM   1144  CB  HIS A  74      50.008  29.212  90.371  1.00 14.27           H
ATOM   1145  CG  HIS A  74      49.619  28.486  91.089  1.00 17.34           C
ATOM   1146  ND1 HIS A  74      48.273  28.233  91.309  1.00 19.05           N
ATOM   1147  CD2 HIS A  74      50.269  27.784  92.081  1.00 17.38           C
ATOM   1148  CE1 HIS A  74      48.157  27.416  92.380  1.00 23.68           C
ATOM   1149  NE2 HIS A  74      49.354  27.117  92.864  1.00 29.96           N
ATOM   1154  DD1 HIS A  74      47.462  28.625  90.860  1.00 17.52           H
ATOM   1155  DD2 HIS A  74      51.336  27.685  92.251  1.00 24.75           H
ATOM   1156  DE1 HIS A  74      47.197  27.129  92.806  1.00 20.51           H
ATOM   1871  CB  TRP A 123      46.185  32.311  98.227  1.00 21.90           H
ATOM   1872  CG  TRP A 123      46.381  31.584  97.434  1.00 29.87           C
ATOM   1873  CD1 TRP A 123      45.517  30.607  96.957  1.00 23.58           C
ATOM   1874  CD2 TRP A 123      47.566  31.522  96.613  1.00 15.95           C
ATOM   1875  NE1 TRP A 123      46.124  29.888  95.954  1.00 15.54           N
ATOM   1876  CE2 TRP A 123      47.365  30.433  95.708  1.00 16.81           C
ATOM   1877  CE3 TRP A 123      48.758  32.271  96.521  1.00 24.79           C
ATOM   1878  CZ2 TRP A 123      48.309  30.091  94.731  1.00 29.60           C
ATOM   1879  CZ3 TRP A 123      49.696  31.936  95.544  1.00 26.29           C
ATOM   1880  CH2 TRP A 123      49.478  30.859  94.653  1.00 31.33           C
ATOM   1885  DD1 TRP A 123      44.501  30.347  97.269  1.00 18.57           H
ATOM   1886  DE1 TRP A 123      45.631  29.241  95.324  1.00 17.28           H
ATOM   1887  DE3 TRP A 123      48.958  33.119  97.191  1.00 25.70           H
ATOM   1888  DH2 TRP A 123      50.257  30.630  93.908  1.00 31.57           H
ATOM   1889  DZ2 TRP A 123      48.108  29.249  94.065  1.00 34.89           H
ATOM   1890  DZ3 TRP A 123      50.633  32.501  95.478  1.00 32.61           H
ATOM   2182  CB  GLN A 143      42.436  28.044  93.044  1.00 17.42           H
ATOM   2183  CG  GLN A 143      43.034  27.140  93.135  1.00 21.76           C
ATOM   2184  CD  GLN A 143      44.403  27.461  93.737  1.00 21.58           C
ATOM   2185  OE1 GLN A 143      44.718  28.641  93.964  1.00 26.32           O
ATOM   2186  NE2 GLN A 143      45.193  26.409  94.025  1.00 17.39           N
ATOM   2191  DG2 GLN A 143      42.475  26.426  93.760  1.00 30.06           H
ATOM   2192  DG3 GLN A 143      43.113  26.682  92.129  1.00 30.62           H
ATOM   2193 DE21 GLN A 143      46.143  26.445  94.573  1.00 24.41           H
ATOM   2194 DE22 GLN A 143      44.951  25.514  93.605  1.00 26.44           H
ATOM   2416  CA  ASP A 159      50.332  29.745  98.492  1.00 17.14           H
ATOM   2419  CB  ASP A 159      50.702  29.202  97.585  1.00 28.37           C
ATOM   2420  CG  ASP A 159      49.773  28.047  97.174  1.00 23.10           C
ATOM   2421  OD1 ASP A 159      48.652  27.866  97.657  1.00 20.14           O
ATOM   2422  OD2 ASP A 159      50.315  27.319  96.237  1.00 23.02           O
ATOM   2425  DB2 ASP A 159      50.779  29.893  96.726  1.00 19.71           H
ATOM   2426  DB3 ASP A 159      51.727  28.793  97.706  1.00 20.28           H
ATOM   2486  CB  HIS A 163      50.237  21.011  96.840  1.00 26.16           H
ATOM   2487  CG  HIS A 163      49.864  21.906  96.343  1.00 32.76           C
ATOM   2488  ND1 HIS A 163      48.553  21.978  95.903  1.00 26.63           N
ATOM   2489  CD2 HIS A 163      50.421  23.115  96.001  1.00 25.03           C
ATOM   2490  CE1 HIS A 163      48.367  23.198  95.330  1.00 29.21           C
ATOM   2491  NE2 HIS A 163      49.484  23.907  95.369  1.00 29.76           N
ATOM   2496  DD1 HIS A 163      47.886  21.213  95.890  1.00 34.20           H
ATOM   2497  DD2 HIS A 163      51.426  23.480  96.204  1.00 29.52           H
ATOM   2498  DE1 HIS A 163      47.411  23.554  94.950  1.00 31.41           H
ATOM   2534  CB  TYR A 166      50.895  15.520  99.410  1.00 22.59           H
ATOM   2535  CG  TYR A 166      51.202  16.141  98.566  1.00 23.70           C
ATOM   2536  CD1 TYR A 166      50.285  16.524  97.579  1.00 19.23           C
ATOM   2537  CD2 TYR A 166      52.537  16.568  98.454  1.00 34.86           C
ATOM   2538  CE1 TYR A 166      50.699  17.294  96.480  1.00 22.07           C
ATOM   2539  CE2 TYR A 166      52.964  17.334  97.359  1.00 27.30           C
ATOM   2540  CZ  TYR A 166      52.059  17.658  96.323  1.00 20.94           C
ATOM   2541  OH  TYR A 166      52.564  18.266  95.230  1.00 16.00           O
ATOM   2546  DD1 TYR A 166      49.252  16.165  97.628  1.00 19.44           H
ATOM   2547  DD2 TYR A 166      53.262  16.258  99.220  1.00 34.80           H
ATOM   2548  DE1 TYR A 166      49.979  17.560  95.703  1.00 25.99           H
ATOM   2549  DE2 TYR A 166      54.002  17.674  97.255  1.00 31.57           H
ATOM   2550  DH  TYR A 166      51.833  18.553  94.587  1.00 22.39           H
TER
HETATM 6227 MN    MN A 201      49.451  26.111  94.876  1.00 23.35          Mn
HETATM 6269  O   DOD A 317      47.514  26.231  95.240  1.00 20.56           O
HETATM 6270  D1  DOD A 317      47.591  26.654  96.133  1.00 22.33           H
HETATM 6302  O   DOD A 330      45.998  21.020  92.505  1.00 38.85           O
HETATM 6303  D1  DOD A 330      45.195  20.543  92.795  1.00 26.31           H
HETATM 6304  D2  DOD A 330      45.692  21.957  92.430  1.00 33.52           H
