# Supplementary material for: Critical evaluation of two neutron structures of Mn superoxide dismutase with quantum refinement
Source: J Biol Inorg Chem. 2026 Mar 10;31(3):173–91. doi: 10.1007/s00775-026-02140-5 (PMC13287255; doi:10.1007/s00775-026-02140-5)
Supplement: Supplementary file 2 — Supplementary Material 2 [file 775_2026_2140_MOESM2_ESM.zip › Coord/Reda/rdp.pdb]

CRYST1   81.330   81.330  242.880  90.00  90.00 120.00 P 61 2 2
SCALE1      0.012296  0.007099  0.000000        0.00000
SCALE2      0.000000  0.014198  0.000000        0.00000
SCALE3      0.000000  0.000000  0.004117        0.00000
ATOM    486  CB  HIS A  30      49.997  21.929  91.403  1.00 29.39           H
ATOM    487  CG  HIS A  30      50.069  21.150  92.162  1.00 14.59           C
ATOM    488  ND1 HIS A  30      48.963  20.571  92.752  1.00 34.75           N
ATOM    489  CD2 HIS A  30      51.150  20.554  92.764  1.00 19.61           C
ATOM    490  CE1 HIS A  30      49.415  19.671  93.672  1.00 27.64           C
ATOM    491  NE2 HIS A  30      50.731  19.609  93.667  1.00 17.71           N
ATOM    496  DD1 HIS A  30      47.976  20.794  92.571  1.00 33.61           H
ATOM    497  DD2 HIS A  30      52.207  20.779  92.603  1.00 22.68           H
ATOM    498  DE1 HIS A  30      48.763  19.166  94.390  1.00 29.81           H
ATOM    499  DE2 HIS A  30      51.815  18.540  94.569  1.00 20.93           H
ATOM    541  CB  TYR A  34      45.145  25.368  87.601  1.00 16.99           H
ATOM    542  CG  TYR A  34      45.124  24.968  88.590  1.00 14.02           C
ATOM    543  CD1 TYR A  34      43.943  24.422  89.105  1.00 20.78           C
ATOM    544  CD2 TYR A  34      46.269  25.104  89.387  1.00 21.81           C
ATOM    545  CE1 TYR A  34      43.892  24.067  90.454  1.00 20.75           C
ATOM    546  CE2 TYR A  34      46.269  24.597  90.692  1.00 25.68           C
ATOM    547  CZ  TYR A  34      45.069  24.101  91.227  1.00 30.91           C
ATOM    548  OH  TYR A  34      45.033  23.688  92.545  1.00 39.53           O
ATOM    553  DD1 TYR A  34      43.053  24.317  88.472  1.00 25.73           H
ATOM    554  DD2 TYR A  34      47.155  25.610  88.989  1.00 26.98           H
ATOM    555  DE1 TYR A  34      42.948  23.801  90.941  1.00 25.94           H
ATOM    556  DE2 TYR A  34      47.168  24.613  91.318  1.00 28.06           H
ATOM    557  DH  TYR A  34      45.138  22.689  92.560  1.00 36.91           H
ATOM   2183  CB  GLN A 143      42.338  28.061  93.003  1.00 17.16           H
ATOM   2184  CG  GLN A 143      42.861  27.129  93.071  1.00 21.74           C
ATOM   2185  CD  GLN A 143      44.228  27.433  93.634  1.00 22.26           C
ATOM   2186  OE1 GLN A 143      44.646  28.579  93.767  1.00 24.12           O
ATOM   2187  NE2 GLN A 143      44.963  26.349  94.040  1.00 19.65           N
ATOM   2192  DG2 GLN A 143      42.292  26.426  93.694  1.00 31.00           H
ATOM   2193  DG3 GLN A 143      42.932  26.706  92.053  1.00 31.12           H
ATOM   2194 DE21 GLN A 143      45.894  26.616  94.314  1.00 19.58           H
ATOM   2195 DE22 GLN A 143      44.893  25.450  93.549  1.00 29.75           H
ATOM   2535  CB  TYR A 166      50.895  15.519  99.407  1.00 21.12           H
ATOM   2536  CG  TYR A 166      51.189  16.149  98.566  1.00 22.99           C
ATOM   2537  CD1 TYR A 166      50.279  16.512  97.564  1.00 18.79           C
ATOM   2538  CD2 TYR A 166      52.525  16.576  98.455  1.00 33.33           C
ATOM   2539  CE1 TYR A 166      50.692  17.289  96.472  1.00 23.02           C
ATOM   2540  CE2 TYR A 166      52.954  17.348  97.362  1.00 26.53           C
ATOM   2541  CZ  TYR A 166      52.047  17.660  96.322  1.00 20.83           C
ATOM   2542  OH  TYR A 166      52.543  18.251  95.214  1.00 14.82           O
ATOM   2547  DD1 TYR A 166      49.245  16.144  97.609  1.00 19.39           H
ATOM   2548  DD2 TYR A 166      53.253  16.259  99.220  1.00 33.85           H
ATOM   2549  DE1 TYR A 166      49.972  17.577  95.696  1.00 25.70           H
ATOM   2550  DE2 TYR A 166      53.988  17.691  97.243  1.00 30.58           H
TER
HETATM 6304  O   DOD A 330      45.549  21.064  92.458  1.00 31.04           O
HETATM 6305  D1  DOD A 330      44.993  20.768  91.706  1.00 39.79           H
HETATM 6306  D2  DOD A 330      45.237  20.552  93.235  1.00 34.43           H
