# Supplementary material for: Critical evaluation of two neutron structures of Mn superoxide dismutase with quantum refinement
Source: J Biol Inorg Chem. 2026 Mar 10;31(3):173–91. doi: 10.1007/s00775-026-02140-5 (PMC13287255; doi:10.1007/s00775-026-02140-5)
Supplement: Supplementary file 2 — Supplementary Material 2 [file 775_2026_2140_MOESM2_ESM.zip › Coord/Reda/dpdw.pdb]

CRYST1   81.330   81.330  242.880  90.00  90.00 120.00 P 61 2 2
SCALE1      0.012296  0.007099  0.000000        0.00000
SCALE2      0.000000  0.014198  0.000000        0.00000
SCALE3      0.000000  0.000000  0.004117        0.00000
ATOM    419  CB  HIS A  26      54.284  24.127  93.317  1.00 27.56           H
ATOM    420  CG  HIS A  26      53.509  24.776  93.701  1.00 23.60           C
ATOM    421  ND1 HIS A  26      53.732  25.675  94.724  1.00 19.27           N
ATOM    422  CD2 HIS A  26      52.159  24.869  93.433  1.00 32.27           C
ATOM    423  CE1 HIS A  26      52.564  26.256  95.057  1.00 31.82           C
ATOM    424  NE2 HIS A  26      51.592  25.782  94.280  1.00 25.54           N
ATOM    429  DD1 HIS A  26      54.598  25.858  95.209  1.00 25.83           H
ATOM    430  DD2 HIS A  26      51.539  24.347  92.705  1.00 33.39           H
ATOM    431  DE1 HIS A  26      52.418  26.993  95.850  1.00 33.98           H
ATOM    486  CB  HIS A  30      49.975  21.942  91.422  1.00 29.28           H
ATOM    487  CG  HIS A  30      50.009  21.163  92.187  1.00 16.11           C
ATOM    488  ND1 HIS A  30      48.886  20.586  92.753  1.00 35.33           N
ATOM    489  CD2 HIS A  30      51.086  20.557  92.791  1.00 18.86           C
ATOM    490  CE1 HIS A  30      49.337  19.670  93.655  1.00 28.69           C
ATOM    491  NE2 HIS A  30      50.655  19.607  93.683  1.00 17.19           N
ATOM    496  DD1 HIS A  30      47.871  20.810  92.586  1.00 32.71           H
ATOM    497  DD2 HIS A  30      52.146  20.758  92.628  1.00 23.26           H
ATOM    498  DE1 HIS A  30      48.673  19.119  94.321  1.00 29.88           H
ATOM    499  DE2 HIS A  30      51.781  18.560  94.578  1.00 22.55           H
ATOM    541  CB  TYR A  34      45.162  25.375  87.615  1.00 16.30           H
ATOM    542  CG  TYR A  34      45.155  24.978  88.614  1.00 13.80           C
ATOM    543  CD1 TYR A  34      43.987  24.443  89.174  1.00 19.81           C
ATOM    544  CD2 TYR A  34      46.299  25.114  89.411  1.00 21.24           C
ATOM    545  CE1 TYR A  34      43.950  24.111  90.527  1.00 20.92           C
ATOM    546  CE2 TYR A  34      46.309  24.646  90.730  1.00 25.12           C
ATOM    547  CZ  TYR A  34      45.119  24.163  91.351  1.00 30.01           C
ATOM    548  OH  TYR A  34      45.092  23.799  92.619  1.00 33.25           O
ATOM    553  DD1 TYR A  34      43.089  24.319  88.556  1.00 24.31           H
ATOM    554  DD2 TYR A  34      47.207  25.559  88.978  1.00 27.38           H
ATOM    555  DE1 TYR A  34      43.007  23.835  91.006  1.00 24.88           H
ATOM    556  DE2 TYR A  34      47.227  24.650  91.333  1.00 28.69           H
ATOM   1144  CB  HIS A  74      49.993  29.210  90.386  1.00 14.90           H
ATOM   1145  CG  HIS A  74      49.594  28.490  91.104  1.00 17.27           C
ATOM   1146  ND1 HIS A  74      48.253  28.212  91.306  1.00 19.18           N
ATOM   1147  CD2 HIS A  74      50.243  27.802  92.105  1.00 17.10           C
ATOM   1148  CE1 HIS A  74      48.134  27.388  92.363  1.00 24.13           C
ATOM   1149  NE2 HIS A  74      49.328  27.114  92.875  1.00 30.51           N
ATOM   1154  DD1 HIS A  74      47.442  28.515  90.787  1.00 17.39           H
ATOM   1155  DD2 HIS A  74      51.311  27.724  92.286  1.00 25.23           H
ATOM   1156  DE1 HIS A  74      47.175  27.050  92.746  1.00 23.02           H
ATOM   1871  CB  TRP A 123      46.189  32.296  98.226  1.00 21.57           H
ATOM   1872  CG  TRP A 123      46.384  31.561  97.434  1.00 29.85           C
ATOM   1873  CD1 TRP A 123      45.521  30.586  96.953  1.00 23.76           C
ATOM   1874  CD2 TRP A 123      47.559  31.511  96.600  1.00 15.10           C
ATOM   1875  NE1 TRP A 123      46.121  29.887  95.930  1.00 15.88           N
ATOM   1876  CE2 TRP A 123      47.352  30.446  95.670  1.00 17.05           C
ATOM   1877  CE3 TRP A 123      48.756  32.253  96.524  1.00 25.09           C
ATOM   1878  CZ2 TRP A 123      48.292  30.123  94.683  1.00 28.94           C
ATOM   1879  CZ3 TRP A 123      49.695  31.926  95.550  1.00 25.94           C
ATOM   1880  CH2 TRP A 123      49.474  30.872  94.633  1.00 30.95           C
ATOM   1885  DD1 TRP A 123      44.503  30.334  97.265  1.00 18.86           H
ATOM   1886  DE1 TRP A 123      45.634  29.238  95.294  1.00 18.30           H
ATOM   1887  DE3 TRP A 123      48.958  33.090  97.204  1.00 25.63           H
ATOM   1888  DH2 TRP A 123      50.252  30.659  93.887  1.00 31.99           H
ATOM   1889  DZ2 TRP A 123      48.075  29.317  93.978  1.00 35.00           H
ATOM   1890  DZ3 TRP A 123      50.635  32.485  95.496  1.00 31.51           H
ATOM   2182  CB  GLN A 143      42.418  28.048  93.027  1.00 17.57           H
ATOM   2183  CG  GLN A 143      42.971  27.124  93.108  1.00 21.77           C
ATOM   2184  CD  GLN A 143      44.337  27.387  93.706  1.00 20.09           C
ATOM   2185  OE1 GLN A 143      44.721  28.542  93.956  1.00 24.90           O
ATOM   2186  NE2 GLN A 143      45.101  26.302  93.975  1.00 18.32           N
ATOM   2191  DG2 GLN A 143      42.392  26.406  93.707  1.00 30.44           H
ATOM   2192  DG3 GLN A 143      43.065  26.682  92.100  1.00 30.03           H
ATOM   2193 DE21 GLN A 143      46.005  26.521  94.397  1.00 20.64           H
ATOM   2194 DE22 GLN A 143      44.971  25.367  93.507  1.00 29.01           H
ATOM   2416  CA  ASP A 159      50.341  29.745  98.495  1.00 15.40           H
ATOM   2419  CB  ASP A 159      50.719  29.206  97.585  1.00 28.17           C
ATOM   2420  CG  ASP A 159      49.825  28.068  97.107  1.00 23.84           C
ATOM   2421  OD1 ASP A 159      48.645  27.908  97.508  1.00 22.67           O
ATOM   2422  OD2 ASP A 159      50.367  27.328  96.203  1.00 24.17           O
ATOM   2425  DB2 ASP A 159      50.795  29.914  96.736  1.00 20.47           H
ATOM   2426  DB3 ASP A 159      51.745  28.806  97.711  1.00 20.80           H
ATOM   2486  CB  HIS A 163      50.208  21.037  96.833  1.00 25.90           H
ATOM   2487  CG  HIS A 163      49.821  21.939  96.346  1.00 31.58           C
ATOM   2488  ND1 HIS A 163      48.535  21.961  95.844  1.00 27.06           N
ATOM   2489  CD2 HIS A 163      50.352  23.166  96.013  1.00 24.75           C
ATOM   2490  CE1 HIS A 163      48.328  23.152  95.233  1.00 30.72           C
ATOM   2491  NE2 HIS A 163      49.416  23.916  95.323  1.00 31.27           N
ATOM   2496  DD1 HIS A 163      47.886  21.178  95.802  1.00 34.85           H
ATOM   2497  DD2 HIS A 163      51.344  23.550  96.230  1.00 28.49           H
ATOM   2498  DE1 HIS A 163      47.402  23.393  94.710  1.00 33.83           H
ATOM   2534  CB  TYR A 166      50.895  15.525  99.403  1.00 22.11           H
ATOM   2535  CG  TYR A 166      51.191  16.145  98.556  1.00 24.18           C
ATOM   2536  CD1 TYR A 166      50.270  16.516  97.571  1.00 19.29           C
ATOM   2537  CD2 TYR A 166      52.524  16.575  98.439  1.00 34.70           C
ATOM   2538  CE1 TYR A 166      50.672  17.297  96.475  1.00 21.78           C
ATOM   2539  CE2 TYR A 166      52.939  17.351  97.346  1.00 27.23           C
ATOM   2540  CZ  TYR A 166      52.028  17.675  96.315  1.00 20.64           C
ATOM   2541  OH  TYR A 166      52.519  18.284  95.215  1.00 15.22           O
ATOM   2546  DD1 TYR A 166      49.244  16.135  97.622  1.00 19.64           H
ATOM   2547  DD2 TYR A 166      53.256  16.243  99.191  1.00 34.27           H
ATOM   2548  DE1 TYR A 166      49.946  17.571  95.706  1.00 25.87           H
ATOM   2549  DE2 TYR A 166      53.979  17.683  97.225  1.00 31.77           H
TER
HETATM 6226 MN    MN A 201      49.556  26.086  94.775  1.00 24.89          Mn
HETATM 6268  O   DOD A 317      47.667  26.551  95.565  1.00 23.78           O
HETATM 6269  D1  DOD A 317      47.978  27.128  96.458  1.00 32.23           H
HETATM 6270  D2  DOD A 317      47.180  25.758  95.865  1.00 26.48           H
HETATM 6302  O   DOD A 330      45.980  21.284  92.739  1.00 38.55           O
HETATM 6303  D1  DOD A 330      45.154  20.769  92.612  1.00 21.54           H
HETATM 6304  D2  DOD A 330      45.633  22.249  92.655  1.00 37.02           H
