# Supplementary material for: Critical evaluation of two neutron structures of Mn superoxide dismutase with quantum refinement
Source: J Biol Inorg Chem. 2026 Mar 10;31(3):173–91. doi: 10.1007/s00775-026-02140-5 (PMC13287255; doi:10.1007/s00775-026-02140-5)
Supplement: Supplementary file 2 — Supplementary Material 2 [file 775_2026_2140_MOESM2_ESM.zip › Coord/Reda/lp1ao.pdb]

CRYST1   81.330   81.330  242.880  90.00  90.00 120.00 P 61 2 2
SCALE1      0.012296  0.007099  0.000000        0.00000
SCALE2      0.000000  0.014198  0.000000        0.00000
SCALE3      0.000000  0.000000  0.004117        0.00000
ATOM    419  CB  HIS A  26      54.240  24.143  93.313  1.00 29.35           H
ATOM    420  CG  HIS A  26      53.447  24.786  93.696  1.00 24.09           C
ATOM    421  ND1 HIS A  26      53.670  25.680  94.726  1.00 20.21           N
ATOM    422  CD2 HIS A  26      52.093  24.872  93.440  1.00 31.17           C
ATOM    423  CE1 HIS A  26      52.495  26.256  95.066  1.00 33.65           C
ATOM    424  NE2 HIS A  26      51.523  25.777  94.299  1.00 25.88           N
ATOM    429  DD1 HIS A  26      54.546  25.875  95.186  1.00 24.91           H
ATOM    430  DD2 HIS A  26      51.470  24.363  92.706  1.00 33.14           H
ATOM    431  DE1 HIS A  26      52.346  27.004  95.850  1.00 34.13           H
ATOM    486  CB  HIS A  30      49.964  21.952  91.425  1.00 29.50           H
ATOM    487  CG  HIS A  30      50.008  21.171  92.195  1.00 16.17           C
ATOM    488  ND1 HIS A  30      48.895  20.586  92.780  1.00 36.94           N
ATOM    489  CD2 HIS A  30      51.109  20.578  92.743  1.00 19.51           C
ATOM    490  CE1 HIS A  30      49.317  19.646  93.666  1.00 28.17           C
ATOM    491  NE2 HIS A  30      50.665  19.619  93.624  1.00 22.20           N
ATOM    496  DD1 HIS A  30      47.879  20.798  92.611  1.00 35.69           H
ATOM    497  DD2 HIS A  30      52.167  20.769  92.573  1.00 24.17           H
ATOM    498  DE1 HIS A  30      48.705  19.131  94.399  1.00 30.20           H
ATOM    499  DE2 HIS A  30      51.285  18.969  94.146  1.00 25.66           H
ATOM    541  CB  TYR A  34      45.199  25.405  87.592  1.00 17.22           H
ATOM    542  CG  TYR A  34      45.159  25.037  88.597  1.00 13.23           C
ATOM    543  CD1 TYR A  34      43.963  24.497  89.073  1.00 21.68           C
ATOM    544  CD2 TYR A  34      46.281  25.150  89.427  1.00 20.52           C
ATOM    545  CE1 TYR A  34      43.883  24.108  90.407  1.00 19.63           C
ATOM    546  CE2 TYR A  34      46.244  24.658  90.739  1.00 25.71           C
ATOM    547  CZ  TYR A  34      45.031  24.149  91.206  1.00 30.66           C
ATOM    548  OH  TYR A  34      44.987  23.653  92.510  1.00 38.90           O
ATOM    553  DD1 TYR A  34      43.080  24.427  88.426  1.00 26.77           H
ATOM    554  DD2 TYR A  34      47.196  25.608  89.035  1.00 27.25           H
ATOM    555  DE1 TYR A  34      42.927  23.823  90.850  1.00 25.09           H
ATOM    556  DE2 TYR A  34      47.114  24.669  91.403  1.00 27.86           H
ATOM    557  DH  TYR A  34      44.045  23.490  92.743  1.00 42.73           H
ATOM   1145  CB  HIS A  74      50.001  29.210  90.366  1.00 15.07           H
ATOM   1146  CG  HIS A  74      49.615  28.483  91.082  1.00 17.88           C
ATOM   1147  ND1 HIS A  74      48.271  28.239  91.310  1.00 19.65           N
ATOM   1148  CD2 HIS A  74      50.265  27.781  92.074  1.00 17.32           C
ATOM   1149  CE1 HIS A  74      48.153  27.439  92.392  1.00 24.03           C
ATOM   1150  NE2 HIS A  74      49.352  27.129  92.873  1.00 28.80           N
ATOM   1155  DD1 HIS A  74      47.465  28.671  90.889  1.00 16.45           H
ATOM   1156  DD2 HIS A  74      51.334  27.682  92.240  1.00 25.18           H
ATOM   1157  DE1 HIS A  74      47.198  27.162  92.824  1.00 20.06           H
ATOM   1872  CB  TRP A 123      46.181  32.303  98.218  1.00 21.61           H
ATOM   1873  CG  TRP A 123      46.379  31.572  97.431  1.00 29.66           C
ATOM   1874  CD1 TRP A 123      45.513  30.603  96.955  1.00 24.05           C
ATOM   1875  CD2 TRP A 123      47.565  31.510  96.612  1.00 15.50           C
ATOM   1876  NE1 TRP A 123      46.120  29.883  95.953  1.00 15.89           N
ATOM   1877  CE2 TRP A 123      47.365  30.427  95.700  1.00 16.90           C
ATOM   1878  CE3 TRP A 123      48.760  32.254  96.526  1.00 24.74           C
ATOM   1879  CZ2 TRP A 123      48.314  30.082  94.731  1.00 29.85           C
ATOM   1880  CZ3 TRP A 123      49.705  31.913  95.561  1.00 26.51           C
ATOM   1881  CH2 TRP A 123      49.491  30.836  94.670  1.00 31.70           C
ATOM   1886  DD1 TRP A 123      44.497  30.347  97.265  1.00 19.12           H
ATOM   1887  DE1 TRP A 123      45.620  29.251  95.315  1.00 16.88           H
ATOM   1888  DE3 TRP A 123      48.950  33.113  97.183  1.00 25.81           H
ATOM   1889  DH2 TRP A 123      50.267  30.614  93.927  1.00 30.49           H
ATOM   1890  DZ2 TRP A 123      48.105  29.249  94.058  1.00 34.86           H
ATOM   1891  DZ3 TRP A 123      50.642  32.476  95.497  1.00 32.36           H
ATOM   2183  CB  GLN A 143      42.435  28.039  93.027  1.00 17.89           H
ATOM   2184  CG  GLN A 143      43.053  27.142  93.099  1.00 21.98           C
ATOM   2185  CD  GLN A 143      44.406  27.476  93.725  1.00 20.83           C
ATOM   2186  OE1 GLN A 143      44.737  28.654  93.911  1.00 25.55           O
ATOM   2187  NE2 GLN A 143      45.181  26.420  94.062  1.00 17.37           N
ATOM   2192  DG2 GLN A 143      42.506  26.378  93.670  1.00 28.65           H
ATOM   2193  DG3 GLN A 143      43.176  26.742  92.072  1.00 30.78           H
ATOM   2194 DE21 GLN A 143      46.117  26.477  94.571  1.00 23.98           H
ATOM   2195 DE22 GLN A 143      44.943  25.515  93.668  1.00 26.70           H
ATOM   2417  CA  ASP A 159      50.331  29.749  98.492  1.00 16.38           H
ATOM   2420  CB  ASP A 159      50.693  29.208  97.578  1.00 28.68           C
ATOM   2421  CG  ASP A 159      49.775  28.045  97.186  1.00 23.32           C
ATOM   2422  OD1 ASP A 159      48.680  27.812  97.694  1.00 19.09           O
ATOM   2423  OD2 ASP A 159      50.300  27.340  96.210  1.00 23.43           O
ATOM   2426  DB2 ASP A 159      50.740  29.899  96.716  1.00 20.42           H
ATOM   2427  DB3 ASP A 159      51.729  28.817  97.674  1.00 20.12           H
ATOM   2487  CB  HIS A 163      50.233  21.015  96.837  1.00 25.93           H
ATOM   2488  CG  HIS A 163      49.870  21.910  96.330  1.00 32.42           C
ATOM   2489  ND1 HIS A 163      48.552  22.001  95.913  1.00 26.57           N
ATOM   2490  CD2 HIS A 163      50.435  23.116  95.969  1.00 24.97           C
ATOM   2491  CE1 HIS A 163      48.369  23.220  95.341  1.00 30.12           C
ATOM   2492  NE2 HIS A 163      49.500  23.913  95.352  1.00 29.62           N
ATOM   2497  DD1 HIS A 163      47.848  21.269  95.959  1.00 34.04           H
ATOM   2498  DD2 HIS A 163      51.445  23.471  96.167  1.00 28.75           H
ATOM   2499  DE1 HIS A 163      47.408  23.585  94.985  1.00 31.61           H
ATOM   2535  CB  TYR A 166      50.920  15.523  99.383  1.00 21.06           H
ATOM   2536  CG  TYR A 166      51.247  16.147  98.543  1.00 24.86           C
ATOM   2537  CD1 TYR A 166      50.339  16.542  97.552  1.00 19.51           C
ATOM   2538  CD2 TYR A 166      52.589  16.552  98.439  1.00 34.98           C
ATOM   2539  CE1 TYR A 166      50.768  17.309  96.455  1.00 22.48           C
ATOM   2540  CE2 TYR A 166      53.027  17.322  97.347  1.00 28.79           C
ATOM   2541  CZ  TYR A 166      52.124  17.660  96.332  1.00 21.04           C
ATOM   2542  OH  TYR A 166      52.553  18.305  95.181  1.00  9.12           O
ATOM   2547  DD1 TYR A 166      49.298  16.204  97.603  1.00 18.57           H
ATOM   2548  DD2 TYR A 166      53.312  16.230  99.198  1.00 34.81           H
ATOM   2549  DE1 TYR A 166      50.052  17.575  95.673  1.00 26.68           H
ATOM   2550  DE2 TYR A 166      54.073  17.643  97.254  1.00 32.51           H
ATOM   2551  DH  TYR A 166      53.519  18.482  95.235  1.00 38.39           H
TER
HETATM 6228 MN    MN A 201      49.473  26.150  94.861  1.00 22.94          Mn
HETATM 6270  O   DOD A 317      47.597  26.241  95.275  1.00 20.16           O
HETATM 6271  D1  DOD A 317      47.652  26.679  96.167  1.00 22.49           H
HETATM 6303  O   DOD A 330      46.092  21.113  92.686  1.00 40.57           O
HETATM 6304  D1  DOD A 330      45.295  20.544  92.673  1.00 26.91           H
HETATM 6305  D2  DOD A 330      45.730  22.027  92.538  1.00 34.71           H
