# Supplementary material for: Critical evaluation of two neutron structures of Mn superoxide dismutase with quantum refinement
Source: J Biol Inorg Chem. 2026 Mar 10;31(3):173–91. doi: 10.1007/s00775-026-02140-5 (PMC13287255; doi:10.1007/s00775-026-02140-5)
Supplement: Supplementary file 2 — Supplementary Material 2 [file 775_2026_2140_MOESM2_ESM.zip › Coord/Reda/dpd2.pdb]

CRYST1   81.330   81.330  242.880  90.00  90.00 120.00 P 61 2 2
SCALE1      0.012296  0.007099  0.000000        0.00000
SCALE2      0.000000  0.014198  0.000000        0.00000
SCALE3      0.000000  0.000000  0.004117        0.00000
ATOM    419  CB  HIS A  26      54.263  24.140  93.333  1.00 28.63           H
ATOM    420  CG  HIS A  26      53.474  24.793  93.721  1.00 23.54           C
ATOM    421  ND1 HIS A  26      53.692  25.689  94.764  1.00 18.96           N
ATOM    422  CD2 HIS A  26      52.128  24.897  93.433  1.00 32.93           C
ATOM    423  CE1 HIS A  26      52.498  26.273  95.075  1.00 32.63           C
ATOM    424  NE2 HIS A  26      51.548  25.806  94.283  1.00 27.46           N
ATOM    429  DD1 HIS A  26      54.539  25.807  95.302  1.00 25.15           H
ATOM    430  DD2 HIS A  26      51.466  24.418  92.707  1.00 33.64           H
ATOM    431  DE1 HIS A  26      52.312  27.011  95.865  1.00 33.88           H
ATOM    486  CB  HIS A  30      49.961  21.932  91.409  1.00 28.52           H
ATOM    487  CG  HIS A  30      50.006  21.147  92.175  1.00 15.49           C
ATOM    488  ND1 HIS A  30      48.890  20.566  92.755  1.00 35.28           N
ATOM    489  CD2 HIS A  30      51.090  20.532  92.763  1.00 19.17           C
ATOM    490  CE1 HIS A  30      49.347  19.655  93.654  1.00 27.76           C
ATOM    491  NE2 HIS A  30      50.664  19.581  93.667  1.00 17.58           N
ATOM    496  DD1 HIS A  30      47.876  20.801  92.596  1.00 33.58           H
ATOM    497  DD2 HIS A  30      52.148  20.752  92.605  1.00 23.13           H
ATOM    498  DE1 HIS A  30      48.694  19.110  94.342  1.00 29.20           H
ATOM    499  DE2 HIS A  30      51.770  18.585  94.575  1.00 22.41           H
ATOM    541  CB  TYR A  34      45.164  25.376  87.606  1.00 16.03           H
ATOM    542  CG  TYR A  34      45.138  24.980  88.604  1.00 14.19           C
ATOM    543  CD1 TYR A  34      43.945  24.459  89.126  1.00 21.18           C
ATOM    544  CD2 TYR A  34      46.261  25.108  89.440  1.00 21.83           C
ATOM    545  CE1 TYR A  34      43.882  24.103  90.470  1.00 21.33           C
ATOM    546  CE2 TYR A  34      46.247  24.622  90.750  1.00 25.42           C
ATOM    547  CZ  TYR A  34      45.039  24.098  91.316  1.00 30.16           C
ATOM    548  OH  TYR A  34      44.964  23.639  92.539  1.00 33.30           O
ATOM    553  DD1 TYR A  34      43.052  24.373  88.484  1.00 24.90           H
ATOM    554  DD2 TYR A  34      47.177  25.560  89.028  1.00 26.44           H
ATOM    555  DE1 TYR A  34      42.940  23.817  90.943  1.00 25.89           H
ATOM    556  DE2 TYR A  34      47.147  24.631  91.375  1.00 27.19           H
ATOM   1144  CB  HIS A  74      49.995  29.239  90.283  1.00 14.18           H
ATOM   1145  CG  HIS A  74      49.598  28.501  90.964  1.00 18.56           C
ATOM   1146  ND1 HIS A  74      48.252  28.259  91.228  1.00 19.03           N
ATOM   1147  CD2 HIS A  74      50.266  27.956  92.036  1.00 18.02           C
ATOM   1148  CE1 HIS A  74      48.182  27.537  92.368  1.00 23.96           C
ATOM   1149  NE2 HIS A  74      49.384  27.383  92.899  1.00 26.11           N
ATOM   1154  DD1 HIS A  74      47.438  28.351  90.640  1.00 19.85           H
ATOM   1155  DD2 HIS A  74      51.336  27.919  92.228  1.00 27.15           H
ATOM   1156  DE1 HIS A  74      47.249  27.147  92.767  1.00 19.72           H
ATOM   1871  CB  TRP A 123      46.179  32.297  98.232  1.00 22.66           H
ATOM   1872  CG  TRP A 123      46.375  31.571  97.440  1.00 29.68           C
ATOM   1873  CD1 TRP A 123      45.519  30.590  96.949  1.00 23.66           C
ATOM   1874  CD2 TRP A 123      47.558  31.529  96.618  1.00 15.79           C
ATOM   1875  NE1 TRP A 123      46.126  29.891  95.940  1.00 15.57           N
ATOM   1876  CE2 TRP A 123      47.364  30.447  95.702  1.00 16.75           C
ATOM   1877  CE3 TRP A 123      48.749  32.283  96.527  1.00 24.98           C
ATOM   1878  CZ2 TRP A 123      48.313  30.108  94.727  1.00 28.75           C
ATOM   1879  CZ3 TRP A 123      49.682  31.965  95.543  1.00 25.86           C
ATOM   1880  CH2 TRP A 123      49.473  30.887  94.649  1.00 30.47           C
ATOM   1885  DD1 TRP A 123      44.507  30.314  97.252  1.00 19.77           H
ATOM   1886  DE1 TRP A 123      45.646  29.210  95.308  1.00 18.32           H
ATOM   1887  DE3 TRP A 123      48.959  33.119  97.210  1.00 25.43           H
ATOM   1888  DH2 TRP A 123      50.255  30.654  93.913  1.00 30.29           H
ATOM   1889  DZ2 TRP A 123      48.123  29.247  94.081  1.00 34.44           H
ATOM   1890  DZ3 TRP A 123      50.615  32.537  95.473  1.00 32.18           H
ATOM   2182  CB  GLN A 143      42.459  28.035  93.047  1.00 18.04           H
ATOM   2183  CG  GLN A 143      43.044  27.114  93.140  1.00 22.18           C
ATOM   2184  CD  GLN A 143      44.415  27.397  93.771  1.00 20.80           C
ATOM   2185  OE1 GLN A 143      44.710  28.582  94.056  1.00 25.77           O
ATOM   2186  NE2 GLN A 143      45.193  26.339  94.011  1.00 17.47           N
ATOM   2191  DG2 GLN A 143      42.460  26.397  93.739  1.00 29.48           H
ATOM   2192  DG3 GLN A 143      43.134  26.653  92.136  1.00 29.98           H
ATOM   2193 DE21 GLN A 143      46.142  26.411  94.537  1.00 23.23           H
ATOM   2194 DE22 GLN A 143      44.976  25.427  93.562  1.00 28.50           H
ATOM   2416  CA  ASP A 159      50.332  29.736  98.479  1.00 16.78           H
ATOM   2419  CB  ASP A 159      50.705  29.182  97.566  1.00 27.70           C
ATOM   2420  CG  ASP A 159      49.752  28.022  97.138  1.00 22.21           C
ATOM   2421  OD1 ASP A 159      48.649  27.880  97.688  1.00 19.78           O
ATOM   2422  OD2 ASP A 159      50.231  27.305  96.185  1.00 24.25           O
ATOM   2425  DB2 ASP A 159      50.810  29.872  96.710  1.00 19.44           H
ATOM   2426  DB3 ASP A 159      51.725  28.758  97.706  1.00 20.33           H
ATOM   2486  CB  HIS A 163      50.261  20.938  96.863  1.00 25.45           H
ATOM   2487  CG  HIS A 163      49.875  21.808  96.359  1.00 31.92           C
ATOM   2488  ND1 HIS A 163      48.565  21.891  95.911  1.00 26.81           N
ATOM   2489  CD2 HIS A 163      50.406  23.058  96.126  1.00 26.50           C
ATOM   2490  CE1 HIS A 163      48.360  23.152  95.445  1.00 27.40           C
ATOM   2491  NE2 HIS A 163      49.462  23.877  95.574  1.00 26.52           N
ATOM   2496  DD1 HIS A 163      47.924  21.110  95.781  1.00 34.73           H
ATOM   2497  DD2 HIS A 163      51.404  23.428  96.366  1.00 29.30           H
ATOM   2498  DE1 HIS A 163      47.410  23.508  95.033  1.00 27.30           H
ATOM   2534  CB  TYR A 166      50.888  15.523  99.406  1.00 21.66           H
ATOM   2535  CG  TYR A 166      51.187  16.147  98.559  1.00 23.50           C
ATOM   2536  CD1 TYR A 166      50.260  16.515  97.575  1.00 18.96           C
ATOM   2537  CD2 TYR A 166      52.518  16.588  98.449  1.00 33.93           C
ATOM   2538  CE1 TYR A 166      50.669  17.290  96.460  1.00 22.30           C
ATOM   2539  CE2 TYR A 166      52.943  17.354  97.337  1.00 26.83           C
ATOM   2540  CZ  TYR A 166      52.031  17.661  96.301  1.00 20.84           C
ATOM   2541  OH  TYR A 166      52.521  18.267  95.197  1.00 15.56           O
ATOM   2546  DD1 TYR A 166      49.233  16.135  97.619  1.00 19.20           H
ATOM   2547  DD2 TYR A 166      53.246  16.281  99.210  1.00 34.32           H
ATOM   2548  DE1 TYR A 166      49.942  17.562  95.682  1.00 25.63           H
ATOM   2549  DE2 TYR A 166      53.974  17.716  97.228  1.00 30.25           H
TER
HETATM 6226 MN    MN A 201      49.372  25.943  94.593  1.00 25.03          Mn
HETATM 6268  O   DOD A 317      47.543  26.273  95.239  1.00 22.55           O
HETATM 6269  D1  DOD A 317      47.693  26.708  96.115  1.00 22.88           H
HETATM 6288  O   DOD A 324      49.170  24.768  92.911  1.00 39.94           O
HETATM 6289  D1  DOD A 324      48.943  23.866  93.216  1.00 39.84           H
HETATM 6303  O   DOD A 330      45.983  21.226  92.582  1.00 38.31           O
HETATM 6304  D1  DOD A 330      45.122  20.774  92.712  1.00 23.18           H
HETATM 6305  D2  DOD A 330      45.659  22.214  92.549  1.00 37.03           H
