# Supplementary material for: Critical evaluation of two neutron structures of Mn superoxide dismutase with quantum refinement
Source: J Biol Inorg Chem. 2026 Mar 10;31(3):173–91. doi: 10.1007/s00775-026-02140-5 (PMC13287255; doi:10.1007/s00775-026-02140-5)
Supplement: Supplementary file 2 — Supplementary Material 2 [file 775_2026_2140_MOESM2_ESM.zip › Coord/Reda/rdd2b.pdb]

CRYST1   81.330   81.330  242.880  90.00  90.00 120.00 P 61 2 2
SCALE1      0.012296  0.007099  0.000000        0.00000
SCALE2      0.000000  0.014198  0.000000        0.00000
SCALE3      0.000000  0.000000  0.004117        0.00000
ATOM    419  CB  HIS A  26      54.263  24.140  93.338  1.00 28.70           H
ATOM    420  CG  HIS A  26      53.478  24.798  93.726  1.00 23.44           C
ATOM    421  ND1 HIS A  26      53.691  25.701  94.763  1.00 19.26           N
ATOM    422  CD2 HIS A  26      52.129  24.905  93.440  1.00 33.02           C
ATOM    423  CE1 HIS A  26      52.499  26.280  95.079  1.00 32.95           C
ATOM    424  NE2 HIS A  26      51.549  25.811  94.283  1.00 27.41           N
ATOM    429  DD1 HIS A  26      54.530  25.816  95.316  1.00 25.07           H
ATOM    430  DD2 HIS A  26      51.471  24.432  92.707  1.00 33.44           H
ATOM    431  DE1 HIS A  26      52.306  27.016  95.867  1.00 34.54           H
ATOM    486  CB  HIS A  30      49.974  21.935  91.407  1.00 28.73           H
ATOM    487  CG  HIS A  30      50.025  21.156  92.174  1.00 15.64           C
ATOM    488  ND1 HIS A  30      48.912  20.577  92.763  1.00 35.21           N
ATOM    489  CD2 HIS A  30      51.105  20.539  92.762  1.00 19.36           C
ATOM    490  CE1 HIS A  30      49.369  19.661  93.659  1.00 28.19           C
ATOM    491  NE2 HIS A  30      50.690  19.588  93.663  1.00 17.66           N
ATOM    496  DD1 HIS A  30      47.900  20.837  92.649  1.00 32.35           H
ATOM    497  DD2 HIS A  30      52.164  20.754  92.599  1.00 23.03           H
ATOM    498  DE1 HIS A  30      48.713  19.135  94.353  1.00 29.04           H
ATOM    499  DE2 HIS A  30      51.789  18.576  94.591  1.00 22.54           H
ATOM    541  CB  TYR A  34      45.163  25.367  87.623  1.00 16.35           H
ATOM    542  CG  TYR A  34      45.141  24.967  88.622  1.00 14.50           C
ATOM    543  CD1 TYR A  34      43.954  24.439  89.150  1.00 21.27           C
ATOM    544  CD2 TYR A  34      46.270  25.075  89.458  1.00 21.88           C
ATOM    545  CE1 TYR A  34      43.894  24.065  90.492  1.00 22.06           C
ATOM    546  CE2 TYR A  34      46.262  24.581  90.769  1.00 26.31           C
ATOM    547  CZ  TYR A  34      45.054  24.054  91.346  1.00 30.12           C
ATOM    548  OH  TYR A  34      44.983  23.610  92.572  1.00 33.82           O
ATOM    553  DD1 TYR A  34      43.061  24.349  88.510  1.00 24.41           H
ATOM    554  DD2 TYR A  34      47.188  25.539  89.064  1.00 26.45           H
ATOM    555  DE1 TYR A  34      42.945  23.788  90.959  1.00 26.12           H
ATOM    556  DE2 TYR A  34      47.171  24.590  91.387  1.00 28.17           H
ATOM   1144  CB  HIS A  74      50.003  29.234  90.290  1.00 14.82           H
ATOM   1145  CG  HIS A  74      49.600  28.497  90.966  1.00 19.02           C
ATOM   1146  ND1 HIS A  74      48.255  28.261  91.226  1.00 19.43           N
ATOM   1147  CD2 HIS A  74      50.256  27.956  92.049  1.00 18.29           C
ATOM   1148  CE1 HIS A  74      48.170  27.533  92.363  1.00 24.19           C
ATOM   1149  NE2 HIS A  74      49.365  27.378  92.898  1.00 26.39           N
ATOM   1154  DD1 HIS A  74      47.450  28.327  90.621  1.00 20.44           H
ATOM   1155  DD2 HIS A  74      51.318  27.917  92.272  1.00 27.61           H
ATOM   1156  DE1 HIS A  74      47.234  27.131  92.747  1.00 20.41           H
ATOM   1871  CB  TRP A 123      46.183  32.302  98.234  1.00 22.72           H
ATOM   1872  CG  TRP A 123      46.376  31.570  97.438  1.00 29.95           C
ATOM   1873  CD1 TRP A 123      45.523  30.579  96.948  1.00 24.02           C
ATOM   1874  CD2 TRP A 123      47.554  31.532  96.611  1.00 16.32           C
ATOM   1875  NE1 TRP A 123      46.132  29.896  95.932  1.00 15.69           N
ATOM   1876  CE2 TRP A 123      47.363  30.461  95.690  1.00 17.06           C
ATOM   1877  CE3 TRP A 123      48.751  32.276  96.532  1.00 25.76           C
ATOM   1878  CZ2 TRP A 123      48.304  30.122  94.714  1.00 28.94           C
ATOM   1879  CZ3 TRP A 123      49.677  31.960  95.545  1.00 25.99           C
ATOM   1880  CH2 TRP A 123      49.469  30.888  94.648  1.00 30.83           C
ATOM   1885  DD1 TRP A 123      44.508  30.300  97.255  1.00 20.06           H
ATOM   1886  DE1 TRP A 123      45.659  29.209  95.309  1.00 18.52           H
ATOM   1887  DE3 TRP A 123      48.966  33.107  97.218  1.00 25.69           H
ATOM   1888  DH2 TRP A 123      50.256  30.661  93.917  1.00 30.12           H
ATOM   1889  DZ2 TRP A 123      48.119  29.261  94.079  1.00 35.08           H
ATOM   1890  DZ3 TRP A 123      50.603  32.542  95.470  1.00 31.64           H
ATOM   2182  CB  GLN A 143      42.462  28.032  93.048  1.00 18.45           H
ATOM   2183  CG  GLN A 143      43.037  27.114  93.146  1.00 22.65           C
ATOM   2184  CD  GLN A 143      44.407  27.385  93.769  1.00 20.83           C
ATOM   2185  OE1 GLN A 143      44.713  28.561  94.072  1.00 25.32           O
ATOM   2186  NE2 GLN A 143      45.199  26.333  93.981  1.00 18.28           N
ATOM   2191  DG2 GLN A 143      42.451  26.404  93.753  1.00 30.28           H
ATOM   2192  DG3 GLN A 143      43.141  26.660  92.143  1.00 30.07           H
ATOM   2193 DE21 GLN A 143      46.141  26.401  94.521  1.00 23.01           H
ATOM   2194 DE22 GLN A 143      44.973  25.421  93.543  1.00 29.46           H
ATOM   2416  CA  ASP A 159      50.333  29.741  98.478  1.00 16.45           H
ATOM   2419  CB  ASP A 159      50.701  29.183  97.553  1.00 27.16           C
ATOM   2420  CG  ASP A 159      49.743  28.020  97.122  1.00 21.77           C
ATOM   2421  OD1 ASP A 159      48.641  27.883  97.679  1.00 20.02           O
ATOM   2422  OD2 ASP A 159      50.236  27.309  96.169  1.00 24.32           O
ATOM   2425  DB2 ASP A 159      50.816  29.882  96.699  1.00 19.67           H
ATOM   2426  DB3 ASP A 159      51.716  28.752  97.707  1.00 20.66           H
ATOM   2486  CB  HIS A 163      50.250  20.934  96.865  1.00 25.37           H
ATOM   2487  CG  HIS A 163      49.861  21.804  96.357  1.00 31.94           C
ATOM   2488  ND1 HIS A 163      48.558  21.888  95.907  1.00 27.33           N
ATOM   2489  CD2 HIS A 163      50.396  23.055  96.126  1.00 27.02           C
ATOM   2490  CE1 HIS A 163      48.360  23.149  95.430  1.00 27.94           C
ATOM   2491  NE2 HIS A 163      49.462  23.870  95.563  1.00 26.62           N
ATOM   2496  DD1 HIS A 163      47.901  21.121  95.790  1.00 35.17           H
ATOM   2497  DD2 HIS A 163      51.391  23.422  96.375  1.00 29.59           H
ATOM   2498  DE1 HIS A 163      47.418  23.502  95.016  1.00 27.79           H
ATOM   2534  CB  TYR A 166      50.883  15.527  99.412  1.00 21.69           H
ATOM   2535  CG  TYR A 166      51.184  16.157  98.568  1.00 23.62           C
ATOM   2536  CD1 TYR A 166      50.265  16.515  97.572  1.00 19.00           C
ATOM   2537  CD2 TYR A 166      52.519  16.583  98.462  1.00 33.68           C
ATOM   2538  CE1 TYR A 166      50.676  17.293  96.465  1.00 22.54           C
ATOM   2539  CE2 TYR A 166      52.946  17.357  97.354  1.00 27.30           C
ATOM   2540  CZ  TYR A 166      52.037  17.661  96.316  1.00 21.04           C
ATOM   2541  OH  TYR A 166      52.533  18.254  95.209  1.00 15.44           O
ATOM   2546  DD1 TYR A 166      49.240  16.130  97.617  1.00 19.30           H
ATOM   2547  DD2 TYR A 166      53.243  16.255  99.229  1.00 34.24           H
ATOM   2548  DE1 TYR A 166      49.961  17.567  95.687  1.00 25.63           H
ATOM   2549  DE2 TYR A 166      53.977  17.713  97.234  1.00 30.47           H
TER
HETATM 6226 MN    MN A 201      49.377  25.937  94.586  1.00 25.31          Mn
HETATM 6268  O   DOD A 317      47.542  26.263  95.241  1.00 22.65           O
HETATM 6269  D1  DOD A 317      47.684  26.695  96.121  1.00 23.38           H
HETATM 6288  O   DOD A 324      49.190  24.754  92.905  1.00 39.76           O
HETATM 6289  D1  DOD A 324      48.975  23.859  93.240  1.00 40.05           H
HETATM 6303  O   DOD A 330      45.748  21.039  92.731  1.00 33.30           O
HETATM 6304  D1  DOD A 330      45.563  20.827  91.793  1.00 37.14           H
HETATM 6305  D2  DOD A 330      45.372  21.999  92.774  1.00 32.16           H
