# Supplementary material for: Critical evaluation of two neutron structures of Mn superoxide dismutase with quantum refinement
Source: J Biol Inorg Chem. 2026 Mar 10;31(3):173–91. doi: 10.1007/s00775-026-02140-5 (PMC13287255; doi:10.1007/s00775-026-02140-5)
Supplement: Supplementary file 2 — Supplementary Material 2 [file 775_2026_2140_MOESM2_ESM.zip › Coord/Reda/lp1a2.pdb]

CRYST1   81.330   81.330  242.880  90.00  90.00 120.00 P 61 2 2
SCALE1      0.012296  0.007099  0.000000        0.00000
SCALE2      0.000000  0.014198  0.000000        0.00000
SCALE3      0.000000  0.000000  0.004117        0.00000
ATOM    419  CB  HIS A  26      54.229  24.153  93.323  1.00 29.50           H
ATOM    420  CG  HIS A  26      53.429  24.801  93.704  1.00 24.53           C
ATOM    421  ND1 HIS A  26      53.630  25.683  94.752  1.00 19.69           N
ATOM    422  CD2 HIS A  26      52.073  24.876  93.433  1.00 32.22           C
ATOM    423  CE1 HIS A  26      52.443  26.243  95.086  1.00 34.10           C
ATOM    424  NE2 HIS A  26      51.482  25.757  94.301  1.00 26.72           N
ATOM    429  DD1 HIS A  26      54.505  25.892  95.212  1.00 24.10           H
ATOM    430  DD2 HIS A  26      51.458  24.375  92.685  1.00 33.68           H
ATOM    431  DE1 HIS A  26      52.278  26.984  95.870  1.00 34.43           H
ATOM    486  CB  HIS A  30      49.954  21.948  91.409  1.00 28.77           H
ATOM    487  CG  HIS A  30      49.993  21.168  92.180  1.00 16.04           C
ATOM    488  ND1 HIS A  30      48.872  20.546  92.711  1.00 35.14           N
ATOM    489  CD2 HIS A  30      51.088  20.610  92.764  1.00 19.05           C
ATOM    490  CE1 HIS A  30      49.255  19.512  93.585  1.00 27.37           C
ATOM    491  NE2 HIS A  30      50.649  19.643  93.653  1.00 22.46           N
ATOM    496  DD1 HIS A  30      47.886  20.713  92.458  1.00 35.75           H
ATOM    497  DD2 HIS A  30      52.150  20.838  92.623  1.00 23.33           H
ATOM    498  DE1 HIS A  30      48.701  19.394  94.547  1.00 26.64           H
ATOM    499  DE2 HIS A  30      51.265  18.916  94.034  1.00 23.21           H
ATOM    541  CB  TYR A  34      45.198  25.399  87.588  1.00 16.69           H
ATOM    542  CG  TYR A  34      45.159  25.029  88.590  1.00 14.19           C
ATOM    543  CD1 TYR A  34      43.966  24.479  89.061  1.00 22.16           C
ATOM    544  CD2 TYR A  34      46.281  25.149  89.419  1.00 21.05           C
ATOM    545  CE1 TYR A  34      43.887  24.106  90.399  1.00 20.83           C
ATOM    546  CE2 TYR A  34      46.251  24.661  90.733  1.00 26.03           C
ATOM    547  CZ  TYR A  34      45.034  24.161  91.201  1.00 30.21           C
ATOM    548  OH  TYR A  34      44.978  23.702  92.517  1.00 37.80           O
ATOM    553  DD1 TYR A  34      43.082  24.407  88.417  1.00 26.30           H
ATOM    554  DD2 TYR A  34      47.198  25.592  89.014  1.00 26.39           H
ATOM    555  DE1 TYR A  34      42.927  23.839  90.851  1.00 25.74           H
ATOM    556  DE2 TYR A  34      47.122  24.670  91.399  1.00 27.16           H
ATOM    557  DH  TYR A  34      44.040  23.493  92.725  1.00 41.31           H
ATOM   1145  CB  HIS A  74      50.004  29.238  90.280  1.00 13.87           H
ATOM   1146  CG  HIS A  74      49.630  28.503  90.962  1.00 19.17           C
ATOM   1147  ND1 HIS A  74      48.293  28.261  91.241  1.00 19.57           N
ATOM   1148  CD2 HIS A  74      50.304  27.950  92.029  1.00 18.13           C
ATOM   1149  CE1 HIS A  74      48.216  27.562  92.386  1.00 23.94           C
ATOM   1150  NE2 HIS A  74      49.425  27.389  92.902  1.00 25.13           N
ATOM   1155  DD1 HIS A  74      47.463  28.485  90.719  1.00 18.01           H
ATOM   1156  DD2 HIS A  74      51.377  27.898  92.196  1.00 27.65           H
ATOM   1157  DE1 HIS A  74      47.277  27.208  92.800  1.00 18.62           H
ATOM   1872  CB  TRP A 123      46.177  32.313  98.233  1.00 22.03           H
ATOM   1873  CG  TRP A 123      46.377  31.589  97.443  1.00 30.17           C
ATOM   1874  CD1 TRP A 123      45.514  30.617  96.958  1.00 24.39           C
ATOM   1875  CD2 TRP A 123      47.565  31.529  96.628  1.00 16.12           C
ATOM   1876  NE1 TRP A 123      46.123  29.902  95.958  1.00 15.72           N
ATOM   1877  CE2 TRP A 123      47.370  30.449  95.716  1.00 16.84           C
ATOM   1878  CE3 TRP A 123      48.758  32.279  96.544  1.00 24.96           C
ATOM   1879  CZ2 TRP A 123      48.313  30.115  94.743  1.00 29.02           C
ATOM   1880  CZ3 TRP A 123      49.700  31.950  95.570  1.00 26.19           C
ATOM   1881  CH2 TRP A 123      49.483  30.878  94.675  1.00 30.94           C
ATOM   1886  DD1 TRP A 123      44.496  30.354  97.266  1.00 20.05           H
ATOM   1887  DE1 TRP A 123      45.632  29.254  95.327  1.00 17.26           H
ATOM   1888  DE3 TRP A 123      48.956  33.129  97.214  1.00 25.28           H
ATOM   1889  DH2 TRP A 123      50.258  30.657  93.928  1.00 29.68           H
ATOM   1890  DZ2 TRP A 123      48.106  29.287  94.070  1.00 34.03           H
ATOM   1891  DZ3 TRP A 123      50.638  32.515  95.505  1.00 32.34           H
ATOM   2183  CB  GLN A 143      42.448  28.037  93.040  1.00 18.39           H
ATOM   2184  CG  GLN A 143      43.058  27.132  93.126  1.00 21.82           C
ATOM   2185  CD  GLN A 143      44.419  27.459  93.753  1.00 21.64           C
ATOM   2186  OE1 GLN A 143      44.728  28.639  93.973  1.00 25.18           O
ATOM   2187  NE2 GLN A 143      45.199  26.408  94.073  1.00 17.41           N
ATOM   2192  DG2 GLN A 143      42.501  26.391  93.719  1.00 28.72           H
ATOM   2193  DG3 GLN A 143      43.164  26.699  92.111  1.00 30.26           H
ATOM   2194 DE21 GLN A 143      46.145  26.482  94.548  1.00 24.24           H
ATOM   2195 DE22 GLN A 143      45.004  25.517  93.625  1.00 27.30           H
ATOM   2417  CA  ASP A 159      50.315  29.723  98.466  1.00 17.42           H
ATOM   2420  CB  ASP A 159      50.679  29.159  97.544  1.00 28.25           C
ATOM   2421  CG  ASP A 159      49.725  28.017  97.104  1.00 21.78           C
ATOM   2422  OD1 ASP A 159      48.654  27.798  97.670  1.00 19.49           O
ATOM   2423  OD2 ASP A 159      50.174  27.346  96.066  1.00 25.27           O
ATOM   2426  DB2 ASP A 159      50.788  29.860  96.698  1.00 19.13           H
ATOM   2427  DB3 ASP A 159      51.700  28.741  97.685  1.00 20.73           H
ATOM   2487  CB  HIS A 163      50.290  20.930  96.861  1.00 25.16           H
ATOM   2488  CG  HIS A 163      49.918  21.795  96.346  1.00 32.64           C
ATOM   2489  ND1 HIS A 163      48.599  21.884  95.940  1.00 26.59           N
ATOM   2490  CD2 HIS A 163      50.445  23.052  96.126  1.00 27.25           C
ATOM   2491  CE1 HIS A 163      48.384  23.144  95.493  1.00 26.74           C
ATOM   2492  NE2 HIS A 163      49.490  23.875  95.609  1.00 25.48           N
ATOM   2497  DD1 HIS A 163      47.978  21.087  95.796  1.00 34.28           H
ATOM   2498  DD2 HIS A 163      51.448  23.414  96.358  1.00 28.94           H
ATOM   2499  DE1 HIS A 163      47.428  23.498  95.104  1.00 26.79           H
ATOM   2535  CB  TYR A 166      50.901  15.521  99.386  1.00 21.46           H
ATOM   2536  CG  TYR A 166      51.225  16.145  98.544  1.00 24.92           C
ATOM   2537  CD1 TYR A 166      50.336  16.542  97.534  1.00 19.37           C
ATOM   2538  CD2 TYR A 166      52.565  16.558  98.468  1.00 35.12           C
ATOM   2539  CE1 TYR A 166      50.780  17.311  96.444  1.00 22.65           C
ATOM   2540  CE2 TYR A 166      53.023  17.321  97.382  1.00 27.95           C
ATOM   2541  CZ  TYR A 166      52.143  17.653  96.343  1.00 21.33           C
ATOM   2542  OH  TYR A 166      52.605  18.287  95.214  1.00  8.14           O
ATOM   2547  DD1 TYR A 166      49.295  16.201  97.568  1.00 18.30           H
ATOM   2548  DD2 TYR A 166      53.269  16.255  99.253  1.00 35.39           H
ATOM   2549  DE1 TYR A 166      50.073  17.599  95.660  1.00 25.86           H
ATOM   2550  DE2 TYR A 166      54.067  17.652  97.309  1.00 31.57           H
ATOM   2551  DH  TYR A 166      53.554  18.507  95.323  1.00 37.09           H
TER
HETATM 6228 MN    MN A 201      49.403  26.041  94.686  1.00 24.13          Mn
HETATM 6270  O   DOD A 317      47.632  26.286  95.279  1.00 20.92           O
HETATM 6271  D1  DOD A 317      47.747  26.728  96.164  1.00 23.47           H
HETATM 6290  O   DOD A 324      48.942  24.914  93.157  1.00 38.91           O
HETATM 6291  D1  DOD A 324      49.041  23.981  93.434  1.00 37.82           H
HETATM 6305  O   DOD A 330      45.933  21.043  92.452  1.00 38.96           O
HETATM 6306  D1  DOD A 330      45.125  20.617  92.806  1.00 27.06           H
HETATM 6307  D2  DOD A 330      45.699  22.003  92.429  1.00 34.18           H
