# Supplementary material for: Critical evaluation of two neutron structures of Mn superoxide dismutase with quantum refinement
Source: J Biol Inorg Chem. 2026 Mar 10;31(3):173–91. doi: 10.1007/s00775-026-02140-5 (PMC13287255; doi:10.1007/s00775-026-02140-5)
Supplement: Supplementary file 2 — Supplementary Material 2 [file 775_2026_2140_MOESM2_ESM.zip › Coord/Reda/dpdo.pdb]

CRYST1   81.330   81.330  242.880  90.00  90.00 120.00 P 61 2 2
SCALE1      0.012296  0.007099  0.000000        0.00000
SCALE2      0.000000  0.014198  0.000000        0.00000
SCALE3      0.000000  0.000000  0.004117        0.00000
ATOM    419  CB  HIS A  26      54.260  24.132  93.328  1.00 28.09           H
ATOM    420  CG  HIS A  26      53.472  24.782  93.716  1.00 23.02           C
ATOM    421  ND1 HIS A  26      53.691  25.694  94.734  1.00 19.16           N
ATOM    422  CD2 HIS A  26      52.121  24.875  93.447  1.00 32.10           C
ATOM    423  CE1 HIS A  26      52.506  26.273  95.056  1.00 32.50           C
ATOM    424  NE2 HIS A  26      51.542  25.793  94.279  1.00 25.97           N
ATOM    429  DD1 HIS A  26      54.544  25.860  95.249  1.00 24.91           H
ATOM    430  DD2 HIS A  26      51.502  24.357  92.717  1.00 32.55           H
ATOM    431  DE1 HIS A  26      52.331  27.007  95.850  1.00 33.75           H
ATOM    486  CB  HIS A  30      49.976  21.938  91.422  1.00 29.90           H
ATOM    487  CG  HIS A  30      50.010  21.159  92.186  1.00 15.24           C
ATOM    488  ND1 HIS A  30      48.883  20.583  92.751  1.00 36.49           N
ATOM    489  CD2 HIS A  30      51.083  20.550  92.794  1.00 18.63           C
ATOM    490  CE1 HIS A  30      49.331  19.674  93.653  1.00 28.23           C
ATOM    491  NE2 HIS A  30      50.652  19.597  93.686  1.00 17.34           N
ATOM    496  DD1 HIS A  30      47.861  20.813  92.593  1.00 33.60           H
ATOM    497  DD2 HIS A  30      52.141  20.767  92.646  1.00 22.68           H
ATOM    498  DE1 HIS A  30      48.659  19.144  94.329  1.00 29.76           H
ATOM    499  DE2 HIS A  30      51.761  18.579  94.577  1.00 22.99           H
ATOM    541  CB  TYR A  34      45.156  25.379  87.611  1.00 16.78           H
ATOM    542  CG  TYR A  34      45.146  24.983  88.609  1.00 13.74           C
ATOM    543  CD1 TYR A  34      43.964  24.462  89.152  1.00 20.65           C
ATOM    544  CD2 TYR A  34      46.290  25.091  89.417  1.00 21.37           C
ATOM    545  CE1 TYR A  34      43.915  24.110  90.496  1.00 20.32           C
ATOM    546  CE2 TYR A  34      46.285  24.612  90.731  1.00 24.75           C
ATOM    547  CZ  TYR A  34      45.084  24.114  91.329  1.00 29.94           C
ATOM    548  OH  TYR A  34      45.042  23.673  92.560  1.00 34.05           O
ATOM    553  DD1 TYR A  34      43.066  24.368  88.524  1.00 24.78           H
ATOM    554  DD2 TYR A  34      47.204  25.537  88.999  1.00 26.75           H
ATOM    555  DE1 TYR A  34      42.971  23.822  90.967  1.00 25.16           H
ATOM    556  DE2 TYR A  34      47.196  24.591  91.343  1.00 28.66           H
ATOM   1144  CB  HIS A  74      50.001  29.209  90.373  1.00 14.67           H
ATOM   1145  CG  HIS A  74      49.608  28.481  91.085  1.00 17.76           C
ATOM   1146  ND1 HIS A  74      48.267  28.223  91.312  1.00 19.30           N
ATOM   1147  CD2 HIS A  74      50.264  27.796  92.083  1.00 17.15           C
ATOM   1148  CE1 HIS A  74      48.159  27.400  92.377  1.00 23.67           C
ATOM   1149  NE2 HIS A  74      49.357  27.125  92.867  1.00 29.79           N
ATOM   1154  DD1 HIS A  74      47.447  28.504  90.798  1.00 17.70           H
ATOM   1155  DD2 HIS A  74      51.326  27.715  92.280  1.00 25.16           H
ATOM   1156  DE1 HIS A  74      47.204  27.054  92.779  1.00 20.95           H
ATOM   1871  CB  TRP A 123      46.194  32.299  98.226  1.00 22.01           H
ATOM   1872  CG  TRP A 123      46.385  31.565  97.430  1.00 30.17           C
ATOM   1873  CD1 TRP A 123      45.528  30.583  96.946  1.00 23.71           C
ATOM   1874  CD2 TRP A 123      47.563  31.521  96.599  1.00 14.88           C
ATOM   1875  NE1 TRP A 123      46.132  29.892  95.928  1.00 16.28           N
ATOM   1876  CE2 TRP A 123      47.360  30.446  95.678  1.00 16.90           C
ATOM   1877  CE3 TRP A 123      48.758  32.262  96.517  1.00 25.31           C
ATOM   1878  CZ2 TRP A 123      48.302  30.112  94.694  1.00 29.52           C
ATOM   1879  CZ3 TRP A 123      49.689  31.939  95.534  1.00 25.41           C
ATOM   1880  CH2 TRP A 123      49.471  30.874  94.629  1.00 30.84           C
ATOM   1885  DD1 TRP A 123      44.510  30.322  97.254  1.00 19.08           H
ATOM   1886  DE1 TRP A 123      45.654  29.210  95.312  1.00 18.36           H
ATOM   1887  DE3 TRP A 123      48.969  33.099  97.196  1.00 25.83           H
ATOM   1888  DH2 TRP A 123      50.248  30.656  93.887  1.00 31.69           H
ATOM   1889  DZ2 TRP A 123      48.102  29.263  94.036  1.00 34.67           H
ATOM   1890  DZ3 TRP A 123      50.623  32.511  95.470  1.00 31.77           H
ATOM   2182  CB  GLN A 143      42.447  28.038  93.043  1.00 16.97           H
ATOM   2183  CG  GLN A 143      43.013  27.117  93.137  1.00 21.86           C
ATOM   2184  CD  GLN A 143      44.386  27.381  93.749  1.00 20.15           C
ATOM   2185  OE1 GLN A 143      44.713  28.546  94.051  1.00 25.80           O
ATOM   2186  NE2 GLN A 143      45.170  26.317  93.957  1.00 18.70           N
ATOM   2191  DG2 GLN A 143      42.428  26.417  93.755  1.00 30.44           H
ATOM   2192  DG3 GLN A 143      43.099  26.656  92.136  1.00 30.19           H
ATOM   2193 DE21 GLN A 143      46.081  26.386  94.514  1.00 21.71           H
ATOM   2194 DE22 GLN A 143      44.950  25.405  93.517  1.00 28.67           H
ATOM   2416  CA  ASP A 159      50.343  29.750  98.492  1.00 15.44           H
ATOM   2419  CB  ASP A 159      50.713  29.205  97.577  1.00 27.51           C
ATOM   2420  CG  ASP A 159      49.776  28.049  97.162  1.00 23.08           C
ATOM   2421  OD1 ASP A 159      48.656  27.880  97.652  1.00 19.74           O
ATOM   2422  OD2 ASP A 159      50.322  27.315  96.239  1.00 23.38           O
ATOM   2425  DB2 ASP A 159      50.817  29.895  96.717  1.00 20.37           H
ATOM   2426  DB3 ASP A 159      51.728  28.779  97.712  1.00 20.52           H
ATOM   2486  CB  HIS A 163      50.211  21.017  96.839  1.00 26.02           H
ATOM   2487  CG  HIS A 163      49.833  21.915  96.345  1.00 31.99           C
ATOM   2488  ND1 HIS A 163      48.534  21.990  95.871  1.00 26.61           N
ATOM   2489  CD2 HIS A 163      50.402  23.123  96.005  1.00 24.94           C
ATOM   2490  CE1 HIS A 163      48.367  23.204  95.277  1.00 30.37           C
ATOM   2491  NE2 HIS A 163      49.486  23.909  95.343  1.00 30.22           N
ATOM   2496  DD1 HIS A 163      47.850  21.237  95.835  1.00 34.28           H
ATOM   2497  DD2 HIS A 163      51.404  23.484  96.221  1.00 29.55           H
ATOM   2498  DE1 HIS A 163      47.428  23.542  94.840  1.00 32.41           H
ATOM   2534  CB  TYR A 166      50.893  15.530  99.410  1.00 21.96           H
ATOM   2535  CG  TYR A 166      51.190  16.155  98.563  1.00 23.15           C
ATOM   2536  CD1 TYR A 166      50.268  16.517  97.571  1.00 18.92           C
ATOM   2537  CD2 TYR A 166      52.523  16.589  98.441  1.00 34.10           C
ATOM   2538  CE1 TYR A 166      50.668  17.295  96.472  1.00 22.75           C
ATOM   2539  CE2 TYR A 166      52.936  17.364  97.345  1.00 27.30           C
ATOM   2540  CZ  TYR A 166      52.023  17.675  96.310  1.00 21.19           C
ATOM   2541  OH  TYR A 166      52.505  18.272  95.205  1.00 15.76           O
ATOM   2546  DD1 TYR A 166      49.240  16.137  97.622  1.00 19.54           H
ATOM   2547  DD2 TYR A 166      53.256  16.261  99.196  1.00 33.83           H
ATOM   2548  DE1 TYR A 166      49.941  17.571  95.704  1.00 25.87           H
ATOM   2549  DE2 TYR A 166      53.969  17.713  97.228  1.00 31.29           H
TER
HETATM 6226 MN    MN A 201      49.427  26.100  94.864  1.00 23.35          Mn
HETATM 6268  O   DOD A 317      47.531  26.261  95.263  1.00 20.73           O
HETATM 6269  D1  DOD A 317      47.596  26.678  96.156  1.00 22.78           H
HETATM 6301  O   DOD A 330      46.018  21.239  92.673  1.00 38.76           O
HETATM 6302  D1  DOD A 330      45.176  20.737  92.638  1.00 21.40           H
HETATM 6303  D2  DOD A 330      45.677  22.220  92.606  1.00 37.28           H
