# Supplementary material for: Critical evaluation of two neutron structures of Mn superoxide dismutase with quantum refinement
Source: J Biol Inorg Chem. 2026 Mar 10;31(3):173–91. doi: 10.1007/s00775-026-02140-5 (PMC13287255; doi:10.1007/s00775-026-02140-5)
Supplement: Supplementary file 2 — Supplementary Material 2 [file 775_2026_2140_MOESM2_ESM.zip › Coord/Reda/lp1aw.pdb]

CRYST1   81.330   81.330  242.880  90.00  90.00 120.00 P 61 2 2
SCALE1      0.012296  0.007099  0.000000        0.00000
SCALE2      0.000000  0.014198  0.000000        0.00000
SCALE3      0.000000  0.000000  0.004117        0.00000
ATOM    419  CB  HIS A  26      54.279  24.142  93.311  1.00 28.54           H
ATOM    420  CG  HIS A  26      53.500  24.789  93.696  1.00 24.72           C
ATOM    421  ND1 HIS A  26      53.731  25.675  94.728  1.00 19.55           N
ATOM    422  CD2 HIS A  26      52.146  24.888  93.446  1.00 32.00           C
ATOM    423  CE1 HIS A  26      52.567  26.251  95.079  1.00 32.48           C
ATOM    424  NE2 HIS A  26      51.581  25.787  94.313  1.00 25.33           N
ATOM    429  DD1 HIS A  26      54.606  25.863  95.195  1.00 26.70           H
ATOM    430  DD2 HIS A  26      51.522  24.398  92.700  1.00 32.32           H
ATOM    431  DE1 HIS A  26      52.450  26.989  95.873  1.00 35.50           H
ATOM    486  CB  HIS A  30      49.978  21.948  91.420  1.00 30.06           H
ATOM    487  CG  HIS A  30      50.036  21.172  92.182  1.00 16.39           C
ATOM    488  ND1 HIS A  30      48.934  20.565  92.761  1.00 36.56           N
ATOM    489  CD2 HIS A  30      51.139  20.599  92.748  1.00 19.78           C
ATOM    490  CE1 HIS A  30      49.365  19.653  93.647  1.00 28.09           C
ATOM    491  NE2 HIS A  30      50.696  19.636  93.625  1.00 22.16           N
ATOM    496  DD1 HIS A  30      47.904  20.770  92.601  1.00 35.19           H
ATOM    497  DD2 HIS A  30      52.196  20.800  92.596  1.00 23.22           H
ATOM    498  DE1 HIS A  30      48.734  19.081  94.323  1.00 30.64           H
ATOM    499  DE2 HIS A  30      51.331  18.985  94.164  1.00 27.00           H
ATOM    541  CB  TYR A  34      45.175  25.399  87.588  1.00 17.42           H
ATOM    542  CG  TYR A  34      45.153  25.013  88.582  1.00 13.15           C
ATOM    543  CD1 TYR A  34      43.958  24.483  89.069  1.00 21.73           C
ATOM    544  CD2 TYR A  34      46.284  25.113  89.399  1.00 20.05           C
ATOM    545  CE1 TYR A  34      43.879  24.095  90.402  1.00 19.28           C
ATOM    546  CE2 TYR A  34      46.252  24.606  90.705  1.00 25.54           C
ATOM    547  CZ  TYR A  34      45.035  24.124  91.190  1.00 30.79           C
ATOM    548  OH  TYR A  34      45.013  23.639  92.508  1.00 38.96           O
ATOM    553  DD1 TYR A  34      43.076  24.400  88.429  1.00 25.29           H
ATOM    554  DD2 TYR A  34      47.204  25.563  89.011  1.00 27.56           H
ATOM    555  DE1 TYR A  34      42.915  23.814  90.827  1.00 25.93           H
ATOM    556  DE2 TYR A  34      47.137  24.608  91.349  1.00 28.99           H
ATOM    557  DH  TYR A  34      44.076  23.465  92.756  1.00 41.77           H
ATOM   1145  CB  HIS A  74      50.007  29.213  90.386  1.00 13.90           H
ATOM   1146  CG  HIS A  74      49.618  28.491  91.104  1.00 17.47           C
ATOM   1147  ND1 HIS A  74      48.279  28.222  91.307  1.00 19.69           N
ATOM   1148  CD2 HIS A  74      50.270  27.785  92.089  1.00 16.49           C
ATOM   1149  CE1 HIS A  74      48.153  27.405  92.366  1.00 24.06           C
ATOM   1150  NE2 HIS A  74      49.350  27.107  92.862  1.00 29.70           N
ATOM   1155  DD1 HIS A  74      47.474  28.602  90.830  1.00 18.02           H
ATOM   1156  DD2 HIS A  74      51.336  27.699  92.268  1.00 25.04           H
ATOM   1157  DE1 HIS A  74      47.197  27.105  92.785  1.00 22.17           H
ATOM   1872  CB  TRP A 123      46.200  32.295  98.230  1.00 21.86           H
ATOM   1873  CG  TRP A 123      46.396  31.558  97.441  1.00 30.48           C
ATOM   1874  CD1 TRP A 123      45.529  30.590  96.958  1.00 23.95           C
ATOM   1875  CD2 TRP A 123      47.576  31.501  96.613  1.00 15.29           C
ATOM   1876  NE1 TRP A 123      46.134  29.879  95.941  1.00 16.14           N
ATOM   1877  CE2 TRP A 123      47.365  30.437  95.679  1.00 17.07           C
ATOM   1878  CE3 TRP A 123      48.770  32.244  96.532  1.00 25.53           C
ATOM   1879  CZ2 TRP A 123      48.305  30.113  94.690  1.00 29.14           C
ATOM   1880  CZ3 TRP A 123      49.708  31.919  95.553  1.00 25.57           C
ATOM   1881  CH2 TRP A 123      49.487  30.865  94.635  1.00 31.27           C
ATOM   1886  DD1 TRP A 123      44.504  30.357  97.261  1.00 18.79           H
ATOM   1887  DE1 TRP A 123      45.637  29.258  95.296  1.00 17.87           H
ATOM   1888  DE3 TRP A 123      48.962  33.089  97.200  1.00 25.48           H
ATOM   1889  DH2 TRP A 123      50.259  30.664  93.878  1.00 31.91           H
ATOM   1890  DZ2 TRP A 123      48.085  29.312  93.976  1.00 34.91           H
ATOM   1891  DZ3 TRP A 123      50.636  32.498  95.485  1.00 32.43           H
ATOM   2183  CB  GLN A 143      42.416  28.051  93.033  1.00 17.09           H
ATOM   2184  CG  GLN A 143      42.993  27.143  93.119  1.00 20.97           C
ATOM   2185  CD  GLN A 143      44.354  27.458  93.706  1.00 21.44           C
ATOM   2186  OE1 GLN A 143      44.717  28.619  93.904  1.00 25.59           O
ATOM   2187  NE2 GLN A 143      45.136  26.386  94.026  1.00 17.12           N
ATOM   2192  DG2 GLN A 143      42.426  26.425  93.732  1.00 30.32           H
ATOM   2193  DG3 GLN A 143      43.090  26.708  92.106  1.00 29.89           H
ATOM   2194 DE21 GLN A 143      46.060  26.566  94.460  1.00 22.28           H
ATOM   2195 DE22 GLN A 143      44.996  25.498  93.544  1.00 26.83           H
ATOM   2417  CA  ASP A 159      50.345  29.755  98.495  1.00 17.16           H
ATOM   2420  CB  ASP A 159      50.725  29.227  97.587  1.00 28.68           C
ATOM   2421  CG  ASP A 159      49.873  28.100  97.083  1.00 25.94           C
ATOM   2422  OD1 ASP A 159      48.631  27.988  97.448  1.00 25.88           O
ATOM   2423  OD2 ASP A 159      50.380  27.312  96.246  1.00 24.18           O
ATOM   2426  DB2 ASP A 159      50.760  29.943  96.737  1.00 20.78           H
ATOM   2427  DB3 ASP A 159      51.757  28.846  97.694  1.00 21.04           H
ATOM   2487  CB  HIS A 163      50.228  21.015  96.841  1.00 26.16           H
ATOM   2488  CG  HIS A 163      49.846  21.910  96.346  1.00 32.93           C
ATOM   2489  ND1 HIS A 163      48.552  21.942  95.866  1.00 27.64           N
ATOM   2490  CD2 HIS A 163      50.387  23.129  95.991  1.00 26.20           C
ATOM   2491  CE1 HIS A 163      48.350  23.142  95.263  1.00 29.88           C
ATOM   2492  NE2 HIS A 163      49.445  23.884  95.315  1.00 29.74           N
ATOM   2497  DD1 HIS A 163      47.857  21.204  95.919  1.00 34.75           H
ATOM   2498  DD2 HIS A 163      51.377  23.517  96.202  1.00 29.45           H
ATOM   2499  DE1 HIS A 163      47.401  23.412  94.804  1.00 32.97           H
ATOM   2535  CB  TYR A 166      50.903  15.535  99.388  1.00 21.98           H
ATOM   2536  CG  TYR A 166      51.219  16.157  98.543  1.00 24.46           C
ATOM   2537  CD1 TYR A 166      50.307  16.531  97.546  1.00 19.27           C
ATOM   2538  CD2 TYR A 166      52.556  16.577  98.444  1.00 35.32           C
ATOM   2539  CE1 TYR A 166      50.733  17.302  96.453  1.00 23.28           C
ATOM   2540  CE2 TYR A 166      52.992  17.346  97.348  1.00 28.58           C
ATOM   2541  CZ  TYR A 166      52.083  17.667  96.333  1.00 20.69           C
ATOM   2542  OH  TYR A 166      52.507  18.311  95.172  1.00  9.64           O
ATOM   2547  DD1 TYR A 166      49.279  16.154  97.582  1.00 19.04           H
ATOM   2548  DD2 TYR A 166      53.279  16.240  99.203  1.00 35.73           H
ATOM   2549  DE1 TYR A 166      50.023  17.566  95.666  1.00 26.75           H
ATOM   2550  DE2 TYR A 166      54.035  17.673  97.254  1.00 33.70           H
ATOM   2551  DH  TYR A 166      53.480  18.446  95.193  1.00 38.91           H
TER
HETATM 6228 MN    MN A 201      49.502  26.104  94.765  1.00 24.36          Mn
HETATM 6270  O   DOD A 317      47.658  26.474  95.437  1.00 19.73           O
HETATM 6271  D1  DOD A 317      48.159  27.368  96.735  1.00 30.13           H
HETATM 6272  D2  DOD A 317      47.220  25.722  95.878  1.00 24.97           H
HETATM 6304  O   DOD A 330      46.143  21.087  92.725  1.00 40.32           O
HETATM 6305  D1  DOD A 330      45.400  20.453  92.636  1.00 30.47           H
HETATM 6306  D2  DOD A 330      45.724  21.966  92.520  1.00 32.99           H
