# Supplementary material for: Critical evaluation of two neutron structures of Mn superoxide dismutase with quantum refinement
Source: J Biol Inorg Chem. 2026 Mar 10;31(3):173–91. doi: 10.1007/s00775-026-02140-5 (PMC13287255; doi:10.1007/s00775-026-02140-5)
Supplement: Supplementary file 2 — Supplementary Material 2 [file 775_2026_2140_MOESM2_ESM.zip › Coord/Reda/ded.pdb]

CRYST1   81.330   81.330  242.880  90.00  90.00 120.00 P 61 2 2
SCALE1      0.012296  0.007099  0.000000        0.00000
SCALE2      0.000000  0.014198  0.000000        0.00000
SCALE3      0.000000  0.000000  0.004117        0.00000
ATOM    486  CB  HIS A  30      49.974  21.914  91.413  1.00 29.04           H
ATOM    487  CG  HIS A  30      50.027  21.125  92.172  1.00 15.46           C
ATOM    488  ND1 HIS A  30      48.892  20.591  92.740  1.00 28.36           N
ATOM    489  CD2 HIS A  30      51.155  20.556  92.731  1.00 18.95           C
ATOM    490  CE1 HIS A  30      49.357  19.711  93.624  1.00 28.87           C
ATOM    491  NE2 HIS A  30      50.706  19.620  93.631  1.00 21.53           N
ATOM    496  DD2 HIS A  30      52.212  20.770  92.583  1.00 23.72           H
ATOM    497  DE1 HIS A  30      48.742  19.185  94.348  1.00 28.91           H
ATOM    498  DE2 HIS A  30      51.336  18.953  94.215  1.00 25.40           H
ATOM    540  CB  TYR A  34      45.149  25.362  87.601  1.00 16.93           H
ATOM    541  CG  TYR A  34      45.127  24.962  88.590  1.00 14.32           C
ATOM    542  CD1 TYR A  34      43.951  24.415  89.127  1.00 21.06           C
ATOM    543  CD2 TYR A  34      46.260  25.092  89.413  1.00 21.76           C
ATOM    544  CE1 TYR A  34      43.890  24.074  90.475  1.00 20.82           C
ATOM    545  CE2 TYR A  34      46.251  24.616  90.725  1.00 26.04           C
ATOM    546  CZ  TYR A  34      45.044  24.126  91.335  1.00 30.37           C
ATOM    547  OH  TYR A  34      44.981  23.791  92.586  1.00 32.61           O
ATOM    552  DD1 TYR A  34      43.060  24.297  88.490  1.00 25.79           H
ATOM    553  DD2 TYR A  34      47.166  25.567  89.009  1.00 26.61           H
ATOM    554  DE1 TYR A  34      42.948  23.782  90.947  1.00 25.85           H
ATOM    555  DE2 TYR A  34      47.159  24.608  91.343  1.00 26.26           H
ATOM   2181  CB  GLN A 143      42.356  28.046  93.007  1.00 17.78           H
ATOM   2182  CG  GLN A 143      42.869  27.104  93.075  1.00 22.29           C
ATOM   2183  CD  GLN A 143      44.248  27.381  93.636  1.00 21.33           C
ATOM   2184  OE1 GLN A 143      44.653  28.538  93.797  1.00 23.30           O
ATOM   2185  NE2 GLN A 143      44.984  26.296  93.984  1.00 19.74           N
ATOM   2190  DG2 GLN A 143      42.289  26.405  93.693  1.00 30.08           H
ATOM   2191  DG3 GLN A 143      42.942  26.669  92.063  1.00 30.83           H
ATOM   2192 DE21 GLN A 143      45.914  26.586  94.251  1.00 19.23           H
ATOM   2193 DE22 GLN A 143      44.915  25.369  93.483  1.00 31.14           H
ATOM   2533  CB  TYR A 166      50.894  15.525  99.414  1.00 21.27           H
ATOM   2534  CG  TYR A 166      51.197  16.158  98.570  1.00 23.41           C
ATOM   2535  CD1 TYR A 166      50.282  16.523  97.565  1.00 19.48           C
ATOM   2536  CD2 TYR A 166      52.528  16.597  98.425  1.00 33.44           C
ATOM   2537  CE1 TYR A 166      50.673  17.298  96.469  1.00 22.12           C
ATOM   2538  CE2 TYR A 166      52.938  17.368  97.322  1.00 26.22           C
ATOM   2539  CZ  TYR A 166      52.041  17.698  96.237  1.00 20.24           C
ATOM   2540  OH  TYR A 166      52.442  18.271  95.155  1.00 10.34           O
ATOM   2545  DD1 TYR A 166      49.250  16.151  97.610  1.00 19.68           H
ATOM   2546  DD2 TYR A 166      53.265  16.277  99.186  1.00 33.86           H
ATOM   2547  DE1 TYR A 166      49.931  17.574  95.710  1.00 25.72           H
ATOM   2548  DE2 TYR A 166      53.977  17.712  97.220  1.00 30.26           H
TER
HETATM 6302  O   DOD A 330      45.207  20.890  92.574  1.00 26.39           O
HETATM 6303  D1  DOD A 330      46.193  20.937  92.589  1.00 36.75           H
HETATM 6304  D2  DOD A 330      44.944  21.847  92.575  1.00 23.55           H
