# Supplementary material for: Critical evaluation of two neutron structures of Mn superoxide dismutase with quantum refinement
Source: J Biol Inorg Chem. 2026 Mar 10;31(3):173–91. doi: 10.1007/s00775-026-02140-5 (PMC13287255; doi:10.1007/s00775-026-02140-5)
Supplement: Supplementary file 2 — Supplementary Material 2 [file 775_2026_2140_MOESM2_ESM.zip › Coord/Reda/rddw.pdb]

CRYST1   81.330   81.330  242.880  90.00  90.00 120.00 P 61 2 2
SCALE1      0.012296  0.007099  0.000000        0.00000
SCALE2      0.000000  0.014198  0.000000        0.00000
SCALE3      0.000000  0.000000  0.004117        0.00000
ATOM    419  CB  HIS A  26      54.284  24.124  93.313  1.00 27.77           H
ATOM    420  CG  HIS A  26      53.505  24.762  93.707  1.00 23.47           C
ATOM    421  ND1 HIS A  26      53.729  25.659  94.731  1.00 19.58           N
ATOM    422  CD2 HIS A  26      52.159  24.854  93.429  1.00 32.50           C
ATOM    423  CE1 HIS A  26      52.561  26.247  95.053  1.00 32.37           C
ATOM    424  NE2 HIS A  26      51.591  25.776  94.274  1.00 25.68           N
ATOM    429  DD1 HIS A  26      54.595  25.821  95.224  1.00 26.05           H
ATOM    430  DD2 HIS A  26      51.545  24.329  92.698  1.00 33.35           H
ATOM    431  DE1 HIS A  26      52.419  27.001  95.831  1.00 34.18           H
ATOM    486  CB  HIS A  30      49.972  21.950  91.432  1.00 29.28           H
ATOM    487  CG  HIS A  30      50.006  21.167  92.205  1.00 15.95           C
ATOM    488  ND1 HIS A  30      48.882  20.592  92.779  1.00 35.78           N
ATOM    489  CD2 HIS A  30      51.082  20.539  92.786  1.00 19.06           C
ATOM    490  CE1 HIS A  30      49.334  19.659  93.662  1.00 29.45           C
ATOM    491  NE2 HIS A  30      50.651  19.582  93.677  1.00 17.10           N
ATOM    496  DD1 HIS A  30      47.872  20.830  92.605  1.00 32.59           H
ATOM    497  DD2 HIS A  30      52.144  20.724  92.609  1.00 23.43           H
ATOM    498  DE1 HIS A  30      48.682  19.084  94.319  1.00 30.77           H
ATOM    540  CB  TYR A  34      45.166  25.376  87.622  1.00 16.61           H
ATOM    541  CG  TYR A  34      45.154  24.987  88.630  1.00 13.49           C
ATOM    542  CD1 TYR A  34      43.988  24.450  89.195  1.00 19.81           C
ATOM    543  CD2 TYR A  34      46.298  25.142  89.426  1.00 20.78           C
ATOM    544  CE1 TYR A  34      43.962  24.115  90.548  1.00 21.22           C
ATOM    545  CE2 TYR A  34      46.313  24.692  90.751  1.00 25.15           C
ATOM    546  CZ  TYR A  34      45.134  24.182  91.368  1.00 30.39           C
ATOM    547  OH  TYR A  34      45.107  23.808  92.632  1.00 33.55           O
ATOM    552  DD1 TYR A  34      43.079  24.345  88.584  1.00 24.72           H
ATOM    553  DD2 TYR A  34      47.198  25.591  88.984  1.00 27.67           H
ATOM    554  DE1 TYR A  34      43.028  23.822  91.040  1.00 24.52           H
ATOM    555  DE2 TYR A  34      47.225  24.710  91.362  1.00 29.68           H
ATOM   1143  CB  HIS A  74      49.982  29.209  90.366  1.00 15.16           H
ATOM   1144  CG  HIS A  74      49.594  28.486  91.086  1.00 17.50           C
ATOM   1145  ND1 HIS A  74      48.249  28.225  91.304  1.00 19.29           N
ATOM   1146  CD2 HIS A  74      50.243  27.802  92.085  1.00 17.47           C
ATOM   1147  CE1 HIS A  74      48.132  27.421  92.374  1.00 24.40           C
ATOM   1148  NE2 HIS A  74      49.330  27.136  92.878  1.00 29.95           N
ATOM   1153  DD1 HIS A  74      47.431  28.563  90.823  1.00 17.28           H
ATOM   1154  DD2 HIS A  74      51.310  27.720  92.259  1.00 25.13           H
ATOM   1155  DE1 HIS A  74      47.168  27.096  92.755  1.00 22.35           H
ATOM   1870  CB  TRP A 123      46.175  32.296  98.216  1.00 21.94           H
ATOM   1871  CG  TRP A 123      46.376  31.564  97.430  1.00 29.88           C
ATOM   1872  CD1 TRP A 123      45.509  30.596  96.949  1.00 24.10           C
ATOM   1873  CD2 TRP A 123      47.560  31.503  96.607  1.00 15.33           C
ATOM   1874  NE1 TRP A 123      46.110  29.879  95.939  1.00 16.02           N
ATOM   1875  CE2 TRP A 123      47.356  30.426  95.690  1.00 16.94           C
ATOM   1876  CE3 TRP A 123      48.754  32.251  96.526  1.00 25.21           C
ATOM   1877  CZ2 TRP A 123      48.305  30.093  94.715  1.00 29.32           C
ATOM   1878  CZ3 TRP A 123      49.701  31.915  95.560  1.00 26.27           C
ATOM   1879  CH2 TRP A 123      49.483  30.847  94.661  1.00 31.33           C
ATOM   1884  DD1 TRP A 123      44.493  30.345  97.268  1.00 19.26           H
ATOM   1885  DE1 TRP A 123      45.607  29.250  95.295  1.00 18.13           H
ATOM   1886  DE3 TRP A 123      48.943  33.107  97.187  1.00 25.61           H
ATOM   1887  DH2 TRP A 123      50.251  30.641  93.904  1.00 31.65           H
ATOM   1888  DZ2 TRP A 123      48.091  29.288  94.008  1.00 34.97           H
ATOM   1889  DZ3 TRP A 123      50.637  32.480  95.494  1.00 31.96           H
ATOM   2181  CB  GLN A 143      42.410  28.037  93.021  1.00 17.62           H
ATOM   2182  CG  GLN A 143      42.983  27.114  93.090  1.00 22.14           C
ATOM   2183  CD  GLN A 143      44.340  27.402  93.700  1.00 20.35           C
ATOM   2184  OE1 GLN A 143      44.717  28.566  93.919  1.00 25.17           O
ATOM   2185  NE2 GLN A 143      45.095  26.322  94.018  1.00 18.24           N
ATOM   2190  DG2 GLN A 143      42.425  26.367  93.670  1.00 29.68           H
ATOM   2191  DG3 GLN A 143      43.090  26.684  92.074  1.00 30.74           H
ATOM   2192 DE21 GLN A 143      46.008  26.538  94.426  1.00 21.33           H
ATOM   2193 DE22 GLN A 143      44.968  25.393  93.546  1.00 27.91           H
ATOM   2415  CA  ASP A 159      50.348  29.749  98.495  1.00 15.68           H
ATOM   2418  CB  ASP A 159      50.726  29.212  97.589  1.00 28.39           C
ATOM   2419  CG  ASP A 159      49.834  28.074  97.124  1.00 24.36           C
ATOM   2420  OD1 ASP A 159      48.661  27.898  97.540  1.00 22.03           O
ATOM   2421  OD2 ASP A 159      50.370  27.349  96.206  1.00 24.38           O
ATOM   2424  DB2 ASP A 159      50.787  29.913  96.734  1.00 20.48           H
ATOM   2425  DB3 ASP A 159      51.754  28.812  97.699  1.00 20.47           H
ATOM   2485  CB  HIS A 163      50.203  21.039  96.836  1.00 26.20           H
ATOM   2486  CG  HIS A 163      49.820  21.940  96.345  1.00 31.74           C
ATOM   2487  ND1 HIS A 163      48.524  21.965  95.864  1.00 27.13           N
ATOM   2488  CD2 HIS A 163      50.346  23.168  96.011  1.00 24.93           C
ATOM   2489  CE1 HIS A 163      48.312  23.157  95.261  1.00 29.88           C
ATOM   2490  NE2 HIS A 163      49.401  23.924  95.336  1.00 31.54           N
ATOM   2495  DD1 HIS A 163      47.894  21.166  95.799  1.00 34.76           H
ATOM   2496  DD2 HIS A 163      51.341  23.547  96.225  1.00 28.04           H
ATOM   2497  DE1 HIS A 163      47.379  23.399  94.745  1.00 33.39           H
ATOM   2533  CB  TYR A 166      50.903  15.518  99.406  1.00 22.36           H
ATOM   2534  CG  TYR A 166      51.208  16.139  98.561  1.00 24.15           C
ATOM   2535  CD1 TYR A 166      50.285  16.522  97.581  1.00 19.44           C
ATOM   2536  CD2 TYR A 166      52.546  16.559  98.433  1.00 34.85           C
ATOM   2537  CE1 TYR A 166      50.688  17.291  96.477  1.00 22.08           C
ATOM   2538  CE2 TYR A 166      52.959  17.326  97.335  1.00 27.47           C
ATOM   2539  CZ  TYR A 166      52.048  17.661  96.308  1.00 20.59           C
ATOM   2540  OH  TYR A 166      52.540  18.280  95.214  1.00 15.12           O
ATOM   2545  DD1 TYR A 166      49.250  16.169  97.642  1.00 19.87           H
ATOM   2546  DD2 TYR A 166      53.280  16.245  99.186  1.00 34.24           H
ATOM   2547  DE1 TYR A 166      49.953  17.555  95.708  1.00 25.91           H
ATOM   2548  DE2 TYR A 166      53.996  17.654  97.217  1.00 32.00           H
ATOM   2549  DH  TYR A 166      51.803  18.558  94.573  1.00 22.20           H
TER
HETATM 6226 MN    MN A 201      49.566  26.101  94.787  1.00 24.84          Mn
HETATM 6268  O   DOD A 317      47.689  26.578  95.579  1.00 23.97           O
HETATM 6269  D1  DOD A 317      48.000  27.135  96.491  1.00 32.22           H
HETATM 6270  D2  DOD A 317      47.177  25.790  95.849  1.00 25.97           H
HETATM 6302  O   DOD A 330      46.014  21.330  92.750  1.00 39.86           O
HETATM 6303  D1  DOD A 330      45.189  20.819  92.608  1.00 21.03           H
HETATM 6304  D2  DOD A 330      45.665  22.300  92.680  1.00 39.81           H
