# Supplementary material for: Critical evaluation of two neutron structures of Mn superoxide dismutase with quantum refinement
Source: J Biol Inorg Chem. 2026 Mar 10;31(3):173–91. doi: 10.1007/s00775-026-02140-5 (PMC13287255; doi:10.1007/s00775-026-02140-5)
Supplement: Supplementary file 2 — Supplementary Material 2 [file 775_2026_2140_MOESM2_ESM.zip › Coord/Reda/lep2.pdb]

CRYST1   81.330   81.330  242.880  90.00  90.00 120.00 P 61 2 2
SCALE1      0.012296  0.007099  0.000000        0.00000
SCALE2      0.000000  0.014198  0.000000        0.00000
SCALE3      0.000000  0.000000  0.004117        0.00000
ATOM    419  CB  HIS A  26      54.249  24.154  93.315  1.00 29.20           H
ATOM    420  CG  HIS A  26      53.453  24.797  93.701  1.00 24.21           C
ATOM    421  ND1 HIS A  26      53.656  25.680  94.752  1.00 19.40           N
ATOM    422  CD2 HIS A  26      52.102  24.882  93.420  1.00 32.88           C
ATOM    423  CE1 HIS A  26      52.459  26.247  95.072  1.00 33.30           C
ATOM    424  NE2 HIS A  26      51.510  25.769  94.280  1.00 26.94           N
ATOM    429  DD1 HIS A  26      54.524  25.864  95.235  1.00 24.43           H
ATOM    430  DD2 HIS A  26      51.472  24.392  92.677  1.00 32.71           H
ATOM    431  DE1 HIS A  26      52.271  26.988  95.857  1.00 33.71           H
ATOM    486  CB  HIS A  30      49.954  21.955  91.395  1.00 28.69           H
ATOM    487  CG  HIS A  30      49.990  21.180  92.162  1.00 17.92           C
ATOM    488  ND1 HIS A  30      48.848  20.624  92.701  1.00 30.92           N
ATOM    489  CD2 HIS A  30      51.102  20.586  92.706  1.00 19.41           C
ATOM    490  CE1 HIS A  30      49.277  19.712  93.566  1.00 28.62           C
ATOM    491  NE2 HIS A  30      50.624  19.636  93.581  1.00 22.29           N
ATOM    496  DD2 HIS A  30      52.169  20.772  92.571  1.00 23.75           H
ATOM    497  DE1 HIS A  30      48.668  19.119  94.254  1.00 29.42           H
ATOM    498  DE2 HIS A  30      51.189  18.974  94.142  1.00 24.25           H
ATOM    540  CB  TYR A  34      45.181  25.382  87.614  1.00 16.81           H
ATOM    541  CG  TYR A  34      45.142  24.998  88.619  1.00 14.19           C
ATOM    542  CD1 TYR A  34      43.930  24.492  89.101  1.00 22.06           C
ATOM    543  CD2 TYR A  34      46.257  25.105  89.462  1.00 21.45           C
ATOM    544  CE1 TYR A  34      43.845  24.104  90.434  1.00 21.59           C
ATOM    545  CE2 TYR A  34      46.213  24.597  90.773  1.00 26.33           C
ATOM    546  CZ  TYR A  34      44.992  24.080  91.248  1.00 32.07           C
ATOM    547  OH  TYR A  34      44.829  23.573  92.510  1.00 37.56           O
ATOM    552  DD1 TYR A  34      43.048  24.434  88.449  1.00 26.00           H
ATOM    553  DD2 TYR A  34      47.179  25.564  89.079  1.00 26.48           H
ATOM    554  DE1 TYR A  34      42.906  23.824  90.909  1.00 26.05           H
ATOM    555  DE2 TYR A  34      47.093  24.598  91.434  1.00 26.52           H
ATOM    556  DH  TYR A  34      45.483  22.813  92.684  1.00 40.40           H
ATOM   1144  CB  HIS A  74      49.980  29.230  90.264  1.00 14.72           H
ATOM   1145  CG  HIS A  74      49.597  28.490  90.944  1.00 18.83           C
ATOM   1146  ND1 HIS A  74      48.255  28.265  91.241  1.00 18.60           N
ATOM   1147  CD2 HIS A  74      50.270  27.943  92.015  1.00 17.53           C
ATOM   1148  CE1 HIS A  74      48.188  27.563  92.391  1.00 24.27           C
ATOM   1149  NE2 HIS A  74      49.395  27.390  92.895  1.00 25.16           N
ATOM   1154  DD1 HIS A  74      47.423  28.442  90.703  1.00 18.48           H
ATOM   1155  DD2 HIS A  74      51.342  27.897  92.186  1.00 26.69           H
ATOM   1156  DE1 HIS A  74      47.248  27.205  92.811  1.00 19.45           H
ATOM   1871  CB  TRP A 123      46.175  32.310  98.231  1.00 22.41           H
ATOM   1872  CG  TRP A 123      46.376  31.587  97.438  1.00 29.21           C
ATOM   1873  CD1 TRP A 123      45.513  30.617  96.948  1.00 23.65           C
ATOM   1874  CD2 TRP A 123      47.570  31.532  96.626  1.00 16.53           C
ATOM   1875  NE1 TRP A 123      46.128  29.904  95.950  1.00 16.02           N
ATOM   1876  CE2 TRP A 123      47.374  30.444  95.719  1.00 17.01           C
ATOM   1877  CE3 TRP A 123      48.760  32.284  96.544  1.00 25.13           C
ATOM   1878  CZ2 TRP A 123      48.328  30.104  94.754  1.00 28.27           C
ATOM   1879  CZ3 TRP A 123      49.703  31.952  95.574  1.00 26.03           C
ATOM   1880  CH2 TRP A 123      49.494  30.872  94.685  1.00 29.59           C
ATOM   1885  DD1 TRP A 123      44.496  30.349  97.252  1.00 19.43           H
ATOM   1886  DE1 TRP A 123      45.640  29.241  95.322  1.00 17.71           H
ATOM   1887  DE3 TRP A 123      48.963  33.126  97.222  1.00 25.49           H
ATOM   1888  DH2 TRP A 123      50.271  30.647  93.942  1.00 28.62           H
ATOM   1889  DZ2 TRP A 123      48.133  29.264  94.089  1.00 33.34           H
ATOM   1890  DZ3 TRP A 123      50.646  32.514  95.511  1.00 31.74           H
ATOM   2182  CB  GLN A 143      42.449  28.042  93.038  1.00 18.40           H
ATOM   2183  CG  GLN A 143      43.051  27.135  93.121  1.00 22.58           C
ATOM   2184  CD  GLN A 143      44.418  27.447  93.749  1.00 21.75           C
ATOM   2185  OE1 GLN A 143      44.735  28.631  93.979  1.00 25.07           O
ATOM   2186  NE2 GLN A 143      45.189  26.393  94.050  1.00 17.97           N
ATOM   2191  DG2 GLN A 143      42.494  26.395  93.715  1.00 28.36           H
ATOM   2192  DG3 GLN A 143      43.150  26.688  92.112  1.00 30.65           H
ATOM   2193 DE21 GLN A 143      46.141  26.444  94.571  1.00 23.61           H
ATOM   2194 DE22 GLN A 143      44.931  25.488  93.650  1.00 28.43           H
ATOM   2416  CA  ASP A 159      50.329  29.732  98.474  1.00 15.65           H
ATOM   2419  CB  ASP A 159      50.699  29.172  97.556  1.00 27.78           C
ATOM   2420  CG  ASP A 159      49.747  28.011  97.135  1.00 21.70           C
ATOM   2421  OD1 ASP A 159      48.679  27.820  97.728  1.00 18.81           O
ATOM   2422  OD2 ASP A 159      50.193  27.332  96.124  1.00 24.19           O
ATOM   2425  DB2 ASP A 159      50.790  29.864  96.699  1.00 19.52           H
ATOM   2426  DB3 ASP A 159      51.727  28.765  97.689  1.00 20.15           H
ATOM   2486  CB  HIS A 163      50.266  20.930  96.867  1.00 25.13           H
ATOM   2487  CG  HIS A 163      49.892  21.801  96.347  1.00 32.80           C
ATOM   2488  ND1 HIS A 163      48.575  21.889  95.927  1.00 27.27           N
ATOM   2489  CD2 HIS A 163      50.424  23.051  96.121  1.00 27.48           C
ATOM   2490  CE1 HIS A 163      48.368  23.156  95.473  1.00 27.27           C
ATOM   2491  NE2 HIS A 163      49.476  23.875  95.588  1.00 26.18           N
ATOM   2496  DD1 HIS A 163      47.932  21.111  95.797  1.00 34.04           H
ATOM   2497  DD2 HIS A 163      51.425  23.417  96.360  1.00 29.09           H
ATOM   2498  DE1 HIS A 163      47.415  23.526  95.097  1.00 26.61           H
ATOM   2534  CB  TYR A 166      50.885  15.501  99.446  1.00 20.93           H
ATOM   2535  CG  TYR A 166      51.173  16.126  98.609  1.00 23.50           C
ATOM   2536  CD1 TYR A 166      50.222  16.474  97.643  1.00 19.14           C
ATOM   2537  CD2 TYR A 166      52.506  16.542  98.503  1.00 33.99           C
ATOM   2538  CE1 TYR A 166      50.621  17.245  96.517  1.00 23.46           C
ATOM   2539  CE2 TYR A 166      52.926  17.307  97.374  1.00 27.21           C
ATOM   2540  CZ  TYR A 166      51.972  17.591  96.385  1.00 21.79           C
ATOM   2541  OH  TYR A 166      52.338  18.199  95.190  1.00 17.11           O
ATOM   2546  DD1 TYR A 166      49.199  16.091  97.700  1.00 20.47           H
ATOM   2547  DD2 TYR A 166      53.240  16.228  99.259  1.00 34.26           H
ATOM   2548  DE1 TYR A 166      49.912  17.501  95.724  1.00 26.39           H
ATOM   2549  DE2 TYR A 166      53.969  17.649  97.278  1.00 28.05           H
ATOM   2550  DH  TYR A 166      53.277  18.456  95.247  1.00 24.37           H
TER
HETATM 6227 MN    MN A 201      49.360  25.982  94.630  1.00 24.98          Mn
HETATM 6269  O   DOD A 317      47.540  26.259  95.275  1.00 22.92           O
HETATM 6270  D1  DOD A 317      47.694  26.685  96.156  1.00 22.99           H
HETATM 6289  O   DOD A 324      48.986  24.827  92.997  1.00 38.75           O
HETATM 6290  D1  DOD A 324      48.973  23.893  93.287  1.00 38.56           H
HETATM 6304  O   DOD A 330      46.149  21.309  92.948  1.00 42.43           O
HETATM 6305  D1  DOD A 330      45.493  20.756  92.473  1.00 26.76           H
HETATM 6306  D2  DOD A 330      47.097  21.039  92.675  1.00 39.93           H
