# Supplementary material for: Critical evaluation of two neutron structures of Mn superoxide dismutase with quantum refinement
Source: J Biol Inorg Chem. 2026 Mar 10;31(3):173–91. doi: 10.1007/s00775-026-02140-5 (PMC13287255; doi:10.1007/s00775-026-02140-5)
Supplement: Supplementary file 2 — Supplementary Material 2 [file 775_2026_2140_MOESM2_ESM.zip › Coord/Reda/rdda.pdb]

CRYST1   81.330   81.330  242.880  90.00  90.00 120.00 P 61 2 2
SCALE1      0.012296  0.007099  0.000000        0.00000
SCALE2      0.000000  0.014198  0.000000        0.00000
SCALE3      0.000000  0.000000  0.004117        0.00000
ATOM    486  CB  HIS A  30      49.963  21.919  91.412  1.00 28.94           H
ATOM    487  CG  HIS A  30      50.001  21.132  92.178  1.00 14.63           C
ATOM    488  ND1 HIS A  30      48.881  20.581  92.786  1.00 36.10           N
ATOM    489  CD2 HIS A  30      51.084  20.515  92.763  1.00 18.21           C
ATOM    490  CE1 HIS A  30      49.336  19.678  93.692  1.00 29.10           C
ATOM    491  NE2 HIS A  30      50.657  19.586  93.683  1.00 16.88           N
ATOM    496  DD1 HIS A  30      47.871  20.837  92.651  1.00 33.27           H
ATOM    497  DD2 HIS A  30      52.144  20.727  92.596  1.00 22.42           H
ATOM    498  DE1 HIS A  30      48.681  19.180  94.405  1.00 30.12           H
ATOM    499  DE2 HIS A  30      51.779  18.562  94.585  1.00 21.48           H
ATOM    541  CB  TYR A  34      45.157  25.367  87.615  1.00 16.25           H
ATOM    542  CG  TYR A  34      45.136  24.962  88.611  1.00 14.14           C
ATOM    543  CD1 TYR A  34      43.955  24.430  89.148  1.00 20.10           C
ATOM    544  CD2 TYR A  34      46.269  25.089  89.426  1.00 21.30           C
ATOM    545  CE1 TYR A  34      43.905  24.080  90.495  1.00 20.77           C
ATOM    546  CE2 TYR A  34      46.263  24.598  90.732  1.00 25.39           C
ATOM    547  CZ  TYR A  34      45.067  24.100  91.339  1.00 29.79           C
ATOM    548  OH  TYR A  34      45.011  23.715  92.585  1.00 34.47           O
ATOM    553  DD1 TYR A  34      43.061  24.325  88.514  1.00 25.26           H
ATOM    554  DD2 TYR A  34      47.173  25.561  89.014  1.00 26.78           H
ATOM    555  DE1 TYR A  34      42.961  23.807  90.972  1.00 25.07           H
ATOM    556  DE2 TYR A  34      47.171  24.595  91.342  1.00 27.55           H
ATOM   2182  CB  GLN A 143      42.317  28.040  93.002  1.00 17.23           H
ATOM   2183  CG  GLN A 143      42.843  27.103  93.065  1.00 21.92           C
ATOM   2184  CD  GLN A 143      44.223  27.399  93.614  1.00 22.02           C
ATOM   2185  OE1 GLN A 143      44.632  28.562  93.742  1.00 23.52           O
ATOM   2186  NE2 GLN A 143      44.963  26.317  93.997  1.00 19.71           N
ATOM   2191  DG2 GLN A 143      42.282  26.400  93.696  1.00 30.57           H
ATOM   2192  DG3 GLN A 143      42.907  26.661  92.053  1.00 31.28           H
ATOM   2193 DE21 GLN A 143      45.901  26.609  94.240  1.00 18.76           H
ATOM   2194 DE22 GLN A 143      44.885  25.386  93.518  1.00 30.81           H
ATOM   2534  CB  TYR A 166      50.897  15.517  99.412  1.00 21.48           H
ATOM   2535  CG  TYR A 166      51.197  16.141  98.568  1.00 23.04           C
ATOM   2536  CD1 TYR A 166      50.277  16.508  97.580  1.00 18.47           C
ATOM   2537  CD2 TYR A 166      52.529  16.574  98.454  1.00 33.25           C
ATOM   2538  CE1 TYR A 166      50.677  17.281  96.480  1.00 23.13           C
ATOM   2539  CE2 TYR A 166      52.946  17.341  97.354  1.00 26.66           C
ATOM   2540  CZ  TYR A 166      52.035  17.657  96.320  1.00 20.46           C
ATOM   2541  OH  TYR A 166      52.524  18.256  95.216  1.00 15.25           O
ATOM   2546  DD1 TYR A 166      49.249  16.127  97.627  1.00 19.16           H
ATOM   2547  DD2 TYR A 166      53.257  16.246  99.208  1.00 33.18           H
ATOM   2548  DE1 TYR A 166      49.946  17.562  95.711  1.00 25.50           H
ATOM   2549  DE2 TYR A 166      53.978  17.690  97.237  1.00 30.42           H
TER
HETATM 6303  O   DOD A 330      45.771  21.100  92.663  1.00 33.36           O
HETATM 6304  D1  DOD A 330      45.421  20.863  91.782  1.00 36.35           H
HETATM 6305  D2  DOD A 330      45.414  22.053  92.756  1.00 32.01           H
