# Supplementary material for: Critical evaluation of two neutron structures of Mn superoxide dismutase with quantum refinement
Source: J Biol Inorg Chem. 2026 Mar 10;31(3):173–91. doi: 10.1007/s00775-026-02140-5 (PMC13287255; doi:10.1007/s00775-026-02140-5)
Supplement: Supplementary file 2 — Supplementary Material 2 [file 775_2026_2140_MOESM2_ESM.zip › Coord/Reda/rd1aw.pdb]

CRYST1   81.330   81.330  242.880  90.00  90.00 120.00 P 61 2 2
SCALE1      0.012296  0.007099  0.000000        0.00000
SCALE2      0.000000  0.014198  0.000000        0.00000
SCALE3      0.000000  0.000000  0.004117        0.00000
ATOM    419  CB  HIS A  26      54.283  24.136  93.316  1.00 28.36           H
ATOM    420  CG  HIS A  26      53.503  24.787  93.703  1.00 23.95           C
ATOM    421  ND1 HIS A  26      53.734  25.680  94.730  1.00 19.64           N
ATOM    422  CD2 HIS A  26      52.153  24.886  93.439  1.00 32.68           C
ATOM    423  CE1 HIS A  26      52.566  26.263  95.066  1.00 32.65           C
ATOM    424  NE2 HIS A  26      51.586  25.798  94.298  1.00 25.96           N
ATOM    429  DD1 HIS A  26      54.598  25.841  95.225  1.00 26.23           H
ATOM    430  DD2 HIS A  26      51.533  24.374  92.705  1.00 32.56           H
ATOM    431  DE1 HIS A  26      52.444  26.998  95.864  1.00 35.70           H
ATOM    486  CB  HIS A  30      50.004  21.943  91.420  1.00 30.02           H
ATOM    487  CG  HIS A  30      50.060  21.162  92.185  1.00 15.05           C
ATOM    488  ND1 HIS A  30      48.947  20.556  92.741  1.00 35.71           N
ATOM    489  CD2 HIS A  30      51.145  20.575  92.799  1.00 19.93           C
ATOM    490  CE1 HIS A  30      49.406  19.650  93.643  1.00 28.27           C
ATOM    491  NE2 HIS A  30      50.720  19.616  93.686  1.00 17.73           N
ATOM    496  DD1 HIS A  30      47.943  20.730  92.543  1.00 33.54           H
ATOM    497  DD2 HIS A  30      52.200  20.797  92.645  1.00 22.84           H
ATOM    498  DE1 HIS A  30      48.743  19.076  94.294  1.00 29.97           H
ATOM    540  CB  TYR A  34      45.175  25.398  87.585  1.00 17.39           H
ATOM    541  CG  TYR A  34      45.155  25.014  88.581  1.00 13.73           C
ATOM    542  CD1 TYR A  34      43.956  24.494  89.068  1.00 21.48           C
ATOM    543  CD2 TYR A  34      46.287  25.108  89.393  1.00 21.41           C
ATOM    544  CE1 TYR A  34      43.875  24.117  90.405  1.00 19.64           C
ATOM    545  CE2 TYR A  34      46.252  24.612  90.702  1.00 26.16           C
ATOM    546  CZ  TYR A  34      45.029  24.152  91.194  1.00 30.92           C
ATOM    547  OH  TYR A  34      45.000  23.700  92.516  1.00 38.75           O
ATOM    552  DD1 TYR A  34      43.070  24.415  88.426  1.00 25.44           H
ATOM    553  DD2 TYR A  34      47.210  25.542  88.996  1.00 27.30           H
ATOM    554  DE1 TYR A  34      42.911  23.837  90.833  1.00 25.84           H
ATOM    555  DE2 TYR A  34      47.142  24.577  91.340  1.00 28.68           H
ATOM    556  DH  TYR A  34      44.073  23.461  92.744  1.00 42.06           H
ATOM   1144  CB  HIS A  74      50.006  29.209  90.381  1.00 14.71           H
ATOM   1145  CG  HIS A  74      49.620  28.483  91.099  1.00 17.66           C
ATOM   1146  ND1 HIS A  74      48.277  28.219  91.306  1.00 19.42           N
ATOM   1147  CD2 HIS A  74      50.268  27.774  92.088  1.00 17.34           C
ATOM   1148  CE1 HIS A  74      48.150  27.397  92.365  1.00 24.38           C
ATOM   1149  NE2 HIS A  74      49.346  27.098  92.862  1.00 30.65           N
ATOM   1154  DD1 HIS A  74      47.467  28.582  90.823  1.00 17.25           H
ATOM   1155  DD2 HIS A  74      51.331  27.680  92.272  1.00 25.39           H
ATOM   1156  DE1 HIS A  74      47.193  27.087  92.768  1.00 21.95           H
ATOM   1871  CB  TRP A 123      46.196  32.300  98.230  1.00 21.96           H
ATOM   1872  CG  TRP A 123      46.392  31.567  97.438  1.00 30.55           C
ATOM   1873  CD1 TRP A 123      45.524  30.600  96.958  1.00 24.60           C
ATOM   1874  CD2 TRP A 123      47.574  31.512  96.609  1.00 15.49           C
ATOM   1875  NE1 TRP A 123      46.128  29.892  95.940  1.00 16.63           N
ATOM   1876  CE2 TRP A 123      47.363  30.442  95.679  1.00 16.91           C
ATOM   1877  CE3 TRP A 123      48.767  32.253  96.528  1.00 25.62           C
ATOM   1878  CZ2 TRP A 123      48.304  30.117  94.691  1.00 29.41           C
ATOM   1879  CZ3 TRP A 123      49.703  31.929  95.547  1.00 25.83           C
ATOM   1880  CH2 TRP A 123      49.481  30.872  94.635  1.00 30.76           C
ATOM   1885  DD1 TRP A 123      44.505  30.355  97.263  1.00 19.14           H
ATOM   1886  DE1 TRP A 123      45.633  29.257  95.299  1.00 17.96           H
ATOM   1887  DE3 TRP A 123      48.967  33.097  97.200  1.00 25.69           H
ATOM   1888  DH2 TRP A 123      50.250  30.672  93.876  1.00 31.96           H
ATOM   1889  DZ2 TRP A 123      48.083  29.312  93.984  1.00 35.50           H
ATOM   1890  DZ3 TRP A 123      50.628  32.509  95.473  1.00 32.10           H
ATOM   2182  CB  GLN A 143      42.415  28.048  93.035  1.00 17.11           H
ATOM   2183  CG  GLN A 143      42.992  27.138  93.122  1.00 22.01           C
ATOM   2184  CD  GLN A 143      44.355  27.458  93.706  1.00 21.24           C
ATOM   2185  OE1 GLN A 143      44.709  28.623  93.915  1.00 25.60           O
ATOM   2186  NE2 GLN A 143      45.143  26.393  94.026  1.00 17.89           N
ATOM   2191  DG2 GLN A 143      42.430  26.431  93.751  1.00 30.61           H
ATOM   2192  DG3 GLN A 143      43.076  26.693  92.112  1.00 30.61           H
ATOM   2193 DE21 GLN A 143      46.067  26.566  94.469  1.00 22.90           H
ATOM   2194 DE22 GLN A 143      44.991  25.500  93.555  1.00 26.89           H
ATOM   2416  CA  ASP A 159      50.343  29.753  98.493  1.00 17.52           H
ATOM   2419  CB  ASP A 159      50.721  29.217  97.586  1.00 28.61           C
ATOM   2420  CG  ASP A 159      49.867  28.092  97.074  1.00 25.31           C
ATOM   2421  OD1 ASP A 159      48.620  27.986  97.418  1.00 26.07           O
ATOM   2422  OD2 ASP A 159      50.382  27.308  96.240  1.00 24.28           O
ATOM   2425  DB2 ASP A 159      50.791  29.930  96.737  1.00 20.91           H
ATOM   2426  DB3 ASP A 159      51.748  28.823  97.706  1.00 21.42           H
ATOM   2486  CB  HIS A 163      50.234  21.023  96.843  1.00 26.47           H
ATOM   2487  CG  HIS A 163      49.849  21.918  96.354  1.00 32.99           C
ATOM   2488  ND1 HIS A 163      48.563  21.929  95.858  1.00 27.85           N
ATOM   2489  CD2 HIS A 163      50.371  23.151  96.018  1.00 25.36           C
ATOM   2490  CE1 HIS A 163      48.346  23.119  95.248  1.00 29.43           C
ATOM   2491  NE2 HIS A 163      49.429  23.891  95.329  1.00 30.13           N
ATOM   2496  DD1 HIS A 163      47.936  21.129  95.813  1.00 34.50           H
ATOM   2497  DD2 HIS A 163      51.362  23.542  96.233  1.00 29.11           H
ATOM   2498  DE1 HIS A 163      47.416  23.359  94.742  1.00 33.25           H
ATOM   2534  CB  TYR A 166      50.891  15.523  99.407  1.00 22.06           H
ATOM   2535  CG  TYR A 166      51.196  16.146  98.565  1.00 23.72           C
ATOM   2536  CD1 TYR A 166      50.287  16.516  97.571  1.00 19.48           C
ATOM   2537  CD2 TYR A 166      52.535  16.570  98.463  1.00 34.87           C
ATOM   2538  CE1 TYR A 166      50.703  17.297  96.480  1.00 22.56           C
ATOM   2539  CE2 TYR A 166      52.963  17.338  97.374  1.00 27.76           C
ATOM   2540  CZ  TYR A 166      52.063  17.665  96.338  1.00 20.73           C
ATOM   2541  OH  TYR A 166      52.568  18.274  95.240  1.00 16.29           O
ATOM   2546  DD1 TYR A 166      49.260  16.135  97.605  1.00 19.84           H
ATOM   2547  DD2 TYR A 166      53.255  16.239  99.224  1.00 34.79           H
ATOM   2548  DE1 TYR A 166      49.986  17.573  95.698  1.00 25.92           H
ATOM   2549  DE2 TYR A 166      54.002  17.673  97.263  1.00 32.60           H
ATOM   2550  DH  TYR A 166      51.839  18.533  94.595  1.00 22.02           H
TER
HETATM 6227 MN    MN A 201      49.507  26.056  94.770  1.00 24.75          Mn
HETATM 6269  O   DOD A 317      47.653  26.501  95.445  1.00 21.90           O
HETATM 6270  D1  DOD A 317      48.151  27.360  96.692  1.00 30.94           H
HETATM 6271  D2  DOD A 317      47.254  25.714  95.862  1.00 25.31           H
HETATM 6303  O   DOD A 330      46.043  21.072  92.701  1.00 38.78           O
HETATM 6304  D1  DOD A 330      45.258  20.486  92.694  1.00 29.18           H
HETATM 6305  D2  DOD A 330      45.683  21.959  92.459  1.00 32.50           H
