# Supplementary material for: Critical evaluation of two neutron structures of Mn superoxide dismutase with quantum refinement
Source: J Biol Inorg Chem. 2026 Mar 10;31(3):173–91. doi: 10.1007/s00775-026-02140-5 (PMC13287255; doi:10.1007/s00775-026-02140-5)
Supplement: Supplementary file 2 — Supplementary Material 2 [file 775_2026_2140_MOESM2_ESM.zip › Coord/Reda/dpd.pdb]

CRYST1   81.330   81.330  242.880  90.00  90.00 120.00 P 61 2 2
SCALE1      0.012296  0.007099  0.000000        0.00000
SCALE2      0.000000  0.014198  0.000000        0.00000
SCALE3      0.000000  0.000000  0.004117        0.00000
ATOM    486  CB  HIS A  30      49.954  21.911  91.420  1.00 29.16           H
ATOM    487  CG  HIS A  30      50.000  21.119  92.183  1.00 15.10           C
ATOM    488  ND1 HIS A  30      48.886  20.560  92.794  1.00 36.31           N
ATOM    489  CD2 HIS A  30      51.100  20.520  92.744  1.00 18.23           C
ATOM    490  CE1 HIS A  30      49.328  19.657  93.693  1.00 29.72           C
ATOM    491  NE2 HIS A  30      50.658  19.590  93.654  1.00 21.27           N
ATOM    496  DD1 HIS A  30      47.854  20.806  92.645  1.00 34.59           H
ATOM    497  DD2 HIS A  30      52.160  20.724  92.576  1.00 22.57           H
ATOM    498  DE1 HIS A  30      48.704  19.128  94.408  1.00 31.08           H
ATOM    499  DE2 HIS A  30      51.297  18.942  94.254  1.00 26.90           H
ATOM    541  CB  TYR A  34      45.159  25.380  87.600  1.00 17.07           H
ATOM    542  CG  TYR A  34      45.136  24.983  88.594  1.00 13.98           C
ATOM    543  CD1 TYR A  34      43.955  24.455  89.132  1.00 20.75           C
ATOM    544  CD2 TYR A  34      46.271  25.116  89.405  1.00 21.36           C
ATOM    545  CE1 TYR A  34      43.904  24.101  90.477  1.00 20.65           C
ATOM    546  CE2 TYR A  34      46.263  24.631  90.714  1.00 24.84           C
ATOM    547  CZ  TYR A  34      45.071  24.112  91.306  1.00 30.04           C
ATOM    548  OH  TYR A  34      45.036  23.685  92.546  1.00 35.02           O
ATOM    553  DD1 TYR A  34      43.058  24.355  88.499  1.00 25.78           H
ATOM    554  DD2 TYR A  34      47.172  25.585  88.986  1.00 26.40           H
ATOM    555  DE1 TYR A  34      42.965  23.820  90.961  1.00 24.91           H
ATOM    556  DE2 TYR A  34      47.168  24.631  91.327  1.00 27.30           H
ATOM   2182  CB  GLN A 143      42.313  28.037  92.997  1.00 17.09           H
ATOM   2183  CG  GLN A 143      42.849  27.106  93.059  1.00 22.14           C
ATOM   2184  CD  GLN A 143      44.228  27.410  93.601  1.00 22.61           C
ATOM   2185  OE1 GLN A 143      44.643  28.564  93.718  1.00 23.65           O
ATOM   2186  NE2 GLN A 143      44.966  26.333  94.008  1.00 19.50           N
ATOM   2191  DG2 GLN A 143      42.299  26.394  93.685  1.00 30.59           H
ATOM   2192  DG3 GLN A 143      42.916  26.664  92.050  1.00 31.28           H
ATOM   2193 DE21 GLN A 143      45.911  26.614  94.227  1.00 19.64           H
ATOM   2194 DE22 GLN A 143      44.883  25.406  93.539  1.00 30.77           H
ATOM   2534  CB  TYR A 166      50.917  15.525  99.390  1.00 21.11           H
ATOM   2535  CG  TYR A 166      51.196  16.151  98.532  1.00 22.85           C
ATOM   2536  CD1 TYR A 166      50.245  16.499  97.561  1.00 18.79           C
ATOM   2537  CD2 TYR A 166      52.512  16.623  98.356  1.00 33.49           C
ATOM   2538  CE1 TYR A 166      50.603  17.273  96.449  1.00 23.14           C
ATOM   2539  CE2 TYR A 166      52.885  17.389  97.240  1.00 26.40           C
ATOM   2540  CZ  TYR A 166      51.951  17.702  96.189  1.00 20.61           C
ATOM   2541  OH  TYR A 166      52.318  18.305  95.092  1.00 12.20           O
ATOM   2546  DD1 TYR A 166      49.228  16.102  97.639  1.00 19.65           H
ATOM   2547  DD2 TYR A 166      53.272  16.347  99.101  1.00 33.23           H
ATOM   2548  DE1 TYR A 166      49.831  17.507  95.699  1.00 26.39           H
ATOM   2549  DE2 TYR A 166      53.916  17.749  97.122  1.00 30.11           H
TER
HETATM 6303  O   DOD A 330      46.102  21.289  92.527  1.00 40.17           O
HETATM 6304  D1  DOD A 330      45.254  20.805  92.636  1.00 22.18           H
HETATM 6305  D2  DOD A 330      45.765  22.277  92.555  1.00 38.20           H
