# Supplementary material for: Critical evaluation of two neutron structures of Mn superoxide dismutase with quantum refinement
Source: J Biol Inorg Chem. 2026 Mar 10;31(3):173–91. doi: 10.1007/s00775-026-02140-5 (PMC13287255; doi:10.1007/s00775-026-02140-5)
Supplement: Supplementary file 2 — Supplementary Material 2 [file 775_2026_2140_MOESM2_ESM.zip › Coord/Reda/dep.pdb]

CRYST1   81.330   81.330  242.880  90.00  90.00 120.00 P 61 2 2
SCALE1      0.012296  0.007099  0.000000        0.00000
SCALE2      0.000000  0.014198  0.000000        0.00000
SCALE3      0.000000  0.000000  0.004117        0.00000
ATOM    486  CB  HIS A  30      49.921  21.902  91.421  1.00 29.18           H
ATOM    487  CG  HIS A  30      49.937  21.110  92.187  1.00 16.29           C
ATOM    488  ND1 HIS A  30      48.799  20.575  92.771  1.00 31.16           N
ATOM    489  CD2 HIS A  30      51.056  20.541  92.746  1.00 17.78           C
ATOM    490  CE1 HIS A  30      49.279  19.687  93.650  1.00 30.19           C
ATOM    491  NE2 HIS A  30      50.627  19.602  93.652  1.00 20.43           N
ATOM    496  DD2 HIS A  30      52.118  20.757  92.597  1.00 23.01           H
ATOM    497  DE1 HIS A  30      48.673  19.146  94.382  1.00 30.81           H
ATOM    498  DE2 HIS A  30      51.315  18.915  94.276  1.00 26.25           H
ATOM    540  CB  TYR A  34      45.159  25.379  87.601  1.00 16.88           H
ATOM    541  CG  TYR A  34      45.129  24.986  88.597  1.00 14.34           C
ATOM    542  CD1 TYR A  34      43.940  24.454  89.104  1.00 21.39           C
ATOM    543  CD2 TYR A  34      46.260  25.105  89.407  1.00 21.75           C
ATOM    544  CE1 TYR A  34      43.877  24.101  90.449  1.00 20.65           C
ATOM    545  CE2 TYR A  34      46.243  24.599  90.713  1.00 26.00           C
ATOM    546  CZ  TYR A  34      45.035  24.120  91.247  1.00 31.81           C
ATOM    547  OH  TYR A  34      44.949  23.679  92.542  1.00 39.05           O
ATOM    552  DD1 TYR A  34      43.055  24.346  88.462  1.00 26.34           H
ATOM    553  DD2 TYR A  34      47.170  25.568  89.008  1.00 26.65           H
ATOM    554  DE1 TYR A  34      42.937  23.824  90.929  1.00 25.46           H
ATOM    555  DE2 TYR A  34      47.145  24.583  91.331  1.00 26.96           H
ATOM    556  DH  TYR A  34      45.300  22.703  92.568  1.00 37.89           H
ATOM   2182  CB  GLN A 143      42.308  28.045  93.001  1.00 17.62           H
ATOM   2183  CG  GLN A 143      42.851  27.121  93.059  1.00 20.91           C
ATOM   2184  CD  GLN A 143      44.224  27.453  93.589  1.00 22.42           C
ATOM   2185  OE1 GLN A 143      44.633  28.616  93.651  1.00 23.52           O
ATOM   2186  NE2 GLN A 143      44.973  26.394  94.032  1.00 18.72           N
ATOM   2191  DG2 GLN A 143      42.311  26.396  93.678  1.00 30.44           H
ATOM   2192  DG3 GLN A 143      42.921  26.705  92.037  1.00 30.64           H
ATOM   2193 DE21 GLN A 143      45.922  26.686  94.221  1.00 20.50           H
ATOM   2194 DE22 GLN A 143      44.874  25.456  93.611  1.00 30.13           H
ATOM   2534  CB  TYR A 166      50.914  15.521  99.398  1.00 20.89           H
ATOM   2535  CG  TYR A 166      51.199  16.150  98.546  1.00 23.21           C
ATOM   2536  CD1 TYR A 166      50.260  16.501  97.564  1.00 18.93           C
ATOM   2537  CD2 TYR A 166      52.522  16.622  98.381  1.00 33.68           C
ATOM   2538  CE1 TYR A 166      50.622  17.274  96.458  1.00 22.13           C
ATOM   2539  CE2 TYR A 166      52.897  17.387  97.268  1.00 27.03           C
ATOM   2540  CZ  TYR A 166      51.976  17.699  96.204  1.00 20.34           C
ATOM   2541  OH  TYR A 166      52.347  18.288  95.105  1.00 11.89           O
ATOM   2546  DD1 TYR A 166      49.238  16.103  97.634  1.00 19.62           H
ATOM   2547  DD2 TYR A 166      53.276  16.317  99.124  1.00 34.28           H
ATOM   2548  DE1 TYR A 166      49.863  17.533  95.709  1.00 26.43           H
ATOM   2549  DE2 TYR A 166      53.932  17.744  97.153  1.00 29.93           H
TER
HETATM 6303  O   DOD A 330      45.857  21.250  92.429  1.00 38.72           O
HETATM 6304  D1  DOD A 330      46.827  20.979  92.604  1.00 42.29           H
HETATM 6305  D2  DOD A 330      45.251  20.600  92.837  1.00 27.99           H
