# Supplementary material for: Critical evaluation of two neutron structures of Mn superoxide dismutase with quantum refinement
Source: J Biol Inorg Chem. 2026 Mar 10;31(3):173–91. doi: 10.1007/s00775-026-02140-5 (PMC13287255; doi:10.1007/s00775-026-02140-5)
Supplement: Supplementary file 2 — Supplementary Material 2 [file 775_2026_2140_MOESM2_ESM.zip › Coord/Reda/rddc.pdb]

CRYST1   81.330   81.330  242.880  90.00  90.00 120.00 P 61 2 2
SCALE1      0.012296  0.007099  0.000000        0.00000
SCALE2      0.000000  0.014198  0.000000        0.00000
SCALE3      0.000000  0.000000  0.004117        0.00000
ATOM    486  CB  HIS A  30      49.966  21.923  91.417  1.00 29.31           H
ATOM    487  CG  HIS A  30      50.005  21.130  92.183  1.00 14.77           C
ATOM    488  ND1 HIS A  30      48.885  20.575  92.774  1.00 35.53           N
ATOM    489  CD2 HIS A  30      51.080  20.512  92.764  1.00 18.45           C
ATOM    490  CE1 HIS A  30      49.337  19.660  93.683  1.00 29.06           C
ATOM    491  NE2 HIS A  30      50.659  19.571  93.685  1.00 17.04           N
ATOM    496  DD1 HIS A  30      47.871  20.804  92.602  1.00 33.33           H
ATOM    497  DD2 HIS A  30      52.138  20.723  92.594  1.00 22.45           H
ATOM    498  DE1 HIS A  30      48.681  19.132  94.382  1.00 31.13           H
ATOM    540  CB  TYR A  34      45.169  25.375  87.613  1.00 16.30           H
ATOM    541  CG  TYR A  34      45.129  24.987  88.614  1.00 14.36           C
ATOM    542  CD1 TYR A  34      43.957  24.429  89.142  1.00 20.58           C
ATOM    543  CD2 TYR A  34      46.259  25.129  89.436  1.00 21.33           C
ATOM    544  CE1 TYR A  34      43.898  24.103  90.494  1.00 20.47           C
ATOM    545  CE2 TYR A  34      46.249  24.661  90.751  1.00 25.61           C
ATOM    546  CZ  TYR A  34      45.056  24.141  91.343  1.00 30.19           C
ATOM    547  OH  TYR A  34      45.009  23.709  92.577  1.00 33.77           O
ATOM    552  DD1 TYR A  34      43.062  24.326  88.509  1.00 25.87           H
ATOM    553  DD2 TYR A  34      47.160  25.600  89.018  1.00 26.76           H
ATOM    554  DE1 TYR A  34      42.963  23.804  90.975  1.00 25.39           H
ATOM    555  DE2 TYR A  34      47.147  24.661  91.379  1.00 26.96           H
ATOM   2181  CB  GLN A 143      42.327  28.038  92.996  1.00 17.68           H
ATOM   2182  CG  GLN A 143      42.889  27.115  93.050  1.00 21.96           C
ATOM   2183  CD  GLN A 143      44.252  27.442  93.621  1.00 21.95           C
ATOM   2184  OE1 GLN A 143      44.647  28.607  93.708  1.00 23.82           O
ATOM   2185  NE2 GLN A 143      44.994  26.373  94.047  1.00 18.37           N
ATOM   2190  DG2 GLN A 143      42.344  26.367  93.640  1.00 29.27           H
ATOM   2191  DG3 GLN A 143      42.992  26.711  92.023  1.00 31.53           H
ATOM   2192 DE21 GLN A 143      45.948  26.655  94.230  1.00 20.93           H
ATOM   2193 DE22 GLN A 143      44.899  25.449  93.572  1.00 28.97           H
ATOM   2533  CB  TYR A 166      50.914  15.509  99.420  1.00 21.14           H
ATOM   2534  CG  TYR A 166      51.208  16.132  98.571  1.00 23.39           C
ATOM   2535  CD1 TYR A 166      50.281  16.512  97.591  1.00 18.80           C
ATOM   2536  CD2 TYR A 166      52.543  16.551  98.441  1.00 33.30           C
ATOM   2537  CE1 TYR A 166      50.680  17.283  96.486  1.00 22.50           C
ATOM   2538  CE2 TYR A 166      52.960  17.314  97.337  1.00 26.60           C
ATOM   2539  CZ  TYR A 166      52.043  17.649  96.315  1.00 20.45           C
ATOM   2540  OH  TYR A 166      52.527  18.258  95.220  1.00 14.95           O
ATOM   2545  DD1 TYR A 166      49.252  16.151  97.649  1.00 19.31           H
ATOM   2546  DD2 TYR A 166      53.277  16.237  99.199  1.00 33.29           H
ATOM   2547  DE1 TYR A 166      49.944  17.557  95.726  1.00 25.67           H
ATOM   2548  DE2 TYR A 166      54.000  17.643  97.221  1.00 30.42           H
ATOM   2549  DH  TYR A 166      51.785  18.568  94.587  1.00 21.50           H
TER
HETATM 6303  O   DOD A 330      45.760  21.092  92.411  1.00 34.02           O
HETATM 6304  D1  DOD A 330      45.267  20.693  93.158  1.00 30.22           H
HETATM 6305  D2  DOD A 330      45.408  22.055  92.428  1.00 30.97           H
