# Supplementary material for: Critical evaluation of two neutron structures of Mn superoxide dismutase with quantum refinement
Source: J Biol Inorg Chem. 2026 Mar 10;31(3):173–91. doi: 10.1007/s00775-026-02140-5 (PMC13287255; doi:10.1007/s00775-026-02140-5)
Supplement: Supplementary file 2 — Supplementary Material 2 [file 775_2026_2140_MOESM2_ESM.zip › Coord/Reda/rddb.pdb]

CRYST1   81.330   81.330  242.880  90.00  90.00 120.00 P 61 2 2
SCALE1      0.012296  0.007099  0.000000        0.00000
SCALE2      0.000000  0.014198  0.000000        0.00000
SCALE3      0.000000  0.000000  0.004117        0.00000
ATOM    486  CB  HIS A  30      49.956  21.918  91.417  1.00 28.83           H
ATOM    487  CG  HIS A  30      49.994  21.125  92.184  1.00 14.58           C
ATOM    488  ND1 HIS A  30      48.880  20.567  92.782  1.00 36.15           N
ATOM    489  CD2 HIS A  30      51.080  20.510  92.763  1.00 18.22           C
ATOM    490  CE1 HIS A  30      49.340  19.660  93.690  1.00 28.76           C
ATOM    491  NE2 HIS A  30      50.661  19.576  93.681  1.00 16.78           N
ATOM    496  DD1 HIS A  30      47.865  20.803  92.624  1.00 34.13           H
ATOM    497  DD2 HIS A  30      52.136  20.717  92.575  1.00 22.28           H
ATOM    498  DE1 HIS A  30      48.689  19.136  94.391  1.00 30.48           H
ATOM    540  CB  TYR A  34      45.159  25.381  87.599  1.00 16.56           H
ATOM    541  CG  TYR A  34      45.127  24.991  88.597  1.00 14.06           C
ATOM    542  CD1 TYR A  34      43.946  24.453  89.126  1.00 20.88           C
ATOM    543  CD2 TYR A  34      46.259  25.126  89.414  1.00 21.04           C
ATOM    544  CE1 TYR A  34      43.889  24.101  90.470  1.00 20.24           C
ATOM    545  CE2 TYR A  34      46.242  24.649  90.725  1.00 24.86           C
ATOM    546  CZ  TYR A  34      45.045  24.139  91.315  1.00 30.43           C
ATOM    547  OH  TYR A  34      44.993  23.737  92.560  1.00 34.30           O
ATOM    552  DD1 TYR A  34      43.050  24.359  88.490  1.00 25.86           H
ATOM    553  DD2 TYR A  34      47.164  25.586  88.993  1.00 26.81           H
ATOM    554  DE1 TYR A  34      42.951  23.823  90.957  1.00 24.69           H
ATOM    555  DE2 TYR A  34      47.142  24.643  91.349  1.00 26.99           H
ATOM   2181  CB  GLN A 143      42.321  28.040  93.001  1.00 17.27           H
ATOM   2182  CG  GLN A 143      42.864  27.108  93.060  1.00 21.63           C
ATOM   2183  CD  GLN A 143      44.241  27.428  93.615  1.00 22.17           C
ATOM   2184  OE1 GLN A 143      44.648  28.586  93.719  1.00 23.99           O
ATOM   2185  NE2 GLN A 143      44.976  26.350  94.027  1.00 18.74           N
ATOM   2190  DG2 GLN A 143      42.317  26.384  93.677  1.00 30.43           H
ATOM   2191  DG3 GLN A 143      42.944  26.666  92.047  1.00 31.26           H
ATOM   2192 DE21 GLN A 143      45.924  26.633  94.231  1.00 20.16           H
ATOM   2193 DE22 GLN A 143      44.896  25.424  93.550  1.00 29.73           H
ATOM   2533  CB  TYR A 166      50.904  15.512  99.409  1.00 21.21           H
ATOM   2534  CG  TYR A 166      51.206  16.136  98.563  1.00 23.23           C
ATOM   2535  CD1 TYR A 166      50.286  16.508  97.578  1.00 18.85           C
ATOM   2536  CD2 TYR A 166      52.538  16.567  98.438  1.00 33.38           C
ATOM   2537  CE1 TYR A 166      50.684  17.278  96.475  1.00 22.56           C
ATOM   2538  CE2 TYR A 166      52.953  17.328  97.337  1.00 26.24           C
ATOM   2539  CZ  TYR A 166      52.043  17.653  96.306  1.00 20.37           C
ATOM   2540  OH  TYR A 166      52.528  18.261  95.208  1.00 15.23           O
ATOM   2545  DD1 TYR A 166      49.254  16.141  97.632  1.00 19.09           H
ATOM   2546  DD2 TYR A 166      53.270  16.272  99.207  1.00 33.28           H
ATOM   2547  DE1 TYR A 166      49.948  17.543  95.711  1.00 25.54           H
ATOM   2548  DE2 TYR A 166      53.988  17.676  97.232  1.00 30.56           H
ATOM   2549  DH  TYR A 166      51.787  18.575  94.575  1.00 21.66           H
TER
HETATM 6303  O   DOD A 330      45.972  21.279  92.508  1.00 38.69           O
HETATM 6304  D1  DOD A 330      45.122  20.827  92.687  1.00 21.29           H
HETATM 6305  D2  DOD A 330      45.673  22.266  92.553  1.00 37.84           H
