# Supplementary material for: Critical evaluation of two neutron structures of Mn superoxide dismutase with quantum refinement
Source: J Biol Inorg Chem. 2026 Mar 10;31(3):173–91. doi: 10.1007/s00775-026-02140-5 (PMC13287255; doi:10.1007/s00775-026-02140-5)
Supplement: Supplementary file 2 — Supplementary Material 2 [file 775_2026_2140_MOESM2_ESM.zip › Coord/Reda/dpp.pdb]

CRYST1   81.330   81.330  242.880  90.00  90.00 120.00 P 61 2 2
SCALE1      0.012296  0.007099  0.000000        0.00000
SCALE2      0.000000  0.014198  0.000000        0.00000
SCALE3      0.000000  0.000000  0.004117        0.00000
ATOM    486  CB  HIS A  30      50.021  21.908  91.428  1.00 29.05           H
ATOM    487  CG  HIS A  30      50.109  21.113  92.185  1.00 14.36           C
ATOM    488  ND1 HIS A  30      49.015  20.531  92.804  1.00 34.03           N
ATOM    489  CD2 HIS A  30      51.212  20.532  92.757  1.00 20.49           C
ATOM    490  CE1 HIS A  30      49.466  19.632  93.710  1.00 28.12           C
ATOM    491  NE2 HIS A  30      50.787  19.590  93.670  1.00 22.62           N
ATOM    496  DD1 HIS A  30      48.024  20.753  92.637  1.00 33.10           H
ATOM    497  DD2 HIS A  30      52.264  20.745  92.578  1.00 23.79           H
ATOM    498  DE1 HIS A  30      48.842  19.091  94.420  1.00 30.82           H
ATOM    499  DE2 HIS A  30      51.429  18.928  94.302  1.00 28.85           H
ATOM    541  CB  TYR A  34      45.173  25.382  87.600  1.00 16.74           H
ATOM    542  CG  TYR A  34      45.136  24.998  88.598  1.00 13.66           C
ATOM    543  CD1 TYR A  34      43.965  24.422  89.100  1.00 20.89           C
ATOM    544  CD2 TYR A  34      46.272  25.137  89.400  1.00 20.98           C
ATOM    545  CE1 TYR A  34      43.916  24.068  90.447  1.00 21.02           C
ATOM    546  CE2 TYR A  34      46.266  24.648  90.711  1.00 25.89           C
ATOM    547  CZ  TYR A  34      45.068  24.155  91.246  1.00 31.00           C
ATOM    548  OH  TYR A  34      44.982  23.802  92.581  1.00 38.76           O
ATOM    553  DD1 TYR A  34      43.070  24.319  88.474  1.00 25.80           H
ATOM    554  DD2 TYR A  34      47.174  25.602  88.989  1.00 26.55           H
ATOM    555  DE1 TYR A  34      42.976  23.787  90.927  1.00 26.10           H
ATOM    556  DE2 TYR A  34      47.160  24.673  91.338  1.00 27.60           H
ATOM    557  DH  TYR A  34      45.269  22.849  92.677  1.00 38.54           H
ATOM   2183  CB  GLN A 143      42.323  28.058  92.988  1.00 17.77           H
ATOM   2184  CG  GLN A 143      42.899  27.153  93.037  1.00 21.82           C
ATOM   2185  CD  GLN A 143      44.255  27.515  93.605  1.00 23.05           C
ATOM   2186  OE1 GLN A 143      44.660  28.672  93.648  1.00 24.22           O
ATOM   2187  NE2 GLN A 143      45.006  26.461  94.074  1.00 17.97           N
ATOM   2192  DG2 GLN A 143      42.360  26.387  93.610  1.00 29.42           H
ATOM   2193  DG3 GLN A 143      43.017  26.783  92.000  1.00 30.78           H
ATOM   2194 DE21 GLN A 143      45.969  26.747  94.204  1.00 22.05           H
ATOM   2195 DE22 GLN A 143      44.882  25.528  93.667  1.00 27.26           H
ATOM   2535  CB  TYR A 166      50.931  15.532  99.399  1.00 20.82           H
ATOM   2536  CG  TYR A 166      51.204  16.162  98.539  1.00 23.39           C
ATOM   2537  CD1 TYR A 166      50.251  16.510  97.578  1.00 18.68           C
ATOM   2538  CD2 TYR A 166      52.526  16.620  98.353  1.00 33.67           C
ATOM   2539  CE1 TYR A 166      50.604  17.281  96.460  1.00 22.35           C
ATOM   2540  CE2 TYR A 166      52.891  17.382  97.231  1.00 26.25           C
ATOM   2541  CZ  TYR A 166      51.950  17.701  96.198  1.00 20.30           C
ATOM   2542  OH  TYR A 166      52.327  18.311  95.097  1.00 11.77           O
ATOM   2547  DD1 TYR A 166      49.230  16.123  97.671  1.00 19.48           H
ATOM   2548  DD2 TYR A 166      53.294  16.326  99.087  1.00 33.37           H
ATOM   2549  DE1 TYR A 166      49.827  17.515  95.717  1.00 26.18           H
ATOM   2550  DE2 TYR A 166      53.922  17.729  97.093  1.00 30.06           H
TER
HETATM 6304  O   DOD A 330      45.650  21.158  92.491  1.00 32.64           O
HETATM 6305  D1  DOD A 330      45.106  21.004  91.688  1.00 36.37           H
HETATM 6306  D2  DOD A 330      45.173  20.676  93.199  1.00 30.69           H
