# Supplementary material for: Critical evaluation of two neutron structures of Mn superoxide dismutase with quantum refinement
Source: J Biol Inorg Chem. 2026 Mar 10;31(3):173–91. doi: 10.1007/s00775-026-02140-5 (PMC13287255; doi:10.1007/s00775-026-02140-5)
Supplement: Supplementary file 2 — Supplementary Material 2 [file 775_2026_2140_MOESM2_ESM.zip › Coord/Reda/rd2a.pdb]

CRYST1   81.330   81.330  242.880  90.00  90.00 120.00 P 61 2 2
SCALE1      0.012296  0.007099  0.000000        0.00000
SCALE2      0.000000  0.014198  0.000000        0.00000
SCALE3      0.000000  0.000000  0.004117        0.00000
ATOM    486  CB  HIS A  30      49.982  21.927  91.413  1.00 29.32           H
ATOM    487  CG  HIS A  30      50.040  21.136  92.180  1.00 14.83           C
ATOM    488  ND1 HIS A  30      48.931  20.571  92.783  1.00 35.01           N
ATOM    489  CD2 HIS A  30      51.124  20.520  92.758  1.00 18.98           C
ATOM    490  CE1 HIS A  30      49.388  19.650  93.681  1.00 28.80           C
ATOM    491  NE2 HIS A  30      50.703  19.577  93.668  1.00 17.01           N
ATOM    496  DD1 HIS A  30      47.939  20.780  92.589  1.00 33.22           H
ATOM    497  DD2 HIS A  30      52.183  20.714  92.571  1.00 22.77           H
ATOM    498  DE1 HIS A  30      48.743  19.106  94.370  1.00 30.49           H
ATOM    540  CB  TYR A  34      45.151  25.406  87.575  1.00 16.36           H
ATOM    541  CG  TYR A  34      45.102  25.039  88.571  1.00 14.02           C
ATOM    542  CD1 TYR A  34      43.926  24.477  89.077  1.00 21.97           C
ATOM    543  CD2 TYR A  34      46.244  25.176  89.364  1.00 21.37           C
ATOM    544  CE1 TYR A  34      43.876  24.107  90.418  1.00 20.61           C
ATOM    545  CE2 TYR A  34      46.243  24.677  90.670  1.00 25.74           C
ATOM    546  CZ  TYR A  34      45.046  24.165  91.182  1.00 31.05           C
ATOM    547  OH  TYR A  34      44.961  23.677  92.478  1.00 38.57           O
ATOM    552  DD1 TYR A  34      43.034  24.386  88.446  1.00 26.43           H
ATOM    553  DD2 TYR A  34      47.139  25.643  88.940  1.00 27.14           H
ATOM    554  DE1 TYR A  34      42.954  23.798  90.910  1.00 25.99           H
ATOM    555  DE2 TYR A  34      47.146  24.686  91.286  1.00 26.96           H
ATOM    556  DH  TYR A  34      45.879  23.522  92.786  1.00 45.04           H
ATOM   2182  CB  GLN A 143      42.303  28.058  92.978  1.00 17.67           H
ATOM   2183  CG  GLN A 143      42.879  27.153  93.016  1.00 22.25           C
ATOM   2184  CD  GLN A 143      44.234  27.517  93.582  1.00 22.95           C
ATOM   2185  OE1 GLN A 143      44.650  28.669  93.638  1.00 24.52           O
ATOM   2186  NE2 GLN A 143      44.942  26.445  94.073  1.00 18.85           N
ATOM   2191  DG2 GLN A 143      42.356  26.397  93.614  1.00 28.63           H
ATOM   2192  DG3 GLN A 143      42.975  26.752  91.988  1.00 32.26           H
ATOM   2193 DE21 GLN A 143      45.879  26.667  94.365  1.00 20.10           H
ATOM   2194 DE22 GLN A 143      44.775  25.510  93.702  1.00 28.15           H
ATOM   2534  CB  TYR A 166      50.912  15.507  99.416  1.00 21.51           H
ATOM   2535  CG  TYR A 166      51.215  16.130  98.574  1.00 23.45           C
ATOM   2536  CD1 TYR A 166      50.298  16.507  97.588  1.00 18.80           C
ATOM   2537  CD2 TYR A 166      52.552  16.549  98.452  1.00 33.54           C
ATOM   2538  CE1 TYR A 166      50.708  17.273  96.482  1.00 22.66           C
ATOM   2539  CE2 TYR A 166      52.973  17.305  97.350  1.00 26.53           C
ATOM   2540  CZ  TYR A 166      52.068  17.640  96.321  1.00 20.33           C
ATOM   2541  OH  TYR A 166      52.567  18.257  95.230  1.00 15.52           O
ATOM   2546  DD1 TYR A 166      49.264  16.152  97.643  1.00 19.37           H
ATOM   2547  DD2 TYR A 166      53.280  16.238  99.212  1.00 33.73           H
ATOM   2548  DE1 TYR A 166      49.976  17.539  95.712  1.00 25.57           H
ATOM   2549  DE2 TYR A 166      54.012  17.630  97.231  1.00 30.96           H
ATOM   2550  DH  TYR A 166      51.833  18.538  94.590  1.00 20.78           H
TER
HETATM 6304  O   DOD A 330      45.776  21.018  92.496  1.00 35.22           O
HETATM 6305  D1  DOD A 330      45.343  20.349  93.064  1.00 37.92           H
HETATM 6306  D2  DOD A 330      45.050  21.666  92.323  1.00 22.44           H
