# Supplementary material for: Critical evaluation of two neutron structures of Mn superoxide dismutase with quantum refinement
Source: J Biol Inorg Chem. 2026 Mar 10;31(3):173–91. doi: 10.1007/s00775-026-02140-5 (PMC13287255; doi:10.1007/s00775-026-02140-5)
Supplement: Supplementary file 2 — Supplementary Material 2 [file 775_2026_2140_MOESM2_ESM.zip › Coord/Reda/lp1b.pdb]

CRYST1   81.330   81.330  242.880  90.00  90.00 120.00 P 61 2 2
SCALE1      0.012296  0.007099  0.000000        0.00000
SCALE2      0.000000  0.014198  0.000000        0.00000
SCALE3      0.000000  0.000000  0.004117        0.00000
ATOM    486  CB  HIS A  30      49.966  21.942  91.385  1.00 29.02           H
ATOM    487  CG  HIS A  30      50.011  21.168  92.145  1.00 15.98           C
ATOM    488  ND1 HIS A  30      48.898  20.591  92.728  1.00 36.33           N
ATOM    489  CD2 HIS A  30      51.108  20.580  92.713  1.00 18.66           C
ATOM    490  CE1 HIS A  30      49.310  19.684  93.622  1.00 29.61           C
ATOM    491  NE2 HIS A  30      50.639  19.633  93.594  1.00 22.06           N
ATOM    496  DD1 HIS A  30      47.868  20.798  92.570  1.00 35.24           H
ATOM    497  DD2 HIS A  30      52.167  20.789  92.577  1.00 23.06           H
ATOM    498  DE1 HIS A  30      48.682  19.161  94.339  1.00 30.42           H
ATOM    499  DE2 HIS A  30      51.238  18.966  94.151  1.00 24.28           H
ATOM    541  CB  TYR A  34      45.169  25.389  87.583  1.00 16.92           H
ATOM    542  CG  TYR A  34      45.137  25.006  88.573  1.00 13.93           C
ATOM    543  CD1 TYR A  34      43.937  24.478  89.050  1.00 21.85           C
ATOM    544  CD2 TYR A  34      46.266  25.100  89.393  1.00 21.64           C
ATOM    545  CE1 TYR A  34      43.854  24.090  90.383  1.00 19.61           C
ATOM    546  CE2 TYR A  34      46.235  24.571  90.689  1.00 26.25           C
ATOM    547  CZ  TYR A  34      45.014  24.091  91.168  1.00 30.81           C
ATOM    548  OH  TYR A  34      45.000  23.556  92.460  1.00 39.39           O
ATOM    553  DD1 TYR A  34      43.058  24.398  88.399  1.00 26.93           H
ATOM    554  DD2 TYR A  34      47.175  25.578  89.018  1.00 26.96           H
ATOM    555  DE1 TYR A  34      42.890  23.807  90.808  1.00 25.91           H
ATOM    556  DE2 TYR A  34      47.117  24.546  91.331  1.00 26.98           H
ATOM    557  DH  TYR A  34      44.064  23.452  92.741  1.00 42.59           H
ATOM   2183  CB  GLN A 143      42.324  28.062  93.003  1.00 17.43           H
ATOM   2184  CG  GLN A 143      42.859  27.140  93.065  1.00 21.57           C
ATOM   2185  CD  GLN A 143      44.224  27.474  93.611  1.00 22.43           C
ATOM   2186  OE1 GLN A 143      44.639  28.618  93.695  1.00 23.99           O
ATOM   2187  NE2 GLN A 143      44.969  26.401  94.077  1.00 18.63           N
ATOM   2192  DG2 GLN A 143      42.308  26.435  93.703  1.00 30.40           H
ATOM   2193  DG3 GLN A 143      42.931  26.728  92.042  1.00 31.21           H
ATOM   2194 DE21 GLN A 143      45.898  26.722  94.309  1.00 20.07           H
ATOM   2195 DE22 GLN A 143      44.967  25.548  93.514  1.00 27.80           H
ATOM   2535  CB  TYR A 166      50.888  15.511  99.452  1.00 20.91           H
ATOM   2536  CG  TYR A 166      51.177  16.140  98.618  1.00 23.50           C
ATOM   2537  CD1 TYR A 166      50.236  16.470  97.634  1.00 18.45           C
ATOM   2538  CD2 TYR A 166      52.506  16.569  98.499  1.00 33.58           C
ATOM   2539  CE1 TYR A 166      50.630  17.232  96.532  1.00 23.34           C
ATOM   2540  CE2 TYR A 166      52.912  17.342  97.396  1.00 26.51           C
ATOM   2541  CZ  TYR A 166      51.967  17.621  96.398  1.00 20.86           C
ATOM   2542  OH  TYR A 166      52.318  18.232  95.198  1.00 15.70           O
ATOM   2547  DD1 TYR A 166      49.217  16.078  97.687  1.00 20.02           H
ATOM   2548  DD2 TYR A 166      53.243  16.232  99.245  1.00 33.48           H
ATOM   2549  DE1 TYR A 166      49.921  17.485  95.738  1.00 25.83           H
ATOM   2550  DE2 TYR A 166      53.948  17.693  97.293  1.00 28.87           H
ATOM   2551  DH  TYR A 166      53.280  18.407  95.198  1.00 24.44           H
TER
HETATM 6305  O   DOD A 330      46.030  20.861  92.527  1.00 41.41           O
HETATM 6306  D1  DOD A 330      45.471  20.438  93.213  1.00 37.82           H
HETATM 6307  D2  DOD A 330      45.548  21.706  92.321  1.00 27.94           H
