# Supplementary material for: Critical evaluation of two neutron structures of Mn superoxide dismutase with quantum refinement
Source: J Biol Inorg Chem. 2026 Mar 10;31(3):173–91. doi: 10.1007/s00775-026-02140-5 (PMC13287255; doi:10.1007/s00775-026-02140-5)
Supplement: Supplementary file 2 — Supplementary Material 2 [file 775_2026_2140_MOESM2_ESM.zip › Coord/Reda/lp1c.pdb]

CRYST1   81.330   81.330  242.880  90.00  90.00 120.00 P 61 2 2
SCALE1      0.012296  0.007099  0.000000        0.00000
SCALE2      0.000000  0.014198  0.000000        0.00000
SCALE3      0.000000  0.000000  0.004117        0.00000
ATOM    486  CB  HIS A  30      49.941  21.934  91.388  1.00 28.97           H
ATOM    487  CG  HIS A  30      49.967  21.156  92.147  1.00 16.25           C
ATOM    488  ND1 HIS A  30      48.845  20.592  92.730  1.00 37.70           N
ATOM    489  CD2 HIS A  30      51.058  20.567  92.723  1.00 18.11           C
ATOM    490  CE1 HIS A  30      49.246  19.689  93.638  1.00 30.74           C
ATOM    491  NE2 HIS A  30      50.580  19.635  93.615  1.00 21.67           N
ATOM    496  DD1 HIS A  30      47.817  20.813  92.553  1.00 36.47           H
ATOM    497  DD2 HIS A  30      52.123  20.758  92.577  1.00 22.61           H
ATOM    498  DE1 HIS A  30      48.602  19.163  94.343  1.00 30.92           H
ATOM    499  DE2 HIS A  30      51.172  18.975  94.181  1.00 24.21           H
ATOM    541  CB  TYR A  34      45.186  25.388  87.596  1.00 17.29           H
ATOM    542  CG  TYR A  34      45.145  25.005  88.591  1.00 13.72           C
ATOM    543  CD1 TYR A  34      43.953  24.459  89.066  1.00 21.38           C
ATOM    544  CD2 TYR A  34      46.271  25.097  89.416  1.00 21.89           C
ATOM    545  CE1 TYR A  34      43.869  24.066  90.401  1.00 20.22           C
ATOM    546  CE2 TYR A  34      46.235  24.571  90.713  1.00 25.98           C
ATOM    547  CZ  TYR A  34      45.020  24.078  91.197  1.00 31.19           C
ATOM    548  OH  TYR A  34      44.983  23.610  92.517  1.00 41.05           O
ATOM    553  DD1 TYR A  34      43.071  24.378  88.423  1.00 26.71           H
ATOM    554  DD2 TYR A  34      47.187  25.565  89.043  1.00 27.29           H
ATOM    555  DE1 TYR A  34      42.899  23.821  90.841  1.00 25.73           H
ATOM    556  DE2 TYR A  34      47.115  24.562  91.359  1.00 27.66           H
ATOM    557  DH  TYR A  34      44.042  23.469  92.767  1.00 43.93           H
ATOM   2183  CB  GLN A 143      42.313  28.057  92.996  1.00 17.65           H
ATOM   2184  CG  GLN A 143      42.874  27.149  93.058  1.00 21.75           C
ATOM   2185  CD  GLN A 143      44.234  27.512  93.606  1.00 23.32           C
ATOM   2186  OE1 GLN A 143      44.643  28.664  93.662  1.00 24.27           O
ATOM   2187  NE2 GLN A 143      44.991  26.454  94.082  1.00 18.46           N
ATOM   2192  DG2 GLN A 143      42.337  26.413  93.672  1.00 31.03           H
ATOM   2193  DG3 GLN A 143      42.962  26.747  92.031  1.00 31.63           H
ATOM   2194 DE21 GLN A 143      45.928  26.778  94.273  1.00 21.58           H
ATOM   2195 DE22 GLN A 143      44.968  25.565  93.579  1.00 27.50           H
ATOM   2535  CB  TYR A 166      50.899  15.505  99.452  1.00 20.81           H
ATOM   2536  CG  TYR A 166      51.182  16.125  98.615  1.00 23.36           C
ATOM   2537  CD1 TYR A 166      50.231  16.457  97.647  1.00 18.22           C
ATOM   2538  CD2 TYR A 166      52.509  16.556  98.480  1.00 33.50           C
ATOM   2539  CE1 TYR A 166      50.603  17.216  96.536  1.00 23.53           C
ATOM   2540  CE2 TYR A 166      52.895  17.324  97.368  1.00 26.50           C
ATOM   2541  CZ  TYR A 166      51.937  17.605  96.384  1.00 20.66           C
ATOM   2542  OH  TYR A 166      52.274  18.237  95.191  1.00 15.74           O
ATOM   2547  DD1 TYR A 166      49.211  16.073  97.720  1.00 20.62           H
ATOM   2548  DD2 TYR A 166      53.251  16.236  99.226  1.00 32.79           H
ATOM   2549  DE1 TYR A 166      49.877  17.464  95.758  1.00 25.37           H
ATOM   2550  DE2 TYR A 166      53.931  17.678  97.262  1.00 28.60           H
ATOM   2551  DH  TYR A 166      53.233  18.417  95.179  1.00 23.20           H
TER
HETATM 6305  O   DOD A 330      46.046  20.993  92.598  1.00 40.54           O
HETATM 6306  D1  DOD A 330      45.446  20.498  92.004  1.00 38.69           H
HETATM 6307  D2  DOD A 330      45.628  21.895  92.642  1.00 31.86           H
