# Supplementary material for: Critical evaluation of two neutron structures of Mn superoxide dismutase with quantum refinement
Source: J Biol Inorg Chem. 2026 Mar 10;31(3):173–91. doi: 10.1007/s00775-026-02140-5 (PMC13287255; doi:10.1007/s00775-026-02140-5)
Supplement: Supplementary file 2 — Supplementary Material 2 [file 775_2026_2140_MOESM2_ESM.zip › Coord/Reda/lepb.pdb]

CRYST1   81.330   81.330  242.880  90.00  90.00 120.00 P 61 2 2
SCALE1      0.012296  0.007099  0.000000        0.00000
SCALE2      0.000000  0.014198  0.000000        0.00000
SCALE3      0.000000  0.000000  0.004117        0.00000
ATOM    486  CB  HIS A  30      49.910  21.945  91.393  1.00 28.10           H
ATOM    487  CG  HIS A  30      49.903  21.172  92.161  1.00 15.93           C
ATOM    488  ND1 HIS A  30      48.740  20.657  92.713  1.00 32.00           N
ATOM    489  CD2 HIS A  30      51.007  20.564  92.708  1.00 16.06           C
ATOM    490  CE1 HIS A  30      49.159  19.751  93.588  1.00 30.66           C
ATOM    491  NE2 HIS A  30      50.511  19.641  93.598  1.00 20.44           N
ATOM    496  DD2 HIS A  30      52.072  20.735  92.561  1.00 22.32           H
ATOM    497  DE1 HIS A  30      48.543  19.203  94.306  1.00 29.90           H
ATOM    498  DE2 HIS A  30      51.071  18.964  94.135  1.00 22.14           H
ATOM    540  CB  TYR A  34      45.166  25.381  87.605  1.00 16.21           H
ATOM    541  CG  TYR A  34      45.120  24.998  88.606  1.00 13.36           C
ATOM    542  CD1 TYR A  34      43.937  24.440  89.102  1.00 20.50           C
ATOM    543  CD2 TYR A  34      46.256  25.126  89.411  1.00 21.23           C
ATOM    544  CE1 TYR A  34      43.875  24.102  90.452  1.00 19.57           C
ATOM    545  CE2 TYR A  34      46.242  24.635  90.721  1.00 24.68           C
ATOM    546  CZ  TYR A  34      45.034  24.151  91.249  1.00 31.59           C
ATOM    547  OH  TYR A  34      44.947  23.768  92.562  1.00 38.39           O
ATOM    552  DD1 TYR A  34      43.049  24.354  88.461  1.00 25.91           H
ATOM    553  DD2 TYR A  34      47.155  25.597  88.994  1.00 26.29           H
ATOM    554  DE1 TYR A  34      42.944  23.824  90.946  1.00 24.40           H
ATOM    555  DE2 TYR A  34      47.135  24.623  91.353  1.00 26.30           H
ATOM    556  DH  TYR A  34      45.190  22.778  92.647  1.00 38.11           H
ATOM   2182  CB  GLN A 143      42.320  28.047  92.998  1.00 16.94           H
ATOM   2183  CG  GLN A 143      42.889  27.134  93.049  1.00 20.48           C
ATOM   2184  CD  GLN A 143      44.254  27.493  93.605  1.00 22.41           C
ATOM   2185  OE1 GLN A 143      44.648  28.654  93.651  1.00 23.96           O
ATOM   2186  NE2 GLN A 143      45.001  26.437  94.069  1.00 17.76           N
ATOM   2191  DG2 GLN A 143      42.356  26.386  93.650  1.00 28.65           H
ATOM   2192  DG3 GLN A 143      42.989  26.735  92.019  1.00 31.07           H
ATOM   2193 DE21 GLN A 143      45.962  26.712  94.227  1.00 20.58           H
ATOM   2194 DE22 GLN A 143      44.879  25.512  93.636  1.00 28.08           H
ATOM   2534  CB  TYR A 166      50.905  15.496  99.456  1.00 20.09           H
ATOM   2535  CG  TYR A 166      51.188  16.119  98.617  1.00 22.50           C
ATOM   2536  CD1 TYR A 166      50.238  16.466  97.648  1.00 18.01           C
ATOM   2537  CD2 TYR A 166      52.517  16.543  98.489  1.00 32.81           C
ATOM   2538  CE1 TYR A 166      50.616  17.229  96.541  1.00 22.73           C
ATOM   2539  CE2 TYR A 166      52.913  17.305  97.377  1.00 25.29           C
ATOM   2540  CZ  TYR A 166      51.961  17.605  96.391  1.00 20.43           C
ATOM   2541  OH  TYR A 166      52.301  18.222  95.208  1.00 14.72           O
ATOM   2546  DD1 TYR A 166      49.215  16.087  97.712  1.00 20.29           H
ATOM   2547  DD2 TYR A 166      53.263  16.233  99.233  1.00 32.53           H
ATOM   2548  DE1 TYR A 166      49.890  17.494  95.765  1.00 25.24           H
ATOM   2549  DE2 TYR A 166      53.958  17.636  97.266  1.00 27.89           H
ATOM   2550  DH  TYR A 166      53.243  18.478  95.219  1.00 22.99           H
TER
HETATM 6304  O   DOD A 330      45.718  21.303  92.770  1.00 35.03           O
HETATM 6305  D1  DOD A 330      46.660  21.005  92.600  1.00 40.56           H
HETATM 6306  D2  DOD A 330      45.096  20.587  92.547  1.00 27.30           H
