# Supplementary material for: Critical evaluation of two neutron structures of Mn superoxide dismutase with quantum refinement
Source: J Biol Inorg Chem. 2026 Mar 10;31(3):173–91. doi: 10.1007/s00775-026-02140-5 (PMC13287255; doi:10.1007/s00775-026-02140-5)
Supplement: Supplementary file 2 — Supplementary Material 2 [file 775_2026_2140_MOESM2_ESM.zip › Coord/Reda/rd1a2.pdb]

CRYST1   81.330   81.330  242.880  90.00  90.00 120.00 P 61 2 2
SCALE1      0.012296  0.007099  0.000000        0.00000
SCALE2      0.000000  0.014198  0.000000        0.00000
SCALE3      0.000000  0.000000  0.004117        0.00000
ATOM    419  CB  HIS A  26      54.244  24.147  93.322  1.00 29.22           H
ATOM    420  CG  HIS A  26      53.455  24.801  93.695  1.00 24.33           C
ATOM    421  ND1 HIS A  26      53.656  25.691  94.739  1.00 18.93           N
ATOM    422  CD2 HIS A  26      52.104  24.886  93.412  1.00 32.97           C
ATOM    423  CE1 HIS A  26      52.459  26.258  95.056  1.00 32.74           C
ATOM    424  NE2 HIS A  26      51.512  25.778  94.264  1.00 27.01           N
ATOM    429  DD1 HIS A  26      54.520  25.875  95.230  1.00 24.07           H
ATOM    430  DD2 HIS A  26      51.475  24.393  92.670  1.00 33.63           H
ATOM    431  DE1 HIS A  26      52.271  26.995  95.844  1.00 33.82           H
ATOM    486  CB  HIS A  30      49.980  21.920  91.416  1.00 28.81           H
ATOM    487  CG  HIS A  30      50.044  21.131  92.180  1.00 15.26           C
ATOM    488  ND1 HIS A  30      48.940  20.538  92.765  1.00 34.90           N
ATOM    489  CD2 HIS A  30      51.135  20.545  92.776  1.00 20.00           C
ATOM    490  CE1 HIS A  30      49.408  19.639  93.670  1.00 27.41           C
ATOM    491  NE2 HIS A  30      50.726  19.592  93.684  1.00 18.50           N
ATOM    496  DD1 HIS A  30      47.934  20.737  92.596  1.00 33.59           H
ATOM    497  DD2 HIS A  30      52.188  20.771  92.606  1.00 23.30           H
ATOM    498  DE1 HIS A  30      48.755  19.087  94.348  1.00 29.96           H
ATOM    540  CB  TYR A  34      45.210  25.398  87.593  1.00 16.14           H
ATOM    541  CG  TYR A  34      45.177  25.024  88.596  1.00 13.58           C
ATOM    542  CD1 TYR A  34      43.984  24.471  89.064  1.00 21.67           C
ATOM    543  CD2 TYR A  34      46.300  25.143  89.423  1.00 21.47           C
ATOM    544  CE1 TYR A  34      43.901  24.094  90.413  1.00 20.78           C
ATOM    545  CE2 TYR A  34      46.279  24.638  90.742  1.00 25.57           C
ATOM    546  CZ  TYR A  34      45.059  24.143  91.203  1.00 29.96           C
ATOM    547  OH  TYR A  34      45.014  23.656  92.519  1.00 38.21           O
ATOM    552  DD1 TYR A  34      43.101  24.388  88.418  1.00 25.41           H
ATOM    553  DD2 TYR A  34      47.214  25.609  89.038  1.00 26.69           H
ATOM    554  DE1 TYR A  34      42.931  23.851  90.858  1.00 25.15           H
ATOM    555  DE2 TYR A  34      47.161  24.647  91.405  1.00 27.74           H
ATOM    556  DH  TYR A  34      44.070  23.504  92.743  1.00 41.08           H
ATOM   1144  CB  HIS A  74      49.992  29.233  90.284  1.00 14.18           H
ATOM   1145  CG  HIS A  74      49.608  28.496  90.965  1.00 18.80           C
ATOM   1146  ND1 HIS A  74      48.266  28.251  91.239  1.00 18.99           N
ATOM   1147  CD2 HIS A  74      50.277  27.930  92.031  1.00 18.08           C
ATOM   1148  CE1 HIS A  74      48.190  27.528  92.374  1.00 24.43           C
ATOM   1149  NE2 HIS A  74      49.395  27.350  92.888  1.00 26.64           N
ATOM   1154  DD1 HIS A  74      47.443  28.433  90.690  1.00 18.90           H
ATOM   1155  DD2 HIS A  74      51.348  27.876  92.211  1.00 26.51           H
ATOM   1156  DE1 HIS A  74      47.252  27.170  92.796  1.00 19.64           H
ATOM   1871  CB  TRP A 123      46.176  32.310  98.233  1.00 21.95           H
ATOM   1872  CG  TRP A 123      46.374  31.581  97.445  1.00 29.30           C
ATOM   1873  CD1 TRP A 123      45.518  30.598  96.961  1.00 23.97           C
ATOM   1874  CD2 TRP A 123      47.562  31.534  96.628  1.00 15.80           C
ATOM   1875  NE1 TRP A 123      46.133  29.898  95.957  1.00 15.65           N
ATOM   1876  CE2 TRP A 123      47.369  30.458  95.711  1.00 16.67           C
ATOM   1877  CE3 TRP A 123      48.754  32.280  96.544  1.00 25.26           C
ATOM   1878  CZ2 TRP A 123      48.306  30.126  94.727  1.00 28.62           C
ATOM   1879  CZ3 TRP A 123      49.689  31.956  95.562  1.00 26.04           C
ATOM   1880  CH2 TRP A 123      49.475  30.889  94.661  1.00 30.70           C
ATOM   1885  DD1 TRP A 123      44.502  30.329  97.259  1.00 18.97           H
ATOM   1886  DE1 TRP A 123      45.653  29.246  95.308  1.00 17.66           H
ATOM   1887  DE3 TRP A 123      48.959  33.117  97.224  1.00 25.30           H
ATOM   1888  DH2 TRP A 123      50.261  30.655  93.931  1.00 29.71           H
ATOM   1889  DZ2 TRP A 123      48.107  29.282  94.069  1.00 34.09           H
ATOM   1890  DZ3 TRP A 123      50.627  32.519  95.500  1.00 32.03           H
ATOM   2182  CB  GLN A 143      42.465  28.038  93.048  1.00 18.17           H
ATOM   2183  CG  GLN A 143      43.087  27.146  93.139  1.00 22.04           C
ATOM   2184  CD  GLN A 143      44.447  27.480  93.771  1.00 21.67           C
ATOM   2185  OE1 GLN A 143      44.730  28.673  93.995  1.00 25.88           O
ATOM   2186  NE2 GLN A 143      45.248  26.445  94.062  1.00 16.85           N
ATOM   2191  DG2 GLN A 143      42.526  26.394  93.717  1.00 28.69           H
ATOM   2192  DG3 GLN A 143      43.210  26.725  92.121  1.00 30.32           H
ATOM   2193 DE21 GLN A 143      46.229  26.474  94.623  1.00 26.64           H
ATOM   2194 DE22 GLN A 143      45.004  25.543  93.657  1.00 25.80           H
ATOM   2416  CA  ASP A 159      50.325  29.737  98.476  1.00 17.13           H
ATOM   2419  CB  ASP A 159      50.690  29.180  97.557  1.00 27.29           C
ATOM   2420  CG  ASP A 159      49.743  28.018  97.130  1.00 21.97           C
ATOM   2421  OD1 ASP A 159      48.648  27.857  97.693  1.00 19.61           O
ATOM   2422  OD2 ASP A 159      50.212  27.316  96.155  1.00 24.24           O
ATOM   2425  DB2 ASP A 159      50.777  29.880  96.706  1.00 19.24           H
ATOM   2426  DB3 ASP A 159      51.718  28.772  97.690  1.00 20.06           H
ATOM   2486  CB  HIS A 163      50.268  20.945  96.864  1.00 25.45           H
ATOM   2487  CG  HIS A 163      49.896  21.818  96.353  1.00 32.61           C
ATOM   2488  ND1 HIS A 163      48.584  21.900  95.923  1.00 26.96           N
ATOM   2489  CD2 HIS A 163      50.428  23.067  96.098  1.00 26.88           C
ATOM   2490  CE1 HIS A 163      48.377  23.153  95.438  1.00 27.47           C
ATOM   2491  NE2 HIS A 163      49.484  23.875  95.541  1.00 26.51           N
ATOM   2496  DD1 HIS A 163      47.928  21.128  95.851  1.00 34.16           H
ATOM   2497  DD2 HIS A 163      51.429  23.442  96.318  1.00 29.41           H
ATOM   2498  DE1 HIS A 163      47.426  23.515  95.049  1.00 26.80           H
ATOM   2534  CB  TYR A 166      50.894  15.520  99.406  1.00 21.51           H
ATOM   2535  CG  TYR A 166      51.194  16.144  98.562  1.00 23.80           C
ATOM   2536  CD1 TYR A 166      50.275  16.517  97.575  1.00 19.15           C
ATOM   2537  CD2 TYR A 166      52.528  16.568  98.445  1.00 34.08           C
ATOM   2538  CE1 TYR A 166      50.684  17.289  96.476  1.00 22.46           C
ATOM   2539  CE2 TYR A 166      52.950  17.332  97.349  1.00 26.75           C
ATOM   2540  CZ  TYR A 166      52.045  17.656  96.313  1.00 20.85           C
ATOM   2541  OH  TYR A 166      52.539  18.256  95.215  1.00 15.64           O
ATOM   2546  DD1 TYR A 166      49.243  16.151  97.627  1.00 19.71           H
ATOM   2547  DD2 TYR A 166      53.256  16.245  99.204  1.00 34.01           H
ATOM   2548  DE1 TYR A 166      49.957  17.573  95.707  1.00 25.39           H
ATOM   2549  DE2 TYR A 166      53.986  17.677  97.235  1.00 30.43           H
ATOM   2550  DH  TYR A 166      51.800  18.585  94.585  1.00 23.13           H
TER
HETATM 6227 MN    MN A 201      49.329  25.954  94.598  1.00 25.19          Mn
HETATM 6269  O   DOD A 317      47.499  26.262  95.309  1.00 22.34           O
HETATM 6270  D1  DOD A 317      47.666  26.726  96.170  1.00 24.01           H
HETATM 6289  O   DOD A 324      48.877  24.758  92.932  1.00 38.44           O
HETATM 6290  D1  DOD A 324      48.978  23.838  93.246  1.00 40.70           H
HETATM 6304  O   DOD A 330      45.983  21.016  92.461  1.00 38.68           O
HETATM 6305  D1  DOD A 330      45.178  20.626  92.860  1.00 26.15           H
HETATM 6306  D2  DOD A 330      45.743  21.978  92.378  1.00 34.24           H
