# Supplementary material for: Critical evaluation of two neutron structures of Mn superoxide dismutase with quantum refinement
Source: J Biol Inorg Chem. 2026 Mar 10;31(3):173–91. doi: 10.1007/s00775-026-02140-5 (PMC13287255; doi:10.1007/s00775-026-02140-5)
Supplement: Supplementary file 2 — Supplementary Material 2 [file 775_2026_2140_MOESM2_ESM.zip › Coord/Reda/rd2b.pdb]

CRYST1   81.330   81.330  242.880  90.00  90.00 120.00 P 61 2 2
SCALE1      0.012296  0.007099  0.000000        0.00000
SCALE2      0.000000  0.014198  0.000000        0.00000
SCALE3      0.000000  0.000000  0.004117        0.00000
ATOM    486  CB  HIS A  30      49.995  21.918  91.417  1.00 29.59           H
ATOM    487  CG  HIS A  30      50.059  21.131  92.177  1.00 14.66           C
ATOM    488  ND1 HIS A  30      48.949  20.562  92.771  1.00 34.27           N
ATOM    489  CD2 HIS A  30      51.142  20.541  92.778  1.00 19.02           C
ATOM    490  CE1 HIS A  30      49.406  19.662  93.691  1.00 28.08           C
ATOM    491  NE2 HIS A  30      50.720  19.603  93.692  1.00 17.53           N
ATOM    496  DD1 HIS A  30      47.960  20.771  92.575  1.00 33.25           H
ATOM    497  DD2 HIS A  30      52.198  20.761  92.610  1.00 22.66           H
ATOM    498  DE1 HIS A  30      48.752  19.135  94.386  1.00 30.07           H
ATOM    540  CB  TYR A  34      45.163  25.395  87.579  1.00 16.47           H
ATOM    541  CG  TYR A  34      45.113  25.022  88.574  1.00 13.72           C
ATOM    542  CD1 TYR A  34      43.937  24.456  89.074  1.00 21.36           C
ATOM    543  CD2 TYR A  34      46.251  25.149  89.372  1.00 21.52           C
ATOM    544  CE1 TYR A  34      43.886  24.086  90.414  1.00 20.51           C
ATOM    545  CE2 TYR A  34      46.245  24.651  90.678  1.00 25.51           C
ATOM    546  CZ  TYR A  34      45.046  24.150  91.195  1.00 30.49           C
ATOM    547  OH  TYR A  34      44.940  23.701  92.502  1.00 37.97           O
ATOM    552  DD1 TYR A  34      43.044  24.339  88.449  1.00 25.57           H
ATOM    553  DD2 TYR A  34      47.158  25.611  88.970  1.00 26.66           H
ATOM    554  DE1 TYR A  34      42.954  23.787  90.891  1.00 25.69           H
ATOM    555  DE2 TYR A  34      47.148  24.679  91.292  1.00 27.12           H
ATOM    556  DH  TYR A  34      45.790  23.270  92.746  1.00 42.87           H
ATOM   2182  CB  GLN A 143      42.307  28.063  92.973  1.00 17.43           H
ATOM   2183  CG  GLN A 143      42.889  27.163  93.008  1.00 22.11           C
ATOM   2184  CD  GLN A 143      44.241  27.508  93.597  1.00 22.94           C
ATOM   2185  OE1 GLN A 143      44.669  28.654  93.672  1.00 24.62           O
ATOM   2186  NE2 GLN A 143      44.950  26.428  94.075  1.00 18.72           N
ATOM   2191  DG2 GLN A 143      42.353  26.393  93.581  1.00 28.34           H
ATOM   2192  DG3 GLN A 143      43.004  26.799  91.966  1.00 31.71           H
ATOM   2193 DE21 GLN A 143      45.896  26.687  94.316  1.00 19.92           H
ATOM   2194 DE22 GLN A 143      44.829  25.515  93.628  1.00 27.61           H
ATOM   2534  CB  TYR A 166      50.906  15.517  99.418  1.00 21.03           H
ATOM   2535  CG  TYR A 166      51.208  16.139  98.576  1.00 23.10           C
ATOM   2536  CD1 TYR A 166      50.290  16.519  97.592  1.00 19.02           C
ATOM   2537  CD2 TYR A 166      52.549  16.546  98.457  1.00 33.01           C
ATOM   2538  CE1 TYR A 166      50.703  17.288  96.494  1.00 23.04           C
ATOM   2539  CE2 TYR A 166      52.974  17.311  97.361  1.00 25.92           C
ATOM   2540  CZ  TYR A 166      52.062  17.647  96.336  1.00 20.47           C
ATOM   2541  OH  TYR A 166      52.562  18.248  95.235  1.00 15.26           O
ATOM   2546  DD1 TYR A 166      49.256  16.162  97.651  1.00 19.26           H
ATOM   2547  DD2 TYR A 166      53.274  16.209  99.214  1.00 33.16           H
ATOM   2548  DE1 TYR A 166      49.978  17.577  95.725  1.00 25.37           H
ATOM   2549  DE2 TYR A 166      54.012  17.637  97.230  1.00 30.66           H
ATOM   2550  DH  TYR A 166      51.824  18.541  94.609  1.00 21.03           H
TER
HETATM 6304  O   DOD A 330      45.759  21.046  92.588  1.00 34.42           O
HETATM 6305  D1  DOD A 330      45.427  20.409  93.255  1.00 38.50           H
HETATM 6306  D2  DOD A 330      44.938  21.470  92.246  1.00 21.24           H
