# Supplementary material for: Critical evaluation of two neutron structures of Mn superoxide dismutase with quantum refinement
Source: J Biol Inorg Chem. 2026 Mar 10;31(3):173–91. doi: 10.1007/s00775-026-02140-5 (PMC13287255; doi:10.1007/s00775-026-02140-5)
Supplement: Supplementary file 2 — Supplementary Material 2 [file 775_2026_2140_MOESM2_ESM.zip › Coord/Reda/lepw.pdb]

CRYST1   81.330   81.330  242.880  90.00  90.00 120.00 P 61 2 2
SCALE1      0.012296  0.007099  0.000000        0.00000
SCALE2      0.000000  0.014198  0.000000        0.00000
SCALE3      0.000000  0.000000  0.004117        0.00000
ATOM    419  CB  HIS A  26      54.280  24.140  93.305  1.00 28.39           H
ATOM    420  CG  HIS A  26      53.501  24.784  93.691  1.00 23.79           C
ATOM    421  ND1 HIS A  26      53.731  25.681  94.712  1.00 19.90           N
ATOM    422  CD2 HIS A  26      52.150  24.863  93.434  1.00 32.21           C
ATOM    423  CE1 HIS A  26      52.559  26.253  95.057  1.00 32.83           C
ATOM    424  NE2 HIS A  26      51.584  25.771  94.291  1.00 26.12           N
ATOM    429  DD1 HIS A  26      54.607  25.883  95.171  1.00 26.39           H
ATOM    430  DD2 HIS A  26      51.529  24.340  92.709  1.00 32.88           H
ATOM    431  DE1 HIS A  26      52.421  26.991  95.850  1.00 34.84           H
ATOM    486  CB  HIS A  30      49.984  21.975  91.409  1.00 29.12           H
ATOM    487  CG  HIS A  30      50.008  21.208  92.179  1.00 17.90           C
ATOM    488  ND1 HIS A  30      48.857  20.661  92.706  1.00 31.05           N
ATOM    489  CD2 HIS A  30      51.113  20.612  92.732  1.00 19.01           C
ATOM    490  CE1 HIS A  30      49.276  19.740  93.564  1.00 29.37           C
ATOM    491  NE2 HIS A  30      50.624  19.661  93.591  1.00 22.00           N
ATOM    496  DD2 HIS A  30      52.179  20.778  92.581  1.00 23.50           H
ATOM    497  DE1 HIS A  30      48.649  19.157  94.239  1.00 29.70           H
ATOM    498  DE2 HIS A  30      51.187  18.968  94.111  1.00 24.27           H
ATOM    540  CB  TYR A  34      45.168  25.381  87.612  1.00 17.04           H
ATOM    541  CG  TYR A  34      45.143  24.991  88.612  1.00 13.57           C
ATOM    542  CD1 TYR A  34      43.955  24.461  89.125  1.00 20.60           C
ATOM    543  CD2 TYR A  34      46.279  25.099  89.423  1.00 21.53           C
ATOM    544  CE1 TYR A  34      43.892  24.095  90.468  1.00 20.51           C
ATOM    545  CE2 TYR A  34      46.255  24.604  90.735  1.00 26.46           C
ATOM    546  CZ  TYR A  34      45.050  24.116  91.263  1.00 32.68           C
ATOM    547  OH  TYR A  34      44.966  23.692  92.573  1.00 38.56           O
ATOM    552  DD1 TYR A  34      43.063  24.361  88.495  1.00 25.28           H
ATOM    553  DD2 TYR A  34      47.199  25.543  89.023  1.00 27.77           H
ATOM    554  DE1 TYR A  34      42.947  23.830  90.942  1.00 25.31           H
ATOM    555  DE2 TYR A  34      47.152  24.594  91.361  1.00 28.39           H
ATOM    556  DH  TYR A  34      45.420  22.780  92.665  1.00 39.41           H
ATOM   1144  CB  HIS A  74      49.992  29.208  90.376  1.00 15.73           H
ATOM   1145  CG  HIS A  74      49.604  28.483  91.094  1.00 17.60           C
ATOM   1146  ND1 HIS A  74      48.263  28.219  91.308  1.00 19.16           N
ATOM   1147  CD2 HIS A  74      50.254  27.794  92.090  1.00 16.78           C
ATOM   1148  CE1 HIS A  74      48.140  27.398  92.365  1.00 23.87           C
ATOM   1149  NE2 HIS A  74      49.338  27.111  92.866  1.00 30.20           N
ATOM   1154  DD1 HIS A  74      47.455  28.571  90.820  1.00 17.19           H
ATOM   1155  DD2 HIS A  74      51.322  27.713  92.265  1.00 25.09           H
ATOM   1156  DE1 HIS A  74      47.176  27.100  92.772  1.00 22.81           H
ATOM   1871  CB  TRP A 123      46.184  32.304  98.227  1.00 21.72           H
ATOM   1872  CG  TRP A 123      46.381  31.573  97.434  1.00 30.14           C
ATOM   1873  CD1 TRP A 123      45.517  30.600  96.955  1.00 24.04           C
ATOM   1874  CD2 TRP A 123      47.564  31.514  96.609  1.00 15.60           C
ATOM   1875  NE1 TRP A 123      46.124  29.890  95.940  1.00 16.58           N
ATOM   1876  CE2 TRP A 123      47.358  30.446  95.683  1.00 17.24           C
ATOM   1877  CE3 TRP A 123      48.766  32.246  96.537  1.00 25.04           C
ATOM   1878  CZ2 TRP A 123      48.298  30.119  94.699  1.00 28.93           C
ATOM   1879  CZ3 TRP A 123      49.707  31.913  95.566  1.00 25.61           C
ATOM   1880  CH2 TRP A 123      49.485  30.860  94.652  1.00 30.63           C
ATOM   1885  DD1 TRP A 123      44.498  30.350  97.271  1.00 18.87           H
ATOM   1886  DE1 TRP A 123      45.632  29.258  95.299  1.00 17.87           H
ATOM   1887  DE3 TRP A 123      48.967  33.083  97.217  1.00 25.89           H
ATOM   1888  DH2 TRP A 123      50.265  30.640  93.911  1.00 30.60           H
ATOM   1889  DZ2 TRP A 123      48.079  29.316  93.991  1.00 34.79           H
ATOM   1890  DZ3 TRP A 123      50.648  32.470  95.518  1.00 31.87           H
ATOM   2182  CB  GLN A 143      42.413  28.055  93.021  1.00 18.07           H
ATOM   2183  CG  GLN A 143      42.986  27.144  93.096  1.00 22.08           C
ATOM   2184  CD  GLN A 143      44.345  27.436  93.691  1.00 21.11           C
ATOM   2185  OE1 GLN A 143      44.736  28.588  93.913  1.00 25.42           O
ATOM   2186  NE2 GLN A 143      45.117  26.357  93.989  1.00 18.82           N
ATOM   2191  DG2 GLN A 143      42.422  26.406  93.682  1.00 30.03           H
ATOM   2192  DG3 GLN A 143      43.090  26.728  92.077  1.00 30.94           H
ATOM   2193 DE21 GLN A 143      46.019  26.554  94.434  1.00 21.32           H
ATOM   2194 DE22 GLN A 143      44.946  25.433  93.575  1.00 29.35           H
ATOM   2416  CA  ASP A 159      50.342  29.747  98.495  1.00 16.03           H
ATOM   2419  CB  ASP A 159      50.718  29.210  97.586  1.00 28.87           C
ATOM   2420  CG  ASP A 159      49.836  28.069  97.114  1.00 23.65           C
ATOM   2421  OD1 ASP A 159      48.654  27.899  97.509  1.00 21.97           O
ATOM   2422  OD2 ASP A 159      50.376  27.332  96.206  1.00 23.72           O
ATOM   2425  DB2 ASP A 159      50.773  29.918  96.736  1.00 20.49           H
ATOM   2426  DB3 ASP A 159      51.753  28.830  97.700  1.00 21.00           H
ATOM   2486  CB  HIS A 163      50.215  21.029  96.840  1.00 26.30           H
ATOM   2487  CG  HIS A 163      49.834  21.930  96.348  1.00 33.13           C
ATOM   2488  ND1 HIS A 163      48.541  21.962  95.864  1.00 27.35           N
ATOM   2489  CD2 HIS A 163      50.370  23.160  96.019  1.00 24.72           C
ATOM   2490  CE1 HIS A 163      48.337  23.161  95.269  1.00 30.44           C
ATOM   2491  NE2 HIS A 163      49.427  23.918  95.347  1.00 30.82           N
ATOM   2496  DD1 HIS A 163      47.886  21.183  95.826  1.00 34.57           H
ATOM   2497  DD2 HIS A 163      51.360  23.550  96.243  1.00 29.20           H
ATOM   2498  DE1 HIS A 163      47.398  23.427  94.789  1.00 33.06           H
ATOM   2534  CB  TYR A 166      50.894  15.508  99.446  1.00 21.19           H
ATOM   2535  CG  TYR A 166      51.182  16.128  98.610  1.00 24.15           C
ATOM   2536  CD1 TYR A 166      50.240  16.482  97.636  1.00 19.50           C
ATOM   2537  CD2 TYR A 166      52.515  16.538  98.487  1.00 34.98           C
ATOM   2538  CE1 TYR A 166      50.630  17.257  96.541  1.00 22.47           C
ATOM   2539  CE2 TYR A 166      52.921  17.312  97.386  1.00 27.61           C
ATOM   2540  CZ  TYR A 166      51.974  17.623  96.399  1.00 21.71           C
ATOM   2541  OH  TYR A 166      52.323  18.252  95.221  1.00 16.13           O
ATOM   2546  DD1 TYR A 166      49.216  16.102  97.696  1.00 20.97           H
ATOM   2547  DD2 TYR A 166      53.250  16.202  99.233  1.00 33.67           H
ATOM   2548  DE1 TYR A 166      49.917  17.533  95.760  1.00 26.19           H
ATOM   2549  DE2 TYR A 166      53.966  17.636  97.277  1.00 30.15           H
ATOM   2550  DH  TYR A 166      53.286  18.405  95.203  1.00 24.86           H
TER
HETATM 6227 MN    MN A 201      49.559  26.111  94.785  1.00 24.41          Mn
HETATM 6269  O   DOD A 317      47.672  26.551  95.594  1.00 24.04           O
HETATM 6270  D1  DOD A 317      48.005  27.136  96.488  1.00 32.97           H
HETATM 6271  D2  DOD A 317      47.201  25.755  95.909  1.00 27.12           H
HETATM 6303  O   DOD A 330      46.108  21.326  92.910  1.00 42.39           O
HETATM 6304  D1  DOD A 330      45.447  20.697  92.550  1.00 25.13           H
HETATM 6305  D2  DOD A 330      47.048  21.040  92.638  1.00 39.65           H
