# Supplementary material for: Critical evaluation of two neutron structures of Mn superoxide dismutase with quantum refinement
Source: J Biol Inorg Chem. 2026 Mar 10;31(3):173–91. doi: 10.1007/s00775-026-02140-5 (PMC13287255; doi:10.1007/s00775-026-02140-5)
Supplement: Supplementary file 2 — Supplementary Material 2 [file 775_2026_2140_MOESM2_ESM.zip › Coord/Reda/lp1a.pdb]

CRYST1   81.330   81.330  242.880  90.00  90.00 120.00 P 61 2 2
SCALE1      0.012296  0.007099  0.000000        0.00000
SCALE2      0.000000  0.014198  0.000000        0.00000
SCALE3      0.000000  0.000000  0.004117        0.00000
ATOM    486  CB  HIS A  30      49.948  21.933  91.397  1.00 29.49           H
ATOM    487  CG  HIS A  30      49.981  21.152  92.157  1.00 16.59           C
ATOM    488  ND1 HIS A  30      48.866  20.584  92.747  1.00 37.26           N
ATOM    489  CD2 HIS A  30      51.078  20.563  92.722  1.00 18.68           C
ATOM    490  CE1 HIS A  30      49.279  19.681  93.647  1.00 30.23           C
ATOM    491  NE2 HIS A  30      50.611  19.632  93.616  1.00 22.14           N
ATOM    496  DD1 HIS A  30      47.837  20.795  92.578  1.00 36.04           H
ATOM    497  DD2 HIS A  30      52.140  20.757  92.560  1.00 23.03           H
ATOM    498  DE1 HIS A  30      48.646  19.148  94.354  1.00 30.43           H
ATOM    499  DE2 HIS A  30      51.208  18.971  94.181  1.00 24.53           H
ATOM    541  CB  TYR A  34      45.183  25.399  87.583  1.00 17.47           H
ATOM    542  CG  TYR A  34      45.144  25.023  88.579  1.00 14.45           C
ATOM    543  CD1 TYR A  34      43.952  24.477  89.056  1.00 21.82           C
ATOM    544  CD2 TYR A  34      46.271  25.120  89.398  1.00 22.13           C
ATOM    545  CE1 TYR A  34      43.869  24.092  90.392  1.00 19.94           C
ATOM    546  CE2 TYR A  34      46.236  24.601  90.696  1.00 26.04           C
ATOM    547  CZ  TYR A  34      45.023  24.112  91.182  1.00 31.14           C
ATOM    548  OH  TYR A  34      44.997  23.636  92.498  1.00 40.26           O
ATOM    553  DD1 TYR A  34      43.068  24.397  88.411  1.00 26.85           H
ATOM    554  DD2 TYR A  34      47.188  25.580  89.017  1.00 27.34           H
ATOM    555  DE1 TYR A  34      42.903  23.834  90.832  1.00 25.65           H
ATOM    556  DE2 TYR A  34      47.118  24.594  91.340  1.00 27.42           H
ATOM    557  DH  TYR A  34      44.063  23.448  92.742  1.00 42.68           H
ATOM   2183  CB  GLN A 143      42.313  28.050  93.004  1.00 18.00           H
ATOM   2184  CG  GLN A 143      42.883  27.143  93.065  1.00 21.84           C
ATOM   2185  CD  GLN A 143      44.241  27.513  93.611  1.00 23.43           C
ATOM   2186  OE1 GLN A 143      44.644  28.666  93.667  1.00 24.44           O
ATOM   2187  NE2 GLN A 143      45.006  26.460  94.090  1.00 17.93           N
ATOM   2192  DG2 GLN A 143      42.352  26.402  93.679  1.00 31.14           H
ATOM   2193  DG3 GLN A 143      42.976  26.740  92.039  1.00 31.85           H
ATOM   2194 DE21 GLN A 143      45.947  26.791  94.264  1.00 22.49           H
ATOM   2195 DE22 GLN A 143      44.978  25.570  93.588  1.00 27.63           H
ATOM   2535  CB  TYR A 166      50.900  15.505  99.451  1.00 21.36           H
ATOM   2536  CG  TYR A 166      51.187  16.128  98.616  1.00 23.62           C
ATOM   2537  CD1 TYR A 166      50.235  16.461  97.649  1.00 18.85           C
ATOM   2538  CD2 TYR A 166      52.513  16.561  98.486  1.00 33.65           C
ATOM   2539  CE1 TYR A 166      50.610  17.223  96.539  1.00 23.57           C
ATOM   2540  CE2 TYR A 166      52.901  17.328  97.375  1.00 26.76           C
ATOM   2541  CZ  TYR A 166      51.945  17.611  96.391  1.00 21.15           C
ATOM   2542  OH  TYR A 166      52.287  18.239  95.199  1.00 16.60           O
ATOM   2547  DD1 TYR A 166      49.216  16.072  97.721  1.00 20.84           H
ATOM   2548  DD2 TYR A 166      53.255  16.246  99.229  1.00 33.22           H
ATOM   2549  DE1 TYR A 166      49.881  17.472  95.758  1.00 25.55           H
ATOM   2550  DE2 TYR A 166      53.938  17.678  97.265  1.00 28.73           H
ATOM   2551  DH  TYR A 166      53.246  18.430  95.196  1.00 23.86           H
TER
HETATM 6305  O   DOD A 330      46.118  21.072  92.508  1.00 40.72           O
HETATM 6306  D1  DOD A 330      45.345  20.514  92.733  1.00 29.30           H
HETATM 6307  D2  DOD A 330      45.747  21.995  92.482  1.00 34.44           H
