# Supplementary material for: Critical evaluation of two neutron structures of Mn superoxide dismutase with quantum refinement
Source: J Biol Inorg Chem. 2026 Mar 10;31(3):173–91. doi: 10.1007/s00775-026-02140-5 (PMC13287255; doi:10.1007/s00775-026-02140-5)
Supplement: Supplementary file 2 — Supplementary Material 2 [file 775_2026_2140_MOESM2_ESM.zip › Coord/Reda/lepa.pdb]

CRYST1   81.330   81.330  242.880  90.00  90.00 120.00 P 61 2 2
SCALE1      0.012296  0.007099  0.000000        0.00000
SCALE2      0.000000  0.014198  0.000000        0.00000
SCALE3      0.000000  0.000000  0.004117        0.00000
ATOM    486  CB  HIS A  30      49.962  21.935  91.397  1.00 29.07           H
ATOM    487  CG  HIS A  30      49.984  21.158  92.157  1.00 17.83           C
ATOM    488  ND1 HIS A  30      48.828  20.633  92.693  1.00 31.37           N
ATOM    489  CD2 HIS A  30      51.088  20.576  92.730  1.00 18.14           C
ATOM    490  CE1 HIS A  30      49.240  19.737  93.585  1.00 30.29           C
ATOM    491  NE2 HIS A  30      50.585  19.652  93.615  1.00 22.06           N
ATOM    496  DD1 HIS A  30      47.039  21.027  92.568  1.00 41.95           H
ATOM    497  DD2 HIS A  30      52.155  20.752  92.601  1.00 23.20           H
ATOM    498  DE1 HIS A  30      48.609  19.199  94.292  1.00 30.36           H
ATOM    499  DE2 HIS A  30      51.141  18.968  94.155  1.00 23.42           H
ATOM    541  CB  TYR A  34      45.168  25.381  87.599  1.00 16.88           H
ATOM    542  CG  TYR A  34      45.131  24.991  88.594  1.00 14.34           C
ATOM    543  CD1 TYR A  34      43.945  24.454  89.107  1.00 21.01           C
ATOM    544  CD2 TYR A  34      46.265  25.109  89.399  1.00 22.47           C
ATOM    545  CE1 TYR A  34      43.888  24.094  90.454  1.00 20.40           C
ATOM    546  CE2 TYR A  34      46.250  24.611  90.707  1.00 26.23           C
ATOM    547  CZ  TYR A  34      45.048  24.128  91.249  1.00 32.30           C
ATOM    548  OH  TYR A  34      44.968  23.729  92.559  1.00 38.09           O
ATOM    553  DD1 TYR A  34      43.056  24.346  88.472  1.00 26.36           H
ATOM    554  DD2 TYR A  34      47.175  25.571  88.999  1.00 27.11           H
ATOM    555  DE1 TYR A  34      42.953  23.815  90.939  1.00 25.03           H
ATOM    556  DE2 TYR A  34      47.150  24.595  91.324  1.00 26.96           H
ATOM   2182  CB  GLN A 143      42.318  28.053  92.996  1.00 17.48           H
ATOM   2183  CG  GLN A 143      42.873  27.137  93.058  1.00 21.41           C
ATOM   2184  CD  GLN A 143      44.241  27.472  93.610  1.00 22.98           C
ATOM   2185  OE1 GLN A 143      44.658  28.623  93.697  1.00 23.20           O
ATOM   2186  NE2 GLN A 143      44.983  26.403  94.042  1.00 18.78           N
ATOM   2191  DG2 GLN A 143      42.330  26.400  93.664  1.00 30.12           H
ATOM   2192  DG3 GLN A 143      42.965  26.723  92.037  1.00 31.37           H
ATOM   2193 DE21 GLN A 143      45.930  26.691  94.236  1.00 21.02           H
ATOM   2194 DE22 GLN A 143      44.887  25.474  93.607  1.00 29.91           H
ATOM   2534  CB  TYR A 166      50.897  15.498  99.451  1.00 20.89           H
ATOM   2535  CG  TYR A 166      51.181  16.117  98.615  1.00 23.69           C
ATOM   2536  CD1 TYR A 166      50.230  16.452  97.644  1.00 18.60           C
ATOM   2537  CD2 TYR A 166      52.507  16.543  98.489  1.00 34.11           C
ATOM   2538  CE1 TYR A 166      50.608  17.215  96.537  1.00 22.63           C
ATOM   2539  CE2 TYR A 166      52.902  17.307  97.377  1.00 27.34           C
ATOM   2540  CZ  TYR A 166      51.946  17.592  96.386  1.00 21.30           C
ATOM   2541  OH  TYR A 166      52.294  18.193  95.196  1.00 16.51           O
ATOM   2546  DD1 TYR A 166      49.209  16.076  97.719  1.00 20.19           H
ATOM   2547  DD2 TYR A 166      53.249  16.230  99.237  1.00 33.51           H
ATOM   2548  DE1 TYR A 166      49.880  17.487  95.766  1.00 26.22           H
ATOM   2549  DE2 TYR A 166      53.940  17.648  97.260  1.00 28.23           H
ATOM   2550  DH  TYR A 166      53.232  18.461  95.221  1.00 23.10           H
TER
HETATM 6304  O   DOD A 330      46.085  21.373  92.643  1.00 42.35           O
HETATM 6305  D1  DOD A 330      45.430  20.652  92.580  1.00 27.45           H
HETATM 6306  D2  DOD A 330      45.447  22.830  92.666  1.00 41.44           H
