# Supplementary material for: Critical evaluation of two neutron structures of Mn superoxide dismutase with quantum refinement
Source: J Biol Inorg Chem. 2026 Mar 10;31(3):173–91. doi: 10.1007/s00775-026-02140-5 (PMC13287255; doi:10.1007/s00775-026-02140-5)
Supplement: Supplementary file 2 — Supplementary Material 2 [file 775_2026_2140_MOESM2_ESM.zip › Coord/Reda/rd2c.pdb]

CRYST1   81.330   81.330  242.880  90.00  90.00 120.00 P 61 2 2
SCALE1      0.012296  0.007099  0.000000        0.00000
SCALE2      0.000000  0.014198  0.000000        0.00000
SCALE3      0.000000  0.000000  0.004117        0.00000
ATOM    486  CB  HIS A  30      49.977  21.924  91.416  1.00 29.39           H
ATOM    487  CG  HIS A  30      50.031  21.133  92.186  1.00 15.12           C
ATOM    488  ND1 HIS A  30      48.925  20.559  92.801  1.00 35.48           N
ATOM    489  CD2 HIS A  30      51.116  20.510  92.752  1.00 19.24           C
ATOM    490  CE1 HIS A  30      49.392  19.643  93.696  1.00 28.61           C
ATOM    491  NE2 HIS A  30      50.705  19.568  93.667  1.00 16.97           N
ATOM    496  DD1 HIS A  30      47.931  20.788  92.660  1.00 33.82           H
ATOM    497  DD2 HIS A  30      52.171  20.709  92.561  1.00 23.20           H
ATOM    498  DE1 HIS A  30      48.748  19.110  94.402  1.00 30.19           H
ATOM    540  CB  TYR A  34      45.153  25.401  87.585  1.00 16.64           H
ATOM    541  CG  TYR A  34      45.107  25.030  88.583  1.00 14.10           C
ATOM    542  CD1 TYR A  34      43.931  24.472  89.093  1.00 21.93           C
ATOM    543  CD2 TYR A  34      46.247  25.172  89.380  1.00 21.38           C
ATOM    544  CE1 TYR A  34      43.884  24.101  90.434  1.00 21.14           C
ATOM    545  CE2 TYR A  34      46.248  24.675  90.686  1.00 26.07           C
ATOM    546  CZ  TYR A  34      45.054  24.155  91.201  1.00 32.07           C
ATOM    547  OH  TYR A  34      44.970  23.689  92.502  1.00 38.17           O
ATOM    552  DD1 TYR A  34      43.041  24.370  88.460  1.00 26.87           H
ATOM    553  DD2 TYR A  34      47.137  25.650  88.959  1.00 27.58           H
ATOM    554  DE1 TYR A  34      42.964  23.783  90.928  1.00 26.48           H
ATOM    555  DE2 TYR A  34      47.152  24.691  91.301  1.00 27.54           H
ATOM    556  DH  TYR A  34      45.850  23.312  92.721  1.00 43.90           H
ATOM   2182  CB  GLN A 143      42.310  28.062  92.979  1.00 17.83           H
ATOM   2183  CG  GLN A 143      42.892  27.159  93.015  1.00 22.33           C
ATOM   2184  CD  GLN A 143      44.240  27.525  93.594  1.00 23.30           C
ATOM   2185  OE1 GLN A 143      44.661  28.674  93.622  1.00 24.54           O
ATOM   2186  NE2 GLN A 143      44.951  26.460  94.109  1.00 18.78           N
ATOM   2191  DG2 GLN A 143      42.362  26.379  93.577  1.00 28.49           H
ATOM   2192  DG3 GLN A 143      43.020  26.785  91.978  1.00 32.21           H
ATOM   2193 DE21 GLN A 143      45.911  26.704  94.303  1.00 21.48           H
ATOM   2194 DE22 GLN A 143      44.830  25.545  93.672  1.00 27.13           H
ATOM   2534  CB  TYR A 166      50.919  15.507  99.421  1.00 21.31           H
ATOM   2535  CG  TYR A 166      51.224  16.130  98.581  1.00 23.59           C
ATOM   2536  CD1 TYR A 166      50.305  16.509  97.595  1.00 18.80           C
ATOM   2537  CD2 TYR A 166      52.562  16.543  98.454  1.00 34.03           C
ATOM   2538  CE1 TYR A 166      50.713  17.275  96.491  1.00 22.17           C
ATOM   2539  CE2 TYR A 166      52.979  17.303  97.354  1.00 26.80           C
ATOM   2540  CZ  TYR A 166      52.073  17.641  96.328  1.00 20.41           C
ATOM   2541  OH  TYR A 166      52.573  18.262  95.238  1.00 15.12           O
ATOM   2546  DD1 TYR A 166      49.270  16.152  97.650  1.00 18.92           H
ATOM   2547  DD2 TYR A 166      53.291  16.227  99.210  1.00 34.02           H
ATOM   2548  DE1 TYR A 166      49.979  17.538  95.720  1.00 25.95           H
ATOM   2549  DE2 TYR A 166      54.017  17.627  97.228  1.00 31.14           H
ATOM   2550  DH  TYR A 166      51.840  18.540  94.599  1.00 21.19           H
TER
HETATM 6304  O   DOD A 330      45.720  20.981  92.521  1.00 34.59           O
HETATM 6305  D1  DOD A 330      45.614  20.670  91.596  1.00 44.66           H
HETATM 6306  D2  DOD A 330      44.870  21.450  92.694  1.00 19.71           H
