# Supplementary material for: Critical evaluation of two neutron structures of Mn superoxide dismutase with quantum refinement
Source: J Biol Inorg Chem. 2026 Mar 10;31(3):173–91. doi: 10.1007/s00775-026-02140-5 (PMC13287255; doi:10.1007/s00775-026-02140-5)
Supplement: Supplementary file 2 — Supplementary Material 2 [file 775_2026_2140_MOESM2_ESM.zip › Coord/Reda/rdd2.pdb]

CRYST1   81.330   81.330  242.880  90.00  90.00 120.00 P 61 2 2
SCALE1      0.012296  0.007099  0.000000        0.00000
SCALE2      0.000000  0.014198  0.000000        0.00000
SCALE3      0.000000  0.000000  0.004117        0.00000
ATOM    419  CB  HIS A  26      54.256  24.140  93.327  1.00 28.99           H
ATOM    420  CG  HIS A  26      53.464  24.787  93.716  1.00 23.66           C
ATOM    421  ND1 HIS A  26      53.687  25.680  94.753  1.00 19.12           N
ATOM    422  CD2 HIS A  26      52.116  24.890  93.436  1.00 32.65           C
ATOM    423  CE1 HIS A  26      52.497  26.265  95.073  1.00 32.82           C
ATOM    424  NE2 HIS A  26      51.545  25.800  94.284  1.00 27.58           N
ATOM    429  DD1 HIS A  26      54.546  25.808  95.269  1.00 24.90           H
ATOM    430  DD2 HIS A  26      51.456  24.406  92.713  1.00 33.97           H
ATOM    431  DE1 HIS A  26      52.320  27.007  95.859  1.00 33.92           H
ATOM    486  CB  HIS A  30      49.962  21.929  91.419  1.00 28.23           H
ATOM    487  CG  HIS A  30      50.009  21.140  92.188  1.00 15.60           C
ATOM    488  ND1 HIS A  30      48.896  20.566  92.776  1.00 34.88           N
ATOM    489  CD2 HIS A  30      51.094  20.521  92.760  1.00 19.39           C
ATOM    490  CE1 HIS A  30      49.361  19.644  93.664  1.00 27.86           C
ATOM    491  NE2 HIS A  30      50.676  19.566  93.664  1.00 17.64           N
ATOM    496  DD1 HIS A  30      47.883  20.805  92.626  1.00 33.11           H
ATOM    497  DD2 HIS A  30      52.149  20.729  92.587  1.00 23.22           H
ATOM    498  DE1 HIS A  30      48.716  19.089  94.349  1.00 29.55           H
ATOM    540  CB  TYR A  34      45.170  25.380  87.609  1.00 15.74           H
ATOM    541  CG  TYR A  34      45.133  24.995  88.613  1.00 13.92           C
ATOM    542  CD1 TYR A  34      43.943  24.467  89.134  1.00 21.32           C
ATOM    543  CD2 TYR A  34      46.253  25.135  89.453  1.00 21.46           C
ATOM    544  CE1 TYR A  34      43.881  24.108  90.478  1.00 21.27           C
ATOM    545  CE2 TYR A  34      46.238  24.662  90.770  1.00 25.47           C
ATOM    546  CZ  TYR A  34      45.035  24.118  91.329  1.00 30.36           C
ATOM    547  OH  TYR A  34      44.958  23.652  92.550  1.00 32.98           O
ATOM    552  DD1 TYR A  34      43.047  24.386  88.496  1.00 25.17           H
ATOM    553  DD2 TYR A  34      47.163  25.598  89.045  1.00 26.02           H
ATOM    554  DE1 TYR A  34      42.943  23.812  90.954  1.00 25.67           H
ATOM    555  DE2 TYR A  34      47.132  24.695  91.407  1.00 27.18           H
ATOM   1143  CB  HIS A  74      49.974  29.236  90.259  1.00 14.07           H
ATOM   1144  CG  HIS A  74      49.588  28.496  90.937  1.00 18.81           C
ATOM   1145  ND1 HIS A  74      48.251  28.265  91.238  1.00 18.96           N
ATOM   1146  CD2 HIS A  74      50.275  27.957  92.007  1.00 18.29           C
ATOM   1147  CE1 HIS A  74      48.198  27.560  92.391  1.00 24.69           C
ATOM   1148  NE2 HIS A  74      49.408  27.401  92.892  1.00 25.61           N
ATOM   1153  DD1 HIS A  74      47.416  28.384  90.685  1.00 18.58           H
ATOM   1154  DD2 HIS A  74      51.348  27.920  92.173  1.00 27.04           H
ATOM   1155  DE1 HIS A  74      47.265  27.192  92.814  1.00 18.75           H
ATOM   1870  CB  TRP A 123      46.166  32.305  98.224  1.00 22.25           H
ATOM   1871  CG  TRP A 123      46.369  31.580  97.435  1.00 29.57           C
ATOM   1872  CD1 TRP A 123      45.511  30.600  96.945  1.00 23.50           C
ATOM   1873  CD2 TRP A 123      47.557  31.529  96.620  1.00 15.80           C
ATOM   1874  NE1 TRP A 123      46.124  29.893  95.947  1.00 15.45           N
ATOM   1875  CE2 TRP A 123      47.369  30.444  95.713  1.00 16.68           C
ATOM   1876  CE3 TRP A 123      48.750  32.286  96.535  1.00 24.92           C
ATOM   1877  CZ2 TRP A 123      48.324  30.097  94.753  1.00 28.81           C
ATOM   1878  CZ3 TRP A 123      49.689  31.956  95.561  1.00 26.16           C
ATOM   1879  CH2 TRP A 123      49.485  30.872  94.679  1.00 30.76           C
ATOM   1884  DD1 TRP A 123      44.498  30.330  97.251  1.00 19.73           H
ATOM   1885  DE1 TRP A 123      45.639  29.219  95.317  1.00 17.69           H
ATOM   1886  DE3 TRP A 123      48.946  33.135  97.202  1.00 25.43           H
ATOM   1887  DH2 TRP A 123      50.263  30.644  93.939  1.00 29.77           H
ATOM   1888  DZ2 TRP A 123      48.146  29.231  94.115  1.00 34.41           H
ATOM   1889  DZ3 TRP A 123      50.627  32.522  95.496  1.00 31.89           H
ATOM   2181  CB  GLN A 143      42.456  28.037  93.033  1.00 18.38           H
ATOM   2182  CG  GLN A 143      43.058  27.126  93.111  1.00 22.35           C
ATOM   2183  CD  GLN A 143      44.415  27.418  93.765  1.00 20.69           C
ATOM   2184  OE1 GLN A 143      44.715  28.605  94.029  1.00 24.81           O
ATOM   2185  NE2 GLN A 143      45.182  26.364  94.049  1.00 17.23           N
ATOM   2190  DG2 GLN A 143      42.491  26.372  93.676  1.00 28.33           H
ATOM   2191  DG3 GLN A 143      43.179  26.697  92.095  1.00 30.23           H
ATOM   2192 DE21 GLN A 143      46.134  26.429  94.577  1.00 23.52           H
ATOM   2193 DE22 GLN A 143      44.966  25.455  93.607  1.00 27.68           H
ATOM   2415  CA  ASP A 159      50.336  29.739  98.480  1.00 16.34           H
ATOM   2418  CB  ASP A 159      50.708  29.187  97.562  1.00 27.52           C
ATOM   2419  CG  ASP A 159      49.760  28.014  97.157  1.00 21.84           C
ATOM   2420  OD1 ASP A 159      48.686  27.844  97.755  1.00 19.08           O
ATOM   2421  OD2 ASP A 159      50.219  27.322  96.174  1.00 24.01           O
ATOM   2424  DB2 ASP A 159      50.786  29.877  96.703  1.00 19.17           H
ATOM   2425  DB3 ASP A 159      51.736  28.779  97.690  1.00 19.79           H
ATOM   2485  CB  HIS A 163      50.264  20.937  96.860  1.00 25.14           H
ATOM   2486  CG  HIS A 163      49.886  21.806  96.345  1.00 32.04           C
ATOM   2487  ND1 HIS A 163      48.571  21.890  95.931  1.00 26.85           N
ATOM   2488  CD2 HIS A 163      50.413  23.060  96.109  1.00 26.91           C
ATOM   2489  CE1 HIS A 163      48.357  23.155  95.462  1.00 27.49           C
ATOM   2490  NE2 HIS A 163      49.462  23.877  95.576  1.00 26.53           N
ATOM   2495  DD1 HIS A 163      47.935  21.106  95.795  1.00 34.86           H
ATOM   2496  DD2 HIS A 163      51.413  23.424  96.336  1.00 28.79           H
ATOM   2497  DE1 HIS A 163      47.401  23.512  95.080  1.00 26.85           H
ATOM   2533  CB  TYR A 166      50.902  15.513  99.407  1.00 21.23           H
ATOM   2534  CG  TYR A 166      51.208  16.135  98.562  1.00 23.72           C
ATOM   2535  CD1 TYR A 166      50.277  16.511  97.583  1.00 19.07           C
ATOM   2536  CD2 TYR A 166      52.543  16.559  98.446  1.00 33.95           C
ATOM   2537  CE1 TYR A 166      50.687  17.287  96.470  1.00 21.97           C
ATOM   2538  CE2 TYR A 166      52.964  17.321  97.332  1.00 27.11           C
ATOM   2539  CZ  TYR A 166      52.049  17.648  96.305  1.00 20.81           C
ATOM   2540  OH  TYR A 166      52.545  18.263  95.205  1.00 15.58           O
ATOM   2545  DD1 TYR A 166      49.246  16.147  97.640  1.00 18.87           H
ATOM   2546  DD2 TYR A 166      53.273  16.264  99.215  1.00 33.88           H
ATOM   2547  DE1 TYR A 166      49.957  17.559  95.700  1.00 25.48           H
ATOM   2548  DE2 TYR A 166      53.999  17.671  97.223  1.00 30.20           H
ATOM   2549  DH  TYR A 166      51.799  18.579  94.578  1.00 22.30           H
TER
HETATM 6226 MN    MN A 201      49.373  25.951  94.601  1.00 24.84          Mn
HETATM 6268  O   DOD A 317      47.539  26.289  95.250  1.00 22.77           O
HETATM 6269  D1  DOD A 317      47.698  26.709  96.131  1.00 22.91           H
HETATM 6288  O   DOD A 324      49.142  24.794  92.926  1.00 40.45           O
HETATM 6289  D1  DOD A 324      48.867  23.898  93.207  1.00 39.12           H
HETATM 6303  O   DOD A 330      46.022  21.277  92.634  1.00 39.32           O
HETATM 6304  D1  DOD A 330      45.152  20.824  92.669  1.00 22.64           H
HETATM 6305  D2  DOD A 330      45.703  22.271  92.596  1.00 39.29           H
