# Supplementary material for: Critical evaluation of two neutron structures of Mn superoxide dismutase with quantum refinement
Source: J Biol Inorg Chem. 2026 Mar 10;31(3):173–91. doi: 10.1007/s00775-026-02140-5 (PMC13287255; doi:10.1007/s00775-026-02140-5)
Supplement: Supplementary file 2 — Supplementary Material 2 [file 775_2026_2140_MOESM2_ESM.zip › Coord/Oxa/rd1b.pdb]

CRYST1   81.301   81.301  241.840  90.00  90.00 120.00 P 61 2 2
SCALE1      0.012300  0.007101  0.000000        0.00000
SCALE2      0.000000  0.014203  0.000000        0.00000
SCALE3      0.000000  0.000000  0.004135        0.00000
ATOM    487  CB  HIS A  30      49.994  21.773  90.878  1.00 30.16           H
ATOM    488  CG  HIS A  30      50.092  20.974  91.600  1.00 20.79           C
ATOM    489  ND1 HIS A  30      48.961  20.405  92.120  1.00 29.70           N
ATOM    490  CD2 HIS A  30      51.133  20.436  92.318  1.00 23.80           C
ATOM    491  CE1 HIS A  30      49.336  19.601  93.151  1.00 28.87           C
ATOM    492  NE2 HIS A  30      50.653  19.577  93.272  1.00 32.26           N
ATOM    497  DD1 HIS A  30      47.981  20.572  91.814  1.00 32.82           H
ATOM    498  DD2 HIS A  30      52.200  20.619  92.199  1.00 39.90           H
ATOM    499  DE1 HIS A  30      48.609  19.165  93.845  1.00 29.11           H
ATOM    541  CB  TYR A  34      45.374  25.382  87.117  1.00 28.16           H
ATOM    542  CG  TYR A  34      45.367  24.996  88.125  1.00 34.63           C
ATOM    543  CD1 TYR A  34      44.213  24.335  88.563  1.00 45.87           C
ATOM    544  CD2 TYR A  34      46.475  25.162  88.964  1.00 33.07           C
ATOM    545  CE1 TYR A  34      44.148  23.833  89.876  1.00 35.48           C
ATOM    546  CE2 TYR A  34      46.472  24.559  90.222  1.00 38.20           C
ATOM    547  CZ  TYR A  34      45.304  23.921  90.667  1.00 23.38           C
ATOM    548  OH  TYR A  34      45.362  23.451  91.984  1.00 36.46           O
ATOM    553  DD1 TYR A  34      43.352  24.238  87.878  1.00 33.93           H
ATOM    554  DD2 TYR A  34      47.310  25.810  88.666  1.00 29.94           H
ATOM    555  DE1 TYR A  34      43.193  23.439  90.261  1.00 23.45           H
ATOM    556  DE2 TYR A  34      47.346  24.615  90.890  1.00 40.06           H
ATOM    557  DH  TYR A  34      44.469  23.186  92.286  1.00 49.49           H
ATOM   2186  CB  GLN A 143      42.586  27.887  92.720  1.00 28.53           H
ATOM   2187  CG  GLN A 143      43.217  26.986  92.893  1.00 22.98           C
ATOM   2188  CD  GLN A 143      44.606  27.416  93.327  1.00 23.70           C
ATOM   2189  OE1 GLN A 143      44.993  28.579  93.352  1.00 22.55           O
ATOM   2190  NE2 GLN A 143      45.387  26.350  93.733  1.00 15.34           N
ATOM   2195  DG2 GLN A 143      42.797  26.323  93.675  1.00 28.17           H
ATOM   2196  DG3 GLN A 143      43.281  26.411  91.947  1.00 28.88           H
ATOM   2197 DE21 GLN A 143      46.361  26.603  93.870  1.00 25.38           H
ATOM   2198 DE22 GLN A 143      45.220  25.405  93.381  1.00 25.13           H
ATOM   2538  CB  TYR A 166      50.867  15.413  98.792  1.00 31.63           H
ATOM   2539  CG  TYR A 166      51.219  16.008  97.944  1.00 35.52           C
ATOM   2540  CD1 TYR A 166      50.321  16.442  96.952  1.00 23.21           C
ATOM   2541  CD2 TYR A 166      52.575  16.349  97.816  1.00 44.54           C
ATOM   2542  CE1 TYR A 166      50.756  17.256  95.906  1.00 21.36           C
ATOM   2543  CE2 TYR A 166      53.018  17.148  96.755  1.00 30.33           C
ATOM   2544  CZ  TYR A 166      52.107  17.634  95.794  1.00 25.92           C
ATOM   2545  OH  TYR A 166      52.558  18.403  94.786  1.00 28.76           O
ATOM   2550  DD1 TYR A 166      49.265  16.168  97.004  1.00 22.11           H
ATOM   2551  DD2 TYR A 166      53.307  15.979  98.547  1.00 49.99           H
ATOM   2552  DE1 TYR A 166      50.049  17.638  95.167  1.00 28.94           H
ATOM   2553  DE2 TYR A 166      54.078  17.351  96.627  1.00 33.35           H
ATOM   2554  DH  TYR A 166      51.784  18.725  94.216  1.00 27.39           H
TER
HETATM 6246  O   HOH A 306      46.099  20.819  91.953  1.00 39.42           O
HETATM 6247  D1  HOH A 306      45.957  20.841  92.925  1.00 46.30           H
HETATM 6248  D2  HOH A 306      45.973  21.767  91.700  1.00 27.85           H
