# Supplementary material for: Critical evaluation of two neutron structures of Mn superoxide dismutase with quantum refinement
Source: J Biol Inorg Chem. 2026 Mar 10;31(3):173–91. doi: 10.1007/s00775-026-02140-5 (PMC13287255; doi:10.1007/s00775-026-02140-5)
Supplement: Supplementary file 2 — Supplementary Material 2 [file 775_2026_2140_MOESM2_ESM.zip › Coord/Oxa/led.pdb]

CRYST1   81.301   81.301  241.840  90.00  90.00 120.00 P 61 2 2
SCALE1      0.012300  0.007101  0.000000        0.00000
SCALE2      0.000000  0.014203  0.000000        0.00000
SCALE3      0.000000  0.000000  0.004135        0.00000
ATOM    487  CB  HIS A  30      49.932  21.818  90.850  1.00 30.18           H
ATOM    488  CG  HIS A  30      49.955  21.039  91.588  1.00 21.43           C
ATOM    489  ND1 HIS A  30      48.786  20.498  92.042  1.00 26.36           N
ATOM    490  CD2 HIS A  30      51.025  20.496  92.253  1.00 22.27           C
ATOM    491  CE1 HIS A  30      49.132  19.672  93.015  1.00 28.59           C
ATOM    492  NE2 HIS A  30      50.486  19.620  93.162  1.00 34.49           N
ATOM    497  DD2 HIS A  30      52.098  20.657  92.154  1.00 37.74           H
ATOM    498  DE1 HIS A  30      48.439  19.209  93.723  1.00 29.17           H
ATOM    499  DE2 HIS A  30      51.061  19.030  93.781  1.00 33.16           H
ATOM    541  CB  TYR A  34      45.412  25.357  87.141  1.00 28.50           H
ATOM    542  CG  TYR A  34      45.402  24.964  88.154  1.00 34.72           C
ATOM    543  CD1 TYR A  34      44.247  24.300  88.610  1.00 45.64           C
ATOM    544  CD2 TYR A  34      46.486  25.135  89.032  1.00 32.06           C
ATOM    545  CE1 TYR A  34      44.157  23.813  89.919  1.00 34.11           C
ATOM    546  CE2 TYR A  34      46.442  24.578  90.312  1.00 37.58           C
ATOM    547  CZ  TYR A  34      45.260  23.938  90.845  1.00 26.09           C
ATOM    548  OH  TYR A  34      45.171  23.610  92.098  1.00 29.46           O
ATOM    553  DD1 TYR A  34      43.382  24.206  87.918  1.00 33.19           H
ATOM    554  DD2 TYR A  34      47.341  25.768  88.736  1.00 29.51           H
ATOM    555  DE1 TYR A  34      43.196  23.409  90.279  1.00 23.65           H
ATOM    556  DE2 TYR A  34      47.292  24.702  91.000  1.00 39.62           H
ATOM   2185  CB  GLN A 143      42.580  27.887  92.716  1.00 29.23           H
ATOM   2186  CG  GLN A 143      43.190  26.969  92.882  1.00 23.33           C
ATOM   2187  CD  GLN A 143      44.581  27.323  93.356  1.00 23.26           C
ATOM   2188  OE1 GLN A 143      44.976  28.487  93.458  1.00 21.72           O
ATOM   2189  NE2 GLN A 143      45.348  26.236  93.684  1.00 15.05           N
ATOM   2194  DG2 GLN A 143      42.740  26.301  93.640  1.00 29.41           H
ATOM   2195  DG3 GLN A 143      43.254  26.401  91.935  1.00 28.35           H
ATOM   2196 DE21 GLN A 143      46.309  26.508  93.861  1.00 23.69           H
ATOM   2197 DE22 GLN A 143      45.213  25.294  93.250  1.00 28.66           H
ATOM   2537  CB  TYR A 166      50.872  15.429  98.805  1.00 31.74           H
ATOM   2538  CG  TYR A 166      51.223  16.021  97.958  1.00 34.79           C
ATOM   2539  CD1 TYR A 166      50.294  16.408  96.974  1.00 21.96           C
ATOM   2540  CD2 TYR A 166      52.562  16.395  97.821  1.00 44.54           C
ATOM   2541  CE1 TYR A 166      50.685  17.202  95.900  1.00 21.48           C
ATOM   2542  CE2 TYR A 166      52.972  17.163  96.721  1.00 29.63           C
ATOM   2543  CZ  TYR A 166      52.023  17.577  95.776  1.00 25.08           C
ATOM   2544  OH  TYR A 166      52.345  18.326  94.669  1.00 28.48           O
ATOM   2549  DD1 TYR A 166      49.252  16.114  97.056  1.00 23.11           H
ATOM   2550  DD2 TYR A 166      53.306  16.093  98.569  1.00 49.90           H
ATOM   2551  DE1 TYR A 166      49.950  17.571  95.183  1.00 29.33           H
ATOM   2552  DE2 TYR A 166      54.033  17.393  96.592  1.00 32.08           H
ATOM   2553  DH  TYR A 166      53.243  18.707  94.740  1.00 37.27           H
TER
HETATM 6245  O   HOH A 306      45.836  20.901  92.139  1.00 36.96           O
HETATM 6246  D1  HOH A 306      45.573  21.865  92.181  1.00 27.74           H
HETATM 6247  D2  HOH A 306      46.778  20.926  91.842  1.00 36.64           H
