# Supplementary material for: Critical evaluation of two neutron structures of Mn superoxide dismutase with quantum refinement
Source: J Biol Inorg Chem. 2026 Mar 10;31(3):173–91. doi: 10.1007/s00775-026-02140-5 (PMC13287255; doi:10.1007/s00775-026-02140-5)
Supplement: Supplementary file 2 — Supplementary Material 2 [file 775_2026_2140_MOESM2_ESM.zip › Coord/Oxa/lpd.pdb]

CRYST1   81.301   81.301  241.840  90.00  90.00 120.00 P 61 2 2
SCALE1      0.012300  0.007101  0.000000        0.00000
SCALE2      0.000000  0.014203  0.000000        0.00000
SCALE3      0.000000  0.000000  0.004135        0.00000
ATOM    487  CB  HIS A  30      49.913  21.816  90.846  1.00 30.43           H
ATOM    488  CG  HIS A  30      49.934  21.040  91.582  1.00 20.53           C
ATOM    489  ND1 HIS A  30      48.793  20.479  92.094  1.00 31.44           N
ATOM    490  CD2 HIS A  30      50.997  20.473  92.229  1.00 22.59           C
ATOM    491  CE1 HIS A  30      49.144  19.653  93.086  1.00 28.31           C
ATOM    492  NE2 HIS A  30      50.484  19.608  93.159  1.00 34.77           N
ATOM    497  DD1 HIS A  30      47.767  20.737  91.910  1.00 39.06           H
ATOM    498  DD2 HIS A  30      52.065  20.619  92.095  1.00 36.98           H
ATOM    499  DE1 HIS A  30      48.455  19.225  93.814  1.00 28.69           H
ATOM    500  DE2 HIS A  30      51.090  19.034  93.797  1.00 32.78           H
ATOM    542  CB  TYR A  34      45.407  25.354  87.144  1.00 28.69           H
ATOM    543  CG  TYR A  34      45.392  24.961  88.153  1.00 34.70           C
ATOM    544  CD1 TYR A  34      44.229  24.310  88.597  1.00 44.99           C
ATOM    545  CD2 TYR A  34      46.479  25.115  89.025  1.00 32.67           C
ATOM    546  CE1 TYR A  34      44.149  23.789  89.898  1.00 34.60           C
ATOM    547  CE2 TYR A  34      46.437  24.522  90.291  1.00 36.75           C
ATOM    548  CZ  TYR A  34      45.276  23.840  90.774  1.00 23.93           C
ATOM    549  OH  TYR A  34      45.232  23.356  92.010  1.00 32.96           O
ATOM    554  DD1 TYR A  34      43.363  24.239  87.909  1.00 33.21           H
ATOM    555  DD2 TYR A  34      47.333  25.752  88.739  1.00 29.57           H
ATOM    556  DE1 TYR A  34      43.191  23.383  90.262  1.00 22.39           H
ATOM    557  DE2 TYR A  34      47.287  24.630  90.986  1.00 39.56           H
ATOM   2186  CB  GLN A 143      42.581  27.890  92.718  1.00 28.49           H
ATOM   2187  CG  GLN A 143      43.194  26.976  92.890  1.00 23.52           C
ATOM   2188  CD  GLN A 143      44.585  27.344  93.353  1.00 23.81           C
ATOM   2189  OE1 GLN A 143      44.989  28.500  93.443  1.00 21.38           O
ATOM   2190  NE2 GLN A 143      45.359  26.261  93.700  1.00 15.54           N
ATOM   2195  DG2 GLN A 143      42.763  26.321  93.670  1.00 28.35           H
ATOM   2196  DG3 GLN A 143      43.254  26.395  91.952  1.00 28.14           H
ATOM   2197 DE21 GLN A 143      46.322  26.526  93.870  1.00 23.40           H
ATOM   2198 DE22 GLN A 143      45.212  25.326  93.291  1.00 28.01           H
ATOM   2538  CB  TYR A 166      50.869  15.424  98.798  1.00 31.33           H
ATOM   2539  CG  TYR A 166      51.211  16.013  97.951  1.00 34.68           C
ATOM   2540  CD1 TYR A 166      50.273  16.391  96.974  1.00 21.37           C
ATOM   2541  CD2 TYR A 166      52.549  16.398  97.802  1.00 44.64           C
ATOM   2542  CE1 TYR A 166      50.653  17.196  95.903  1.00 21.03           C
ATOM   2543  CE2 TYR A 166      52.948  17.167  96.698  1.00 28.84           C
ATOM   2544  CZ  TYR A 166      51.985  17.577  95.770  1.00 24.01           C
ATOM   2545  OH  TYR A 166      52.295  18.349  94.661  1.00 28.50           O
ATOM   2550  DD1 TYR A 166      49.235  16.085  97.060  1.00 23.18           H
ATOM   2551  DD2 TYR A 166      53.304  16.099  98.540  1.00 49.01           H
ATOM   2552  DE1 TYR A 166      49.912  17.561  95.191  1.00 29.36           H
ATOM   2553  DE2 TYR A 166      54.010  17.392  96.567  1.00 31.74           H
ATOM   2554  DH  TYR A 166      53.204  18.704  94.721  1.00 35.90           H
TER
HETATM 6246  O   HOH A 306      46.316  21.135  92.121  1.00 35.04           O
HETATM 6247  D1  HOH A 306      45.865  22.191  92.094  1.00 30.89           H
HETATM 6248  D2  HOH A 306      45.534  20.563  91.974  1.00 39.14           H
