# Supplementary material for: Critical evaluation of two neutron structures of Mn superoxide dismutase with quantum refinement
Source: J Biol Inorg Chem. 2026 Mar 10;31(3):173–91. doi: 10.1007/s00775-026-02140-5 (PMC13287255; doi:10.1007/s00775-026-02140-5)
Supplement: Supplementary file 2 — Supplementary Material 2 [file 775_2026_2140_MOESM2_ESM.zip › Coord/Oxa/rd1a.pdb]

CRYST1   81.301   81.301  241.840  90.00  90.00 120.00 P 61 2 2
SCALE1      0.012300  0.007101  0.000000        0.00000
SCALE2      0.000000  0.014203  0.000000        0.00000
SCALE3      0.000000  0.000000  0.004135        0.00000
ATOM    487  CB  HIS A  30      49.981  21.782  90.880  1.00 30.23           H
ATOM    488  CG  HIS A  30      50.039  20.986  91.616  1.00 20.37           C
ATOM    489  ND1 HIS A  30      48.899  20.401  92.106  1.00 30.66           N
ATOM    490  CD2 HIS A  30      51.073  20.435  92.341  1.00 23.09           C
ATOM    491  CE1 HIS A  30      49.264  19.583  93.128  1.00 28.02           C
ATOM    492  NE2 HIS A  30      50.582  19.558  93.271  1.00 31.13           N
ATOM    497  DD1 HIS A  30      47.919  20.568  91.803  1.00 33.96           H
ATOM    498  DD2 HIS A  30      52.147  20.615  92.243  1.00 39.26           H
ATOM    499  DE1 HIS A  30      48.535  19.132  93.803  1.00 30.32           H
ATOM    541  CB  TYR A  34      45.405  25.362  87.126  1.00 29.10           H
ATOM    542  CG  TYR A  34      45.386  24.975  88.132  1.00 35.11           C
ATOM    543  CD1 TYR A  34      44.218  24.328  88.556  1.00 45.66           C
ATOM    544  CD2 TYR A  34      46.479  25.129  88.992  1.00 32.40           C
ATOM    545  CE1 TYR A  34      44.127  23.815  89.861  1.00 35.68           C
ATOM    546  CE2 TYR A  34      46.433  24.552  90.262  1.00 37.41           C
ATOM    547  CZ  TYR A  34      45.256  23.918  90.689  1.00 24.97           C
ATOM    548  OH  TYR A  34      45.258  23.487  92.026  1.00 36.37           O
ATOM    553  DD1 TYR A  34      43.362  24.244  87.862  1.00 33.17           H
ATOM    554  DD2 TYR A  34      47.337  25.749  88.703  1.00 29.30           H
ATOM    555  DE1 TYR A  34      43.164  23.400  90.210  1.00 22.50           H
ATOM    556  DE2 TYR A  34      47.275  24.648  90.961  1.00 39.86           H
ATOM    557  DH  TYR A  34      44.339  23.454  92.370  1.00 46.29           H
ATOM   2186  CB  GLN A 143      42.579  27.895  92.722  1.00 29.22           H
ATOM   2187  CG  GLN A 143      43.206  26.996  92.895  1.00 23.78           C
ATOM   2188  CD  GLN A 143      44.590  27.410  93.345  1.00 23.90           C
ATOM   2189  OE1 GLN A 143      44.968  28.573  93.401  1.00 21.71           O
ATOM   2190  NE2 GLN A 143      45.389  26.352  93.727  1.00 15.70           N
ATOM   2195  DG2 GLN A 143      42.780  26.347  93.684  1.00 28.67           H
ATOM   2196  DG3 GLN A 143      43.261  26.418  91.952  1.00 27.91           H
ATOM   2197 DE21 GLN A 143      46.351  26.621  93.906  1.00 25.67           H
ATOM   2198 DE22 GLN A 143      45.260  25.408  93.367  1.00 22.59           H
ATOM   2538  CB  TYR A 166      50.874  15.428  98.772  1.00 31.87           H
ATOM   2539  CG  TYR A 166      51.227  16.015  97.919  1.00 35.87           C
ATOM   2540  CD1 TYR A 166      50.312  16.428  96.932  1.00 22.15           C
ATOM   2541  CD2 TYR A 166      52.571  16.390  97.783  1.00 44.90           C
ATOM   2542  CE1 TYR A 166      50.718  17.242  95.870  1.00 20.95           C
ATOM   2543  CE2 TYR A 166      52.989  17.172  96.702  1.00 30.34           C
ATOM   2544  CZ  TYR A 166      52.067  17.630  95.740  1.00 24.42           C
ATOM   2545  OH  TYR A 166      52.519  18.401  94.732  1.00 28.68           O
ATOM   2550  DD1 TYR A 166      49.268  16.131  97.002  1.00 21.44           H
ATOM   2551  DD2 TYR A 166      53.313  16.072  98.525  1.00 50.13           H
ATOM   2552  DE1 TYR A 166      49.980  17.608  95.153  1.00 28.82           H
ATOM   2553  DE2 TYR A 166      54.044  17.415  96.570  1.00 33.56           H
ATOM   2554  DH  TYR A 166      51.736  18.730  94.172  1.00 27.64           H
TER
HETATM 6246  O   HOH A 306      46.142  20.877  91.853  1.00 39.91           O
HETATM 6247  D1  HOH A 306      45.904  21.824  92.022  1.00 25.03           H
HETATM 6248  D2  HOH A 306      45.409  20.343  92.228  1.00 45.46           H
