# Supplementary material for: Critical evaluation of two neutron structures of Mn superoxide dismutase with quantum refinement
Source: J Biol Inorg Chem. 2026 Mar 10;31(3):173–91. doi: 10.1007/s00775-026-02140-5 (PMC13287255; doi:10.1007/s00775-026-02140-5)
Supplement: Supplementary file 2 — Supplementary Material 2 [file 775_2026_2140_MOESM2_ESM.zip › Coord/Oxa/lep.pdb]

CRYST1   81.301   81.301  241.840  90.00  90.00 120.00 P 61 2 2
SCALE1      0.012300  0.007101  0.000000        0.00000
SCALE2      0.000000  0.014203  0.000000        0.00000
SCALE3      0.000000  0.000000  0.004135        0.00000
ATOM    487  CB  HIS A  30      49.937  21.807  90.853  1.00 30.52           H
ATOM    488  CG  HIS A  30      49.965  21.027  91.591  1.00 21.71           C
ATOM    489  ND1 HIS A  30      48.807  20.478  92.069  1.00 27.04           N
ATOM    490  CD2 HIS A  30      51.048  20.497  92.247  1.00 22.89           C
ATOM    491  CE1 HIS A  30      49.179  19.655  93.045  1.00 27.96           C
ATOM    492  NE2 HIS A  30      50.531  19.614  93.161  1.00 35.74           N
ATOM    497  DD1 HIS A  30      47.141  20.856  91.935  1.00 42.30           H
ATOM    498  DD2 HIS A  30      52.116  20.665  92.129  1.00 37.61           H
ATOM    499  DE1 HIS A  30      48.501  19.207  93.775  1.00 29.02           H
ATOM    500  DE2 HIS A  30      51.117  19.041  93.799  1.00 32.71           H
ATOM    542  CB  TYR A  34      45.404  25.358  87.145  1.00 28.41           H
ATOM    543  CG  TYR A  34      45.395  24.968  88.151  1.00 33.20           C
ATOM    544  CD1 TYR A  34      44.230  24.314  88.580  1.00 45.21           C
ATOM    545  CD2 TYR A  34      46.485  25.127  89.018  1.00 32.43           C
ATOM    546  CE1 TYR A  34      44.149  23.803  89.883  1.00 35.43           C
ATOM    547  CE2 TYR A  34      46.439  24.534  90.286  1.00 37.84           C
ATOM    548  CZ  TYR A  34      45.271  23.877  90.732  1.00 23.77           C
ATOM    549  OH  TYR A  34      45.185  23.440  92.027  1.00 36.22           O
ATOM    554  DD1 TYR A  34      43.366  24.229  87.892  1.00 33.31           H
ATOM    555  DD2 TYR A  34      47.332  25.780  88.747  1.00 29.30           H
ATOM    556  DE1 TYR A  34      43.198  23.397  90.256  1.00 22.11           H
ATOM    557  DE2 TYR A  34      47.291  24.626  90.977  1.00 39.21           H
ATOM   2186  CB  GLN A 143      42.585  27.884  92.725  1.00 29.49           H
ATOM   2187  CG  GLN A 143      43.194  26.971  92.898  1.00 23.03           C
ATOM   2188  CD  GLN A 143      44.583  27.350  93.348  1.00 24.23           C
ATOM   2189  OE1 GLN A 143      44.983  28.509  93.425  1.00 21.96           O
ATOM   2190  NE2 GLN A 143      45.365  26.276  93.695  1.00 14.83           N
ATOM   2195  DG2 GLN A 143      42.763  26.326  93.688  1.00 29.13           H
ATOM   2196  DG3 GLN A 143      43.247  26.390  91.956  1.00 28.02           H
ATOM   2197 DE21 GLN A 143      46.331  26.531  93.864  1.00 24.40           H
ATOM   2198 DE22 GLN A 143      45.194  25.330  93.333  1.00 28.06           H
ATOM   2538  CB  TYR A 166      50.873  15.427  98.807  1.00 31.50           H
ATOM   2539  CG  TYR A 166      51.212  16.021  97.960  1.00 34.73           C
ATOM   2540  CD1 TYR A 166      50.281  16.407  96.976  1.00 22.62           C
ATOM   2541  CD2 TYR A 166      52.550  16.407  97.826  1.00 43.78           C
ATOM   2542  CE1 TYR A 166      50.672  17.202  95.906  1.00 21.12           C
ATOM   2543  CE2 TYR A 166      52.958  17.168  96.719  1.00 28.99           C
ATOM   2544  CZ  TYR A 166      52.009  17.573  95.776  1.00 24.62           C
ATOM   2545  OH  TYR A 166      52.331  18.331  94.670  1.00 29.08           O
ATOM   2550  DD1 TYR A 166      49.245  16.096  97.052  1.00 24.03           H
ATOM   2551  DD2 TYR A 166      53.303  16.098  98.560  1.00 49.30           H
ATOM   2552  DE1 TYR A 166      49.937  17.570  95.190  1.00 29.80           H
ATOM   2553  DE2 TYR A 166      54.021  17.397  96.589  1.00 32.22           H
ATOM   2554  DH  TYR A 166      53.231  18.714  94.731  1.00 36.07           H
TER
HETATM 6246  O   HOH A 306      46.183  21.109  92.203  1.00 36.86           O
HETATM 6247  D1  HOH A 306      45.633  22.509  92.115  1.00 33.54           H
HETATM 6248  D2  HOH A 306      45.561  20.423  91.892  1.00 45.47           H
