# Supplementary material for: Critical evaluation of two neutron structures of Mn superoxide dismutase with quantum refinement
Source: J Biol Inorg Chem. 2026 Mar 10;31(3):173–91. doi: 10.1007/s00775-026-02140-5 (PMC13287255; doi:10.1007/s00775-026-02140-5)
Supplement: Supplementary file 2 — Supplementary Material 2 [file 775_2026_2140_MOESM2_ESM.zip › Coord/Oxa/lpp.pdb]

CRYST1   81.301   81.301  241.840  90.00  90.00 120.00 P 61 2 2
SCALE1      0.012300  0.007101  0.000000        0.00000
SCALE2      0.000000  0.014203  0.000000        0.00000
SCALE3      0.000000  0.000000  0.004135        0.00000
ATOM    487  CB  HIS A  30      49.962  21.814  90.854  1.00 30.63           H
ATOM    488  CG  HIS A  30      50.023  21.032  91.589  1.00 21.76           C
ATOM    489  ND1 HIS A  30      48.901  20.435  92.104  1.00 31.88           N
ATOM    490  CD2 HIS A  30      51.091  20.484  92.244  1.00 23.88           C
ATOM    491  CE1 HIS A  30      49.256  19.609  93.096  1.00 29.11           C
ATOM    492  NE2 HIS A  30      50.588  19.602  93.172  1.00 35.86           N
ATOM    497  DD1 HIS A  30      47.913  20.625  91.829  1.00 35.74           H
ATOM    498  DD2 HIS A  30      52.155  20.658  92.120  1.00 38.33           H
ATOM    499  DE1 HIS A  30      48.570  19.151  93.804  1.00 30.04           H
ATOM    500  DE2 HIS A  30      51.211  19.029  93.826  1.00 33.83           H
ATOM    542  CB  TYR A  34      45.400  25.361  87.129  1.00 28.27           H
ATOM    543  CG  TYR A  34      45.386  24.969  88.135  1.00 34.74           C
ATOM    544  CD1 TYR A  34      44.216  24.322  88.559  1.00 45.94           C
ATOM    545  CD2 TYR A  34      46.477  25.136  88.994  1.00 32.41           C
ATOM    546  CE1 TYR A  34      44.131  23.811  89.864  1.00 36.35           C
ATOM    547  CE2 TYR A  34      46.429  24.552  90.266  1.00 36.94           C
ATOM    548  CZ  TYR A  34      45.256  23.901  90.700  1.00 25.52           C
ATOM    549  OH  TYR A  34      45.143  23.472  92.024  1.00 37.90           O
ATOM    554  DD1 TYR A  34      43.359  24.249  87.866  1.00 32.72           H
ATOM    555  DD2 TYR A  34      47.324  25.780  88.712  1.00 28.91           H
ATOM    556  DE1 TYR A  34      43.177  23.410  90.239  1.00 23.22           H
ATOM    557  DE2 TYR A  34      47.268  24.671  90.967  1.00 39.27           H
ATOM    558  DH  TYR A  34      45.689  22.651  92.130  1.00 36.28           H
ATOM   2187  CB  GLN A 143      42.576  27.896  92.718  1.00 28.40           H
ATOM   2188  CG  GLN A 143      43.201  26.993  92.886  1.00 23.49           C
ATOM   2189  CD  GLN A 143      44.584  27.387  93.343  1.00 23.46           C
ATOM   2190  OE1 GLN A 143      44.985  28.543  93.404  1.00 21.82           O
ATOM   2191  NE2 GLN A 143      45.369  26.311  93.714  1.00 15.36           N
ATOM   2196  DG2 GLN A 143      42.775  26.326  93.660  1.00 28.33           H
ATOM   2197  DG3 GLN A 143      43.269  26.424  91.939  1.00 27.98           H
ATOM   2198 DE21 GLN A 143      46.332  26.573  93.890  1.00 24.90           H
ATOM   2199 DE22 GLN A 143      45.197  25.368  93.353  1.00 26.47           H
ATOM   2539  CB  TYR A 166      50.875  15.425  98.801  1.00 31.87           H
ATOM   2540  CG  TYR A 166      51.213  16.017  97.953  1.00 35.50           C
ATOM   2541  CD1 TYR A 166      50.275  16.396  96.975  1.00 22.22           C
ATOM   2542  CD2 TYR A 166      52.551  16.392  97.808  1.00 45.11           C
ATOM   2543  CE1 TYR A 166      50.666  17.196  95.902  1.00 21.47           C
ATOM   2544  CE2 TYR A 166      52.956  17.167  96.710  1.00 29.69           C
ATOM   2545  CZ  TYR A 166      51.999  17.575  95.781  1.00 24.86           C
ATOM   2546  OH  TYR A 166      52.318  18.364  94.678  1.00 29.03           O
ATOM   2551  DD1 TYR A 166      49.235  16.099  97.061  1.00 23.74           H
ATOM   2552  DD2 TYR A 166      53.300  16.088  98.548  1.00 50.20           H
ATOM   2553  DE1 TYR A 166      49.927  17.561  95.188  1.00 29.84           H
ATOM   2554  DE2 TYR A 166      54.015  17.403  96.591  1.00 32.32           H
ATOM   2555  DH  TYR A 166      53.245  18.673  94.713  1.00 36.51           H
TER
HETATM 6247  O   HOH A 306      46.087  20.901  92.026  1.00 37.19           O
HETATM 6248  D1  HOH A 306      45.472  20.791  91.266  1.00 52.15           H
HETATM 6249  D2  HOH A 306      45.594  20.533  92.797  1.00 47.53           H
