# Supplementary material for: Critical evaluation of two neutron structures of Mn superoxide dismutase with quantum refinement
Source: J Biol Inorg Chem. 2026 Mar 10;31(3):173–91. doi: 10.1007/s00775-026-02140-5 (PMC13287255; doi:10.1007/s00775-026-02140-5)
Supplement: Supplementary file 2 — Supplementary Material 2 [file 775_2026_2140_MOESM2_ESM.zip › Coord/Oxa/rdp.pdb]

CRYST1   81.301   81.301  241.840  90.00  90.00 120.00 P 61 2 2
SCALE1      0.012300  0.007101  0.000000        0.00000
SCALE2      0.000000  0.014203  0.000000        0.00000
SCALE3      0.000000  0.000000  0.004135        0.00000
ATOM    487  CB  HIS A  30      49.976  21.800  90.873  1.00 30.27           H
ATOM    488  CG  HIS A  30      50.040  21.011  91.612  1.00 20.44           C
ATOM    489  ND1 HIS A  30      48.901  20.424  92.098  1.00 31.44           N
ATOM    490  CD2 HIS A  30      51.076  20.448  92.315  1.00 23.44           C
ATOM    491  CE1 HIS A  30      49.275  19.578  93.101  1.00 28.75           C
ATOM    492  NE2 HIS A  30      50.587  19.551  93.231  1.00 31.98           N
ATOM    497  DD1 HIS A  30      47.937  20.613  91.797  1.00 35.12           H
ATOM    498  DD2 HIS A  30      52.143  20.637  92.210  1.00 38.26           H
ATOM    499  DE1 HIS A  30      48.556  19.109  93.771  1.00 31.04           H
ATOM    500  DE2 HIS A  30      51.734  18.721  94.161  1.00 27.79           H
ATOM    542  CB  TYR A  34      45.397  25.359  87.135  1.00 28.17           H
ATOM    543  CG  TYR A  34      45.386  24.970  88.142  1.00 34.99           C
ATOM    544  CD1 TYR A  34      44.227  24.308  88.572  1.00 46.14           C
ATOM    545  CD2 TYR A  34      46.485  25.142  88.993  1.00 32.39           C
ATOM    546  CE1 TYR A  34      44.156  23.798  89.876  1.00 36.59           C
ATOM    547  CE2 TYR A  34      46.451  24.563  90.267  1.00 37.42           C
ATOM    548  CZ  TYR A  34      45.283  23.911  90.712  1.00 25.52           C
ATOM    549  OH  TYR A  34      45.192  23.504  92.035  1.00 38.61           O
ATOM    554  DD1 TYR A  34      43.365  24.222  87.886  1.00 33.44           H
ATOM    555  DD2 TYR A  34      47.328  25.785  88.695  1.00 28.62           H
ATOM    556  DE1 TYR A  34      43.205  23.394  90.253  1.00 23.58           H
ATOM    557  DE2 TYR A  34      47.298  24.685  90.958  1.00 40.33           H
ATOM    558  DH  TYR A  34      45.608  22.599  92.122  1.00 36.30           H
ATOM   2187  CB  GLN A 143      42.588  27.901  92.716  1.00 28.29           H
ATOM   2188  CG  GLN A 143      43.208  26.993  92.875  1.00 23.68           C
ATOM   2189  CD  GLN A 143      44.594  27.370  93.348  1.00 24.08           C
ATOM   2190  OE1 GLN A 143      45.010  28.521  93.415  1.00 22.42           O
ATOM   2191  NE2 GLN A 143      45.361  26.283  93.702  1.00 15.16           N
ATOM   2196  DG2 GLN A 143      42.769  26.307  93.626  1.00 28.01           H
ATOM   2197  DG3 GLN A 143      43.285  26.449  91.914  1.00 28.32           H
ATOM   2198 DE21 GLN A 143      46.330  26.517  93.872  1.00 24.32           H
ATOM   2199 DE22 GLN A 143      45.173  25.335  93.360  1.00 27.51           H
ATOM   2539  CB  TYR A 166      50.887  15.434  98.776  1.00 31.12           H
ATOM   2540  CG  TYR A 166      51.221  16.028  97.919  1.00 36.31           C
ATOM   2541  CD1 TYR A 166      50.303  16.436  96.935  1.00 23.21           C
ATOM   2542  CD2 TYR A 166      52.567  16.406  97.778  1.00 45.08           C
ATOM   2543  CE1 TYR A 166      50.703  17.246  95.871  1.00 20.57           C
ATOM   2544  CE2 TYR A 166      52.976  17.185  96.694  1.00 30.42           C
ATOM   2545  CZ  TYR A 166      52.048  17.633  95.736  1.00 25.15           C
ATOM   2546  OH  TYR A 166      52.504  18.405  94.732  1.00 28.49           O
ATOM   2551  DD1 TYR A 166      49.262  16.140  97.012  1.00 21.62           H
ATOM   2552  DD2 TYR A 166      53.316  16.086  98.515  1.00 50.40           H
ATOM   2553  DE1 TYR A 166      49.962  17.621  95.169  1.00 29.41           H
ATOM   2554  DE2 TYR A 166      54.025  17.444  96.559  1.00 34.26           H
TER
HETATM 6246  O   HOH A 306      45.971  20.922  92.080  1.00 36.98           O
HETATM 6247  D1  HOH A 306      45.372  20.630  91.358  1.00 53.35           H
HETATM 6248  D2  HOH A 306      45.619  20.478  92.886  1.00 49.24           H
