# Supplementary material for: Critical evaluation of two neutron structures of Mn superoxide dismutase with quantum refinement
Source: J Biol Inorg Chem. 2026 Mar 10;31(3):173–91. doi: 10.1007/s00775-026-02140-5 (PMC13287255; doi:10.1007/s00775-026-02140-5)
Supplement: Supplementary file 2 — Supplementary Material 2 [file 775_2026_2140_MOESM2_ESM.zip › Coord/Oxa/rd2.pdb]

CRYST1   81.301   81.301  241.840  90.00  90.00 120.00 P 61 2 2
SCALE1      0.012300  0.007101  0.000000        0.00000
SCALE2      0.000000  0.014203  0.000000        0.00000
SCALE3      0.000000  0.000000  0.004135        0.00000
ATOM    487  CB  HIS A  30      49.991  21.780  90.881  1.00 29.68           H
ATOM    488  CG  HIS A  30      50.067  20.986  91.611  1.00 20.55           C
ATOM    489  ND1 HIS A  30      48.924  20.416  92.118  1.00 30.70           N
ATOM    490  CD2 HIS A  30      51.105  20.422  92.317  1.00 24.13           C
ATOM    491  CE1 HIS A  30      49.298  19.590  93.127  1.00 28.88           C
ATOM    492  NE2 HIS A  30      50.616  19.548  93.250  1.00 32.04           N
ATOM    497  DD1 HIS A  30      47.943  20.593  91.827  1.00 34.45           H
ATOM    498  DD2 HIS A  30      52.175  20.595  92.203  1.00 39.39           H
ATOM    499  DE1 HIS A  30      48.574  19.160  93.818  1.00 28.93           H
ATOM    541  CB  TYR A  34      45.380  25.378  87.108  1.00 27.60           H
ATOM    542  CG  TYR A  34      45.363  24.997  88.110  1.00 34.95           C
ATOM    543  CD1 TYR A  34      44.203  24.328  88.520  1.00 46.44           C
ATOM    544  CD2 TYR A  34      46.452  25.157  88.971  1.00 32.87           C
ATOM    545  CE1 TYR A  34      44.107  23.801  89.814  1.00 36.82           C
ATOM    546  CE2 TYR A  34      46.401  24.551  90.228  1.00 37.78           C
ATOM    547  CZ  TYR A  34      45.230  23.895  90.644  1.00 24.68           C
ATOM    548  OH  TYR A  34      45.111  23.389  91.941  1.00 37.63           O
ATOM    553  DD1 TYR A  34      43.352  24.244  87.823  1.00 33.64           H
ATOM    554  DD2 TYR A  34      47.301  25.801  88.699  1.00 29.01           H
ATOM    555  DE1 TYR A  34      43.160  23.392  90.188  1.00 23.12           H
ATOM    556  DE2 TYR A  34      47.264  24.633  90.903  1.00 39.40           H
ATOM    557  DH  TYR A  34      45.766  23.845  92.511  1.00 47.49           H
ATOM   2186  CB  GLN A 143      42.587  27.917  92.717  1.00 29.02           H
ATOM   2187  CG  GLN A 143      43.215  27.020  92.882  1.00 23.86           C
ATOM   2188  CD  GLN A 143      44.604  27.434  93.315  1.00 24.64           C
ATOM   2189  OE1 GLN A 143      45.015  28.584  93.358  1.00 22.20           O
ATOM   2190  NE2 GLN A 143      45.404  26.346  93.602  1.00 15.17           N
ATOM   2195  DG2 GLN A 143      42.799  26.364  93.673  1.00 27.45           H
ATOM   2196  DG3 GLN A 143      43.281  26.448  91.936  1.00 27.90           H
ATOM   2197 DE21 GLN A 143      46.325  26.544  93.970  1.00 24.38           H
ATOM   2198 DE22 GLN A 143      45.017  25.412  93.669  1.00 27.04           H
ATOM   2538  CB  TYR A 166      50.867  15.429  98.785  1.00 31.03           H
ATOM   2539  CG  TYR A 166      51.213  16.023  97.933  1.00 35.87           C
ATOM   2540  CD1 TYR A 166      50.304  16.442  96.944  1.00 22.98           C
ATOM   2541  CD2 TYR A 166      52.565  16.367  97.795  1.00 45.35           C
ATOM   2542  CE1 TYR A 166      50.725  17.243  95.880  1.00 20.94           C
ATOM   2543  CE2 TYR A 166      52.998  17.137  96.715  1.00 29.90           C
ATOM   2544  CZ  TYR A 166      52.081  17.616  95.758  1.00 25.11           C
ATOM   2545  OH  TYR A 166      52.539  18.396  94.759  1.00 28.96           O
ATOM   2550  DD1 TYR A 166      49.258  16.158  97.015  1.00 21.76           H
ATOM   2551  DD2 TYR A 166      53.305  16.008  98.522  1.00 50.18           H
ATOM   2552  DE1 TYR A 166      50.001  17.627  95.164  1.00 28.68           H
ATOM   2553  DE2 TYR A 166      54.058  17.349  96.587  1.00 33.01           H
ATOM   2554  DH  TYR A 166      51.760  18.713  94.194  1.00 27.78           H
TER
HETATM 6246  O   HOH A 306      46.158  20.850  92.006  1.00 40.90           O
HETATM 6247  D1  HOH A 306      45.725  21.742  91.972  1.00 25.32           H
HETATM 6248  D2  HOH A 306      45.457  20.225  92.287  1.00 48.64           H
