# Supplementary material for: Critical evaluation of two neutron structures of Mn superoxide dismutase with quantum refinement
Source: J Biol Inorg Chem. 2026 Mar 10;31(3):173–91. doi: 10.1007/s00775-026-02140-5 (PMC13287255; doi:10.1007/s00775-026-02140-5)
Supplement: Supplementary file 2 — Supplementary Material 2 [file 775_2026_2140_MOESM2_ESM.zip › Coord/Oxa/rdd.pdb]

CRYST1   81.301   81.301  241.840  90.00  90.00 120.00 P 61 2 2
SCALE1      0.012300  0.007101  0.000000        0.00000
SCALE2      0.000000  0.014203  0.000000        0.00000
SCALE3      0.000000  0.000000  0.004135        0.00000
ATOM    487  CB  HIS A  30      49.943  21.785  90.876  1.00 29.92           H
ATOM    488  CG  HIS A  30      49.974  20.992  91.609  1.00 20.22           C
ATOM    489  ND1 HIS A  30      48.832  20.418  92.098  1.00 30.98           N
ATOM    490  CD2 HIS A  30      51.013  20.437  92.323  1.00 22.04           C
ATOM    491  CE1 HIS A  30      49.203  19.597  93.113  1.00 27.83           C
ATOM    492  NE2 HIS A  30      50.525  19.558  93.251  1.00 31.55           N
ATOM    497  DD1 HIS A  30      47.824  20.657  91.863  1.00 36.27           H
ATOM    498  DD2 HIS A  30      52.082  20.633  92.221  1.00 37.33           H
ATOM    499  DE1 HIS A  30      48.476  19.154  93.792  1.00 29.98           H
ATOM    500  DE2 HIS A  30      51.654  18.760  94.136  1.00 28.53           H
ATOM    542  CB  TYR A  34      45.410  25.357  87.147  1.00 29.53           H
ATOM    543  CG  TYR A  34      45.394  24.964  88.156  1.00 35.23           C
ATOM    544  CD1 TYR A  34      44.240  24.299  88.606  1.00 45.70           C
ATOM    545  CD2 TYR A  34      46.479  25.126  89.032  1.00 32.22           C
ATOM    546  CE1 TYR A  34      44.160  23.793  89.911  1.00 34.95           C
ATOM    547  CE2 TYR A  34      46.438  24.552  90.305  1.00 36.94           C
ATOM    548  CZ  TYR A  34      45.270  23.890  90.816  1.00 25.45           C
ATOM    549  OH  TYR A  34      45.205  23.475  92.061  1.00 31.31           O
ATOM    554  DD1 TYR A  34      43.371  24.203  87.923  1.00 33.12           H
ATOM    555  DD2 TYR A  34      47.333  25.763  88.744  1.00 29.30           H
ATOM    556  DE1 TYR A  34      43.204  23.382  90.277  1.00 24.88           H
ATOM    557  DE2 TYR A  34      47.290  24.667  90.994  1.00 39.47           H
ATOM   2186  CB  GLN A 143      42.583  27.887  92.719  1.00 29.02           H
ATOM   2187  CG  GLN A 143      43.183  26.964  92.885  1.00 23.36           C
ATOM   2188  CD  GLN A 143      44.579  27.305  93.356  1.00 23.27           C
ATOM   2189  OE1 GLN A 143      44.989  28.461  93.461  1.00 21.72           O
ATOM   2190  NE2 GLN A 143      45.339  26.210  93.685  1.00 15.58           N
ATOM   2195  DG2 GLN A 143      42.726  26.294  93.641  1.00 29.77           H
ATOM   2196  DG3 GLN A 143      43.253  26.402  91.933  1.00 28.95           H
ATOM   2197 DE21 GLN A 143      46.307  26.465  93.849  1.00 23.11           H
ATOM   2198 DE22 GLN A 143      45.180  25.266  93.277  1.00 28.85           H
ATOM   2538  CB  TYR A 166      50.893  15.432  98.769  1.00 31.74           H
ATOM   2539  CG  TYR A 166      51.234  16.027  97.909  1.00 35.93           C
ATOM   2540  CD1 TYR A 166      50.303  16.436  96.934  1.00 22.02           C
ATOM   2541  CD2 TYR A 166      52.571  16.421  97.749  1.00 44.99           C
ATOM   2542  CE1 TYR A 166      50.680  17.250  95.861  1.00 21.20           C
ATOM   2543  CE2 TYR A 166      52.963  17.205  96.659  1.00 29.79           C
ATOM   2544  CZ  TYR A 166      52.027  17.654  95.704  1.00 25.81           C
ATOM   2545  OH  TYR A 166      52.452  18.424  94.692  1.00 27.97           O
ATOM   2550  DD1 TYR A 166      49.263  16.135  97.022  1.00 22.35           H
ATOM   2551  DD2 TYR A 166      53.331  16.118  98.481  1.00 50.05           H
ATOM   2552  DE1 TYR A 166      49.928  17.618  95.159  1.00 29.65           H
ATOM   2553  DE2 TYR A 166      54.013  17.479  96.528  1.00 34.31           H
TER
HETATM 6245  O   HOH A 306      46.182  21.089  92.099  1.00 35.03           O
HETATM 6246  D1  HOH A 306      45.842  22.078  92.119  1.00 29.13           H
HETATM 6247  D2  HOH A 306      45.358  20.561  92.071  1.00 40.69           H
