# Supplementary material for: Critical evaluation of two neutron structures of Mn superoxide dismutase with quantum refinement
Source: J Biol Inorg Chem. 2026 Mar 10;31(3):173–91. doi: 10.1007/s00775-026-02140-5 (PMC13287255; doi:10.1007/s00775-026-02140-5)
Supplement: Supplementary file 2 — Supplementary Material 2 [file 775_2026_2140_MOESM2_ESM.zip › Coord/Oxa/rpp.pdb]

CRYST1   81.301   81.301  241.840  90.00  90.00 120.00 P 61 2 2
SCALE1      0.012300  0.007101  0.000000        0.00000
SCALE2      0.000000  0.014203  0.000000        0.00000
SCALE3      0.000000  0.000000  0.004135        0.00000
ATOM    487  CB  HIS A  30      50.015  21.786  90.889  1.00 30.27           H
ATOM    488  CG  HIS A  30      50.114  20.988  91.623  1.00 20.61           C
ATOM    489  ND1 HIS A  30      48.988  20.397  92.141  1.00 30.18           N
ATOM    490  CD2 HIS A  30      51.167  20.439  92.307  1.00 24.43           C
ATOM    491  CE1 HIS A  30      49.358  19.567  93.141  1.00 29.22           C
ATOM    492  NE2 HIS A  30      50.684  19.552  93.241  1.00 36.22           N
ATOM    497  DD1 HIS A  30      48.019  20.581  91.846  1.00 33.80           H
ATOM    498  DD2 HIS A  30      52.236  20.616  92.201  1.00 40.90           H
ATOM    499  DE1 HIS A  30      48.655  19.111  93.840  1.00 29.67           H
ATOM    500  DE2 HIS A  30      51.369  18.979  93.927  1.00 34.77           H
ATOM    542  CB  TYR A  34      45.395  25.361  87.129  1.00 28.00           H
ATOM    543  CG  TYR A  34      45.382  24.971  88.135  1.00 34.97           C
ATOM    544  CD1 TYR A  34      44.216  24.319  88.559  1.00 45.89           C
ATOM    545  CD2 TYR A  34      46.474  25.135  88.995  1.00 31.98           C
ATOM    546  CE1 TYR A  34      44.132  23.809  89.862  1.00 36.66           C
ATOM    547  CE2 TYR A  34      46.426  24.552  90.266  1.00 36.58           C
ATOM    548  CZ  TYR A  34      45.252  23.905  90.705  1.00 24.49           C
ATOM    549  OH  TYR A  34      45.144  23.483  92.023  1.00 37.53           O
ATOM    554  DD1 TYR A  34      43.358  24.240  87.868  1.00 32.75           H
ATOM    555  DD2 TYR A  34      47.323  25.775  88.709  1.00 28.56           H
ATOM    556  DE1 TYR A  34      43.177  23.402  90.230  1.00 23.53           H
ATOM    557  DE2 TYR A  34      47.271  24.664  90.961  1.00 40.23           H
ATOM    558  DH  TYR A  34      45.659  22.636  92.129  1.00 35.64           H
ATOM   2187  CB  GLN A 143      42.580  27.896  92.717  1.00 27.94           H
ATOM   2188  CG  GLN A 143      43.199  26.990  92.887  1.00 23.91           C
ATOM   2189  CD  GLN A 143      44.590  27.382  93.337  1.00 24.03           C
ATOM   2190  OE1 GLN A 143      44.987  28.541  93.398  1.00 22.27           O
ATOM   2191  NE2 GLN A 143      45.370  26.308  93.712  1.00 15.11           N
ATOM   2196  DG2 GLN A 143      42.781  26.331  93.674  1.00 27.64           H
ATOM   2197  DG3 GLN A 143      43.259  26.414  91.944  1.00 28.36           H
ATOM   2198 DE21 GLN A 143      46.336  26.562  93.892  1.00 24.84           H
ATOM   2199 DE22 GLN A 143      45.198  25.361  93.362  1.00 26.12           H
ATOM   2539  CB  TYR A 166      50.897  15.437  98.751  1.00 30.98           H
ATOM   2540  CG  TYR A 166      51.228  16.032  97.885  1.00 36.63           C
ATOM   2541  CD1 TYR A 166      50.284  16.438  96.924  1.00 22.47           C
ATOM   2542  CD2 TYR A 166      52.562  16.439  97.693  1.00 44.70           C
ATOM   2543  CE1 TYR A 166      50.649  17.255  95.854  1.00 20.68           C
ATOM   2544  CE2 TYR A 166      52.932  17.230  96.601  1.00 29.20           C
ATOM   2545  CZ  TYR A 166      51.983  17.697  95.646  1.00 25.64           C
ATOM   2546  OH  TYR A 166      52.331  18.478  94.647  1.00 24.23           O
ATOM   2551  DD1 TYR A 166      49.244  16.128  97.029  1.00 22.35           H
ATOM   2552  DD2 TYR A 166      53.339  16.130  98.406  1.00 49.26           H
ATOM   2553  DE1 TYR A 166      49.871  17.600  95.168  1.00 29.79           H
ATOM   2554  DE2 TYR A 166      53.982  17.491  96.465  1.00 35.08           H
TER
HETATM 6246  O   HOH A 306      46.080  20.946  92.039  1.00 36.60           O
HETATM 6247  D1  HOH A 306      45.484  20.738  91.286  1.00 51.78           H
HETATM 6248  D2  HOH A 306      45.665  20.502  92.816  1.00 47.97           H
