# Supplementary material for: Critical evaluation of two neutron structures of Mn superoxide dismutase with quantum refinement
Source: J Biol Inorg Chem. 2026 Mar 10;31(3):173–91. doi: 10.1007/s00775-026-02140-5 (PMC13287255; doi:10.1007/s00775-026-02140-5)
Supplement: Supplementary file 2 — Supplementary Material 2 [file 775_2026_2140_MOESM2_ESM.zip › Coord/Oxa/deda.pdb]

CRYST1   81.301   81.301  241.840  90.00  90.00 120.00 P 61 2 2
SCALE1      0.012300  0.007101  0.000000        0.00000
SCALE2      0.000000  0.014203  0.000000        0.00000
SCALE3      0.000000  0.000000  0.004135        0.00000
ATOM    487  CB  HIS A  30      49.943  21.794  90.876  1.00 30.24           H
ATOM    488  CG  HIS A  30      49.987  21.002  91.614  1.00 20.67           C
ATOM    489  ND1 HIS A  30      48.837  20.451  92.108  1.00 26.06           N
ATOM    490  CD2 HIS A  30      51.080  20.467  92.271  1.00 22.85           C
ATOM    491  CE1 HIS A  30      49.242  19.633  93.078  1.00 28.68           C
ATOM    492  NE2 HIS A  30      50.596  19.584  93.201  1.00 34.54           N
ATOM    497  DD2 HIS A  30      52.150  20.634  92.148  1.00 39.58           H
ATOM    498  DE1 HIS A  30      48.562  19.174  93.800  1.00 28.02           H
ATOM    499  DE2 HIS A  30      51.290  19.006  93.884  1.00 33.49           H
ATOM    541  CB  TYR A  34      45.401  25.356  87.137  1.00 28.48           H
ATOM    542  CG  TYR A  34      45.386  24.966  88.150  1.00 34.96           C
ATOM    543  CD1 TYR A  34      44.230  24.303  88.604  1.00 45.82           C
ATOM    544  CD2 TYR A  34      46.471  25.125  89.029  1.00 32.02           C
ATOM    545  CE1 TYR A  34      44.137  23.814  89.913  1.00 34.71           C
ATOM    546  CE2 TYR A  34      46.421  24.574  90.311  1.00 36.85           C
ATOM    547  CZ  TYR A  34      45.229  23.954  90.851  1.00 26.70           C
ATOM    548  OH  TYR A  34      45.121  23.661  92.109  1.00 29.90           O
ATOM    553  DD1 TYR A  34      43.365  24.208  87.911  1.00 32.85           H
ATOM    554  DD2 TYR A  34      47.333  25.753  88.730  1.00 28.34           H
ATOM    555  DE1 TYR A  34      43.174  23.408  90.263  1.00 23.40           H
ATOM    556  DE2 TYR A  34      47.275  24.692  90.997  1.00 39.83           H
ATOM   2185  CB  GLN A 143      42.588  27.889  92.718  1.00 28.96           H
ATOM   2186  CG  GLN A 143      43.202  26.972  92.885  1.00 23.98           C
ATOM   2187  CD  GLN A 143      44.594  27.333  93.354  1.00 23.59           C
ATOM   2188  OE1 GLN A 143      44.981  28.501  93.445  1.00 21.55           O
ATOM   2189  NE2 GLN A 143      45.363  26.253  93.692  1.00 14.31           N
ATOM   2194  DG2 GLN A 143      42.765  26.303  93.653  1.00 28.60           H
ATOM   2195  DG3 GLN A 143      43.269  26.397  91.941  1.00 28.14           H
ATOM   2196 DE21 GLN A 143      46.323  26.528  93.867  1.00 23.73           H
ATOM   2197 DE22 GLN A 143      45.235  25.309  93.255  1.00 27.64           H
ATOM   2537  CB  TYR A 166      50.885  15.434  98.773  1.00 31.62           H
ATOM   2538  CG  TYR A 166      51.235  16.025  97.916  1.00 36.49           C
ATOM   2539  CD1 TYR A 166      50.309  16.436  96.935  1.00 22.55           C
ATOM   2540  CD2 TYR A 166      52.576  16.413  97.740  1.00 44.78           C
ATOM   2541  CE1 TYR A 166      50.687  17.242  95.865  1.00 21.26           C
ATOM   2542  CE2 TYR A 166      52.968  17.194  96.648  1.00 30.05           C
ATOM   2543  CZ  TYR A 166      52.036  17.686  95.670  1.00 26.13           C
ATOM   2544  OH  TYR A 166      52.394  18.453  94.695  1.00 23.51           O
ATOM   2549  DD1 TYR A 166      49.264  16.142  97.029  1.00 22.19           H
ATOM   2550  DD2 TYR A 166      53.340  16.098  98.467  1.00 49.85           H
ATOM   2551  DE1 TYR A 166      49.927  17.602  95.169  1.00 29.28           H
ATOM   2552  DE2 TYR A 166      54.028  17.437  96.518  1.00 34.35           H
TER
HETATM 6244  O   HOH A 306      45.845  20.920  92.009  1.00 36.78           O
HETATM 6245  D1  HOH A 306      45.621  21.882  92.115  1.00 26.05           H
HETATM 6246  D2  HOH A 306      46.828  20.900  91.874  1.00 37.56           H
