# Supplementary material for: Critical evaluation of two neutron structures of Mn superoxide dismutase with quantum refinement
Source: J Biol Inorg Chem. 2026 Mar 10;31(3):173–91. doi: 10.1007/s00775-026-02140-5 (PMC13287255; doi:10.1007/s00775-026-02140-5)
Supplement: Supplementary file 2 — Supplementary Material 2 [file 775_2026_2140_MOESM2_ESM.zip › Coord/Oxa/dedb.pdb]

CRYST1   81.301   81.301  241.840  90.00  90.00 120.00 P 61 2 2
SCALE1      0.012300  0.007101  0.000000        0.00000
SCALE2      0.000000  0.014203  0.000000        0.00000
SCALE3      0.000000  0.000000  0.004135        0.00000
ATOM    487  CB  HIS A  30      49.948  21.789  90.884  1.00 30.85           H
ATOM    488  CG  HIS A  30      49.990  20.994  91.622  1.00 21.23           C
ATOM    489  ND1 HIS A  30      48.842  20.433  92.105  1.00 26.00           N
ATOM    490  CD2 HIS A  30      51.082  20.472  92.281  1.00 22.51           C
ATOM    491  CE1 HIS A  30      49.250  19.607  93.070  1.00 27.85           C
ATOM    492  NE2 HIS A  30      50.604  19.572  93.202  1.00 34.68           N
ATOM    497  DD2 HIS A  30      52.151  20.663  92.186  1.00 39.85           H
ATOM    498  DE1 HIS A  30      48.571  19.115  93.774  1.00 30.11           H
ATOM    540  CB  TYR A  34      45.406  25.352  87.139  1.00 28.34           H
ATOM    541  CG  TYR A  34      45.399  24.960  88.150  1.00 33.70           C
ATOM    542  CD1 TYR A  34      44.244  24.297  88.609  1.00 45.52           C
ATOM    543  CD2 TYR A  34      46.486  25.129  89.027  1.00 31.70           C
ATOM    544  CE1 TYR A  34      44.157  23.819  89.920  1.00 34.51           C
ATOM    545  CE2 TYR A  34      46.439  24.584  90.310  1.00 37.40           C
ATOM    546  CZ  TYR A  34      45.250  23.965  90.852  1.00 25.52           C
ATOM    547  OH  TYR A  34      45.150  23.662  92.108  1.00 29.34           O
ATOM    552  DD1 TYR A  34      43.376  24.192  87.922  1.00 33.01           H
ATOM    553  DD2 TYR A  34      47.349  25.751  88.723  1.00 28.11           H
ATOM    554  DE1 TYR A  34      43.199  23.416  90.288  1.00 24.20           H
ATOM    555  DE2 TYR A  34      47.296  24.704  90.991  1.00 39.24           H
ATOM   2184  CB  GLN A 143      42.593  27.889  92.713  1.00 29.10           H
ATOM   2185  CG  GLN A 143      43.201  26.972  92.872  1.00 23.01           C
ATOM   2186  CD  GLN A 143      44.591  27.316  93.355  1.00 23.90           C
ATOM   2187  OE1 GLN A 143      44.993  28.482  93.455  1.00 22.28           O
ATOM   2188  NE2 GLN A 143      45.349  26.229  93.685  1.00 14.73           N
ATOM   2193  DG2 GLN A 143      42.749  26.291  93.615  1.00 30.06           H
ATOM   2194  DG3 GLN A 143      43.271  26.420  91.916  1.00 28.14           H
ATOM   2195 DE21 GLN A 143      46.315  26.487  93.855  1.00 23.92           H
ATOM   2196 DE22 GLN A 143      45.210  25.286  93.245  1.00 28.33           H
ATOM   2536  CB  TYR A 166      50.890  15.435  98.783  1.00 31.94           H
ATOM   2537  CG  TYR A 166      51.234  16.029  97.926  1.00 35.32           C
ATOM   2538  CD1 TYR A 166      50.308  16.439  96.942  1.00 23.30           C
ATOM   2539  CD2 TYR A 166      52.574  16.427  97.754  1.00 43.56           C
ATOM   2540  CE1 TYR A 166      50.685  17.246  95.872  1.00 21.14           C
ATOM   2541  CE2 TYR A 166      52.964  17.210  96.662  1.00 29.26           C
ATOM   2542  CZ  TYR A 166      52.034  17.691  95.676  1.00 26.20           C
ATOM   2543  OH  TYR A 166      52.399  18.452  94.697  1.00 24.19           O
ATOM   2548  DD1 TYR A 166      49.267  16.127  97.023  1.00 22.78           H
ATOM   2549  DD2 TYR A 166      53.339  16.118  98.485  1.00 49.31           H
ATOM   2550  DE1 TYR A 166      49.926  17.583  95.166  1.00 29.77           H
ATOM   2551  DE2 TYR A 166      54.020  17.468  96.534  1.00 35.02           H
ATOM   2552  DH  TYR A 166      51.294  18.993  93.885  1.00 32.82           H
TER
HETATM 6244  O   HOH A 306      45.843  20.913  92.039  1.00 37.30           O
HETATM 6245  D1  HOH A 306      45.632  21.880  92.132  1.00 26.00           H
HETATM 6246  D2  HOH A 306      46.826  20.879  91.906  1.00 39.03           H
