# Supplementary material for: Critical evaluation of two neutron structures of Mn superoxide dismutase with quantum refinement
Source: J Biol Inorg Chem. 2026 Mar 10;31(3):173–91. doi: 10.1007/s00775-026-02140-5 (PMC13287255; doi:10.1007/s00775-026-02140-5)
Supplement: Supplementary file 2 — Supplementary Material 2 [file 775_2026_2140_MOESM2_ESM.zip › Coord/Oxa/dpd.pdb]

CRYST1   81.301   81.301  241.840  90.00  90.00 120.00 P 61 2 2
SCALE1      0.012300  0.007101  0.000000        0.00000
SCALE2      0.000000  0.014203  0.000000        0.00000
SCALE3      0.000000  0.000000  0.004135        0.00000
ATOM    487  CB  HIS A  30      49.962  21.784  90.876  1.00 30.25           H
ATOM    488  CG  HIS A  30      50.033  20.989  91.609  1.00 20.82           C
ATOM    489  ND1 HIS A  30      48.900  20.423  92.137  1.00 30.31           N
ATOM    490  CD2 HIS A  30      51.098  20.437  92.272  1.00 23.14           C
ATOM    491  CE1 HIS A  30      49.279  19.601  93.135  1.00 28.67           C
ATOM    492  NE2 HIS A  30      50.612  19.557  93.214  1.00 35.05           N
ATOM    497  DD1 HIS A  30      47.873  20.683  91.921  1.00 36.78           H
ATOM    498  DD2 HIS A  30      52.165  20.604  92.149  1.00 39.88           H
ATOM    499  DE1 HIS A  30      48.580  19.181  93.856  1.00 28.90           H
ATOM    500  DE2 HIS A  30      51.282  18.998  93.885  1.00 34.25           H
ATOM    542  CB  TYR A  34      45.399  25.361  87.141  1.00 28.75           H
ATOM    543  CG  TYR A  34      45.385  24.973  88.151  1.00 34.95           C
ATOM    544  CD1 TYR A  34      44.226  24.316  88.592  1.00 45.36           C
ATOM    545  CD2 TYR A  34      46.470  25.125  89.027  1.00 31.21           C
ATOM    546  CE1 TYR A  34      44.134  23.809  89.894  1.00 34.61           C
ATOM    547  CE2 TYR A  34      46.421  24.531  90.290  1.00 36.12           C
ATOM    548  CZ  TYR A  34      45.248  23.876  90.792  1.00 25.29           C
ATOM    549  OH  TYR A  34      45.181  23.442  92.032  1.00 31.30           O
ATOM    554  DD1 TYR A  34      43.368  24.227  87.895  1.00 32.72           H
ATOM    555  DD2 TYR A  34      47.320  25.774  88.750  1.00 27.80           H
ATOM    556  DE1 TYR A  34      43.168  23.417  90.250  1.00 23.40           H
ATOM    557  DE2 TYR A  34      47.274  24.627  90.981  1.00 38.39           H
ATOM   2186  CB  GLN A 143      42.590  27.886  92.723  1.00 28.89           H
ATOM   2187  CG  GLN A 143      43.200  26.968  92.892  1.00 23.10           C
ATOM   2188  CD  GLN A 143      44.591  27.344  93.349  1.00 23.19           C
ATOM   2189  OE1 GLN A 143      44.987  28.507  93.426  1.00 21.62           O
ATOM   2190  NE2 GLN A 143      45.363  26.265  93.702  1.00 15.16           N
ATOM   2195  DG2 GLN A 143      42.776  26.310  93.674  1.00 28.80           H
ATOM   2196  DG3 GLN A 143      43.262  26.393  91.948  1.00 28.48           H
ATOM   2197 DE21 GLN A 143      46.327  26.532  93.872  1.00 23.53           H
ATOM   2198 DE22 GLN A 143      45.224  25.324  93.295  1.00 27.21           H
ATOM   2538  CB  TYR A 166      50.895  15.434  98.766  1.00 32.21           H
ATOM   2539  CG  TYR A 166      51.229  16.029  97.901  1.00 36.03           C
ATOM   2540  CD1 TYR A 166      50.287  16.429  96.933  1.00 21.88           C
ATOM   2541  CD2 TYR A 166      52.562  16.437  97.705  1.00 45.17           C
ATOM   2542  CE1 TYR A 166      50.647  17.244  95.861  1.00 21.11           C
ATOM   2543  CE2 TYR A 166      52.931  17.226  96.610  1.00 28.80           C
ATOM   2544  CZ  TYR A 166      51.982  17.696  95.645  1.00 25.71           C
ATOM   2545  OH  TYR A 166      52.320  18.469  94.651  1.00 24.07           O
ATOM   2550  DD1 TYR A 166      49.251  16.121  97.044  1.00 22.60           H
ATOM   2551  DD2 TYR A 166      53.350  16.124  98.408  1.00 49.45           H
ATOM   2552  DE1 TYR A 166      49.868  17.590  95.175  1.00 29.40           H
ATOM   2553  DE2 TYR A 166      53.984  17.486  96.476  1.00 34.76           H
TER
HETATM 6245  O   HOH A 306      46.293  21.147  92.085  1.00 35.19           O
HETATM 6246  D1  HOH A 306      45.895  22.134  92.099  1.00 29.46           H
HETATM 6247  D2  HOH A 306      45.492  20.587  92.017  1.00 38.76           H
