# Supplementary material for: Critical evaluation of two neutron structures of Mn superoxide dismutase with quantum refinement
Source: J Biol Inorg Chem. 2026 Mar 10;31(3):173–91. doi: 10.1007/s00775-026-02140-5 (PMC13287255; doi:10.1007/s00775-026-02140-5)
Supplement: Supplementary file 2 — Supplementary Material 2 [file 775_2026_2140_MOESM2_ESM.zip › Coord/Oxa/dep.pdb]

CRYST1   81.301   81.301  241.840  90.00  90.00 120.00 P 61 2 2
SCALE1      0.012300  0.007101  0.000000        0.00000
SCALE2      0.000000  0.014203  0.000000        0.00000
SCALE3      0.000000  0.000000  0.004135        0.00000
ATOM    487  CB  HIS A  30      49.918  21.781  90.876  1.00 30.45           H
ATOM    488  CG  HIS A  30      49.939  20.990  91.606  1.00 20.32           C
ATOM    489  ND1 HIS A  30      48.791  20.448  92.124  1.00 27.61           N
ATOM    490  CD2 HIS A  30      51.033  20.458  92.251  1.00 21.99           C
ATOM    491  CE1 HIS A  30      49.211  19.633  93.099  1.00 28.40           C
ATOM    492  NE2 HIS A  30      50.562  19.587  93.192  1.00 34.42           N
ATOM    497  DD2 HIS A  30      52.098  20.654  92.134  1.00 38.13           H
ATOM    498  DE1 HIS A  30      48.553  19.194  93.852  1.00 28.60           H
ATOM    499  DE2 HIS A  30      51.218  19.021  93.831  1.00 33.63           H
ATOM    541  CB  TYR A  34      45.392  25.379  87.130  1.00 27.28           H
ATOM    542  CG  TYR A  34      45.384  24.985  88.145  1.00 34.35           C
ATOM    543  CD1 TYR A  34      44.222  24.322  88.572  1.00 45.33           C
ATOM    544  CD2 TYR A  34      46.467  25.151  89.019  1.00 31.81           C
ATOM    545  CE1 TYR A  34      44.130  23.831  89.886  1.00 35.21           C
ATOM    546  CE2 TYR A  34      46.427  24.545  90.281  1.00 37.02           C
ATOM    547  CZ  TYR A  34      45.251  23.905  90.738  1.00 25.53           C
ATOM    548  OH  TYR A  34      45.158  23.471  92.035  1.00 36.12           O
ATOM    553  DD1 TYR A  34      43.366  24.233  87.874  1.00 33.27           H
ATOM    554  DD2 TYR A  34      47.305  25.817  88.753  1.00 28.07           H
ATOM    555  DE1 TYR A  34      43.174  23.447  90.282  1.00 23.36           H
ATOM    556  DE2 TYR A  34      47.292  24.617  90.963  1.00 39.58           H
ATOM    557  DH  TYR A  34      45.610  22.520  92.093  1.00 33.85           H
ATOM   2186  CB  GLN A 143      42.600  27.883  92.726  1.00 28.35           H
ATOM   2187  CG  GLN A 143      43.218  26.972  92.898  1.00 23.24           C
ATOM   2188  CD  GLN A 143      44.610  27.368  93.341  1.00 23.29           C
ATOM   2189  OE1 GLN A 143      45.004  28.533  93.384  1.00 22.10           O
ATOM   2190  NE2 GLN A 143      45.383  26.298  93.717  1.00 14.91           N
ATOM   2195  DG2 GLN A 143      42.809  26.292  93.668  1.00 27.78           H
ATOM   2196  DG3 GLN A 143      43.284  26.404  91.953  1.00 28.19           H
ATOM   2197 DE21 GLN A 143      46.354  26.541  93.877  1.00 24.71           H
ATOM   2198 DE22 GLN A 143      45.206  25.354  93.347  1.00 26.76           H
ATOM   2538  CB  TYR A 166      50.895  15.427  98.773  1.00 32.04           H
ATOM   2539  CG  TYR A 166      51.231  16.023  97.911  1.00 36.48           C
ATOM   2540  CD1 TYR A 166      50.294  16.441  96.945  1.00 22.91           C
ATOM   2541  CD2 TYR A 166      52.566  16.435  97.722  1.00 44.98           C
ATOM   2542  CE1 TYR A 166      50.662  17.261  95.878  1.00 20.87           C
ATOM   2543  CE2 TYR A 166      52.941  17.241  96.640  1.00 28.63           C
ATOM   2544  CZ  TYR A 166      51.998  17.716  95.663  1.00 25.84           C
ATOM   2545  OH  TYR A 166      52.332  18.474  94.668  1.00 23.35           O
ATOM   2550  DD1 TYR A 166      49.254  16.137  97.037  1.00 22.49           H
ATOM   2551  DD2 TYR A 166      53.353  16.123  98.431  1.00 49.51           H
ATOM   2552  DE1 TYR A 166      49.902  17.604  95.173  1.00 29.33           H
ATOM   2553  DE2 TYR A 166      54.001  17.488  96.518  1.00 34.86           H
TER
HETATM 6245  O   HOH A 306      46.172  21.157  91.871  1.00 35.36           O
HETATM 6246  D1  HOH A 306      45.626  20.447  92.269  1.00 43.11           H
HETATM 6247  D2  HOH A 306      47.192  20.886  91.909  1.00 42.35           H
