# Supplementary material for: Critical evaluation of two neutron structures of Mn superoxide dismutase with quantum refinement
Source: J Biol Inorg Chem. 2026 Mar 10;31(3):173–91. doi: 10.1007/s00775-026-02140-5 (PMC13287255; doi:10.1007/s00775-026-02140-5)
Supplement: Supplementary file 2 — Supplementary Material 2 [file 775_2026_2140_MOESM2_ESM.zip › Coord/Oxa/rdpc.pdb]

CRYST1   81.301   81.301  241.840  90.00  90.00 120.00 P 61 2 2
SCALE1      0.012300  0.007101  0.000000        0.00000
SCALE2      0.000000  0.014203  0.000000        0.00000
SCALE3      0.000000  0.000000  0.004135        0.00000
ATOM    487  CB  HIS A  30      50.007  21.787  90.881  1.00 30.25           H
ATOM    488  CG  HIS A  30      50.088  20.992  91.607  1.00 21.43           C
ATOM    489  ND1 HIS A  30      48.946  20.434  92.129  1.00 30.01           N
ATOM    490  CD2 HIS A  30      51.123  20.430  92.310  1.00 22.89           C
ATOM    491  CE1 HIS A  30      49.318  19.619  93.154  1.00 28.24           C
ATOM    492  NE2 HIS A  30      50.635  19.573  93.261  1.00 31.69           N
ATOM    497  DD1 HIS A  30      47.983  20.668  91.875  1.00 35.85           H
ATOM    498  DD2 HIS A  30      52.195  20.598  92.183  1.00 39.32           H
ATOM    499  DE1 HIS A  30      48.594  19.219  93.865  1.00 28.09           H
ATOM    541  CB  TYR A  34      45.368  25.355  87.144  1.00 27.41           H
ATOM    542  CG  TYR A  34      45.359  24.949  88.152  1.00 34.42           C
ATOM    543  CD1 TYR A  34      44.197  24.288  88.585  1.00 46.91           C
ATOM    544  CD2 TYR A  34      46.455  25.113  89.011  1.00 32.51           C
ATOM    545  CE1 TYR A  34      44.112  23.815  89.905  1.00 36.07           C
ATOM    546  CE2 TYR A  34      46.421  24.533  90.286  1.00 38.02           C
ATOM    547  CZ  TYR A  34      45.234  23.928  90.753  1.00 25.29           C
ATOM    548  OH  TYR A  34      45.088  23.619  92.104  1.00 38.23           O
ATOM    553  DD1 TYR A  34      43.335  24.202  87.897  1.00 33.93           H
ATOM    554  DD2 TYR A  34      47.293  25.768  88.721  1.00 28.19           H
ATOM    555  DE1 TYR A  34      43.153  23.458  90.311  1.00 24.31           H
ATOM    556  DE2 TYR A  34      47.287  24.628  90.960  1.00 41.25           H
ATOM    557  DH  TYR A  34      45.492  22.730  92.303  1.00 39.61           H
ATOM   2186  CB  GLN A 143      42.594  27.891  92.723  1.00 27.95           H
ATOM   2187  CG  GLN A 143      43.228  26.993  92.889  1.00 23.58           C
ATOM   2188  CD  GLN A 143      44.613  27.412  93.333  1.00 24.26           C
ATOM   2189  OE1 GLN A 143      45.007  28.569  93.347  1.00 23.17           O
ATOM   2190  NE2 GLN A 143      45.392  26.347  93.733  1.00 15.16           N
ATOM   2195  DG2 GLN A 143      42.822  26.307  93.656  1.00 27.49           H
ATOM   2196  DG3 GLN A 143      43.300  26.432  91.937  1.00 28.41           H
ATOM   2197 DE21 GLN A 143      46.367  26.593  93.867  1.00 25.21           H
ATOM   2198 DE22 GLN A 143      45.209  25.401  93.388  1.00 24.76           H
ATOM   2538  CB  TYR A 166      50.877  15.411  98.781  1.00 31.27           H
ATOM   2539  CG  TYR A 166      51.234  16.002  97.935  1.00 36.92           C
ATOM   2540  CD1 TYR A 166      50.325  16.442  96.951  1.00 24.08           C
ATOM   2541  CD2 TYR A 166      52.583  16.361  97.803  1.00 44.97           C
ATOM   2542  CE1 TYR A 166      50.747  17.264  95.909  1.00 20.99           C
ATOM   2543  CE2 TYR A 166      53.012  17.166  96.744  1.00 30.63           C
ATOM   2544  CZ  TYR A 166      52.095  17.646  95.788  1.00 25.44           C
ATOM   2545  OH  TYR A 166      52.541  18.420  94.784  1.00 28.96           O
ATOM   2550  DD1 TYR A 166      49.277  16.161  97.011  1.00 21.70           H
ATOM   2551  DD2 TYR A 166      53.321  16.001  98.534  1.00 49.64           H
ATOM   2552  DE1 TYR A 166      50.034  17.658  95.186  1.00 29.04           H
ATOM   2553  DE2 TYR A 166      54.071  17.390  96.617  1.00 34.36           H
ATOM   2554  DH  TYR A 166      51.769  18.717  94.199  1.00 28.43           H
TER
HETATM 6246  O   HOH A 306      46.112  21.111  91.960  1.00 34.92           O
HETATM 6247  D1  HOH A 306      45.916  21.270  91.007  1.00 51.72           H
HETATM 6248  D2  HOH A 306      45.455  20.440  92.263  1.00 44.34           H
