# Supplementary material for: Critical evaluation of two neutron structures of Mn superoxide dismutase with quantum refinement
Source: J Biol Inorg Chem. 2026 Mar 10;31(3):173–91. doi: 10.1007/s00775-026-02140-5 (PMC13287255; doi:10.1007/s00775-026-02140-5)
Supplement: Supplementary file 2 — Supplementary Material 2 [file 775_2026_2140_MOESM2_ESM.zip › Coord/Oxa/rmd.pdb]

CRYST1   81.301   81.301  241.840  90.00  90.00 120.00 P 61 2 2
SCALE1      0.012300  0.007101  0.000000        0.00000
SCALE2      0.000000  0.014203  0.000000        0.00000
SCALE3      0.000000  0.000000  0.004135        0.00000
ATOM    487  CB  HIS A  30      49.954  21.770  90.888  1.00 30.33           H
ATOM    488  CG  HIS A  30      49.993  20.972  91.618  1.00 19.99           C
ATOM    489  ND1 HIS A  30      48.827  20.421  92.078  1.00 25.21           N
ATOM    490  CD2 HIS A  30      51.056  20.438  92.316  1.00 22.22           C
ATOM    491  CE1 HIS A  30      49.236  19.607  93.062  1.00 27.87           C
ATOM    492  NE2 HIS A  30      50.581  19.551  93.247  1.00 31.11           N
ATOM    497  DD2 HIS A  30      52.125  20.657  92.231  1.00 38.44           H
ATOM    498  DE1 HIS A  30      48.526  19.161  93.776  1.00 28.88           H
ATOM    540  CB  TYR A  34      45.391  25.367  87.133  1.00 27.38           H
ATOM    541  CG  TYR A  34      45.387  24.965  88.150  1.00 33.87           C
ATOM    542  CD1 TYR A  34      44.234  24.295  88.607  1.00 45.41           C
ATOM    543  CD2 TYR A  34      46.471  25.134  89.031  1.00 31.41           C
ATOM    544  CE1 TYR A  34      44.142  23.830  89.927  1.00 34.38           C
ATOM    545  CE2 TYR A  34      46.436  24.566  90.306  1.00 36.92           C
ATOM    546  CZ  TYR A  34      45.239  23.963  90.856  1.00 26.79           C
ATOM    547  OH  TYR A  34      45.131  23.674  92.116  1.00 29.42           O
ATOM    552  DD1 TYR A  34      43.371  24.191  87.909  1.00 34.35           H
ATOM    553  DD2 TYR A  34      47.317  25.787  88.741  1.00 28.13           H
ATOM    554  DE1 TYR A  34      43.180  23.460  90.320  1.00 24.65           H
ATOM    555  DE2 TYR A  34      47.307  24.662  90.980  1.00 39.25           H
ATOM   2184  CB  GLN A 143      42.603  27.881  92.718  1.00 28.61           H
ATOM   2185  CG  GLN A 143      43.216  26.963  92.883  1.00 23.16           C
ATOM   2186  CD  GLN A 143      44.606  27.326  93.357  1.00 22.90           C
ATOM   2187  OE1 GLN A 143      45.002  28.496  93.431  1.00 22.10           O
ATOM   2188  NE2 GLN A 143      45.364  26.243  93.702  1.00 15.23           N
ATOM   2193  DG2 GLN A 143      42.793  26.260  93.622  1.00 28.92           H
ATOM   2194  DG3 GLN A 143      43.299  26.415  91.927  1.00 28.43           H
ATOM   2195 DE21 GLN A 143      46.334  26.493  93.867  1.00 24.81           H
ATOM   2196 DE22 GLN A 143      45.216  25.305  93.255  1.00 28.16           H
ATOM   2536  CB  TYR A 166      50.892  15.426  98.781  1.00 31.97           H
ATOM   2537  CG  TYR A 166      51.231  16.021  97.919  1.00 35.23           C
ATOM   2538  CD1 TYR A 166      50.302  16.446  96.947  1.00 23.01           C
ATOM   2539  CD2 TYR A 166      52.569  16.411  97.753  1.00 43.43           C
ATOM   2540  CE1 TYR A 166      50.682  17.259  95.883  1.00 21.41           C
ATOM   2541  CE2 TYR A 166      52.962  17.213  96.674  1.00 29.86           C
ATOM   2542  CZ  TYR A 166      52.021  17.675  95.721  1.00 26.20           C
ATOM   2543  OH  TYR A 166      52.421  18.445  94.714  1.00 27.89           O
ATOM   2548  DD1 TYR A 166      49.259  16.154  97.039  1.00 22.80           H
ATOM   2549  DD2 TYR A 166      53.343  16.092  98.472  1.00 48.90           H
ATOM   2550  DE1 TYR A 166      49.951  17.629  95.167  1.00 28.44           H
ATOM   2551  DE2 TYR A 166      54.017  17.459  96.552  1.00 35.36           H
ATOM   2552  DH  TYR A 166      51.640  18.790  94.138  1.00 29.45           H
TER
HETATM 6244  O   HOH A 306      45.841  20.914  92.040  1.00 38.05           O
HETATM 6245  D1  HOH A 306      45.638  21.881  92.165  1.00 27.37           H
HETATM 6246  D2  HOH A 306      46.829  20.866  91.903  1.00 38.37           H
