# Supplementary material for: Critical evaluation of two neutron structures of Mn superoxide dismutase with quantum refinement
Source: J Biol Inorg Chem. 2026 Mar 10;31(3):173–91. doi: 10.1007/s00775-026-02140-5 (PMC13287255; doi:10.1007/s00775-026-02140-5)
Supplement: Supplementary file 2 — Supplementary Material 2 [file 775_2026_2140_MOESM2_ESM.zip › Coord/Oxa/rm2.pdb]

CRYST1   81.301   81.301  241.840  90.00  90.00 120.00 P 61 2 2
SCALE1      0.012300  0.007101  0.000000        0.00000
SCALE2      0.000000  0.014203  0.000000        0.00000
SCALE3      0.000000  0.000000  0.004135        0.00000
ATOM    487  CB  HIS A  30      49.954  21.788  90.884  1.00 30.29           H
ATOM    488  CG  HIS A  30      49.982  20.996  91.624  1.00 20.25           C
ATOM    489  ND1 HIS A  30      48.822  20.486  92.131  1.00 27.11           N
ATOM    490  CD2 HIS A  30      51.058  20.422  92.285  1.00 22.38           C
ATOM    491  CE1 HIS A  30      49.238  19.647  93.102  1.00 28.45           C
ATOM    492  NE2 HIS A  30      50.583  19.546  93.224  1.00 31.39           N
ATOM    497  DD2 HIS A  30      52.131  20.579  92.132  1.00 37.99           H
ATOM    498  DE1 HIS A  30      48.540  19.205  93.819  1.00 28.06           H
ATOM    540  CB  TYR A  34      45.387  25.374  87.116  1.00 27.18           H
ATOM    541  CG  TYR A  34      45.366  24.993  88.124  1.00 34.87           C
ATOM    542  CD1 TYR A  34      44.196  24.350  88.548  1.00 45.57           C
ATOM    543  CD2 TYR A  34      46.459  25.133  88.985  1.00 31.68           C
ATOM    544  CE1 TYR A  34      44.101  23.830  89.845  1.00 37.01           C
ATOM    545  CE2 TYR A  34      46.402  24.542  90.251  1.00 36.05           C
ATOM    546  CZ  TYR A  34      45.225  23.903  90.683  1.00 24.71           C
ATOM    547  OH  TYR A  34      45.084  23.466  91.992  1.00 36.01           O
ATOM    552  DD1 TYR A  34      43.344  24.262  87.851  1.00 33.46           H
ATOM    553  DD2 TYR A  34      47.322  25.753  88.703  1.00 27.51           H
ATOM    554  DE1 TYR A  34      43.152  23.411  90.206  1.00 22.54           H
ATOM    555  DE2 TYR A  34      47.258  24.626  90.934  1.00 39.32           H
ATOM    556  DH  TYR A  34      45.921  23.036  92.288  1.00 45.06           H
ATOM   2185  CB  GLN A 143      42.594  27.904  92.717  1.00 28.31           H
ATOM   2186  CG  GLN A 143      43.223  27.002  92.882  1.00 23.61           C
ATOM   2187  CD  GLN A 143      44.608  27.415  93.334  1.00 24.05           C
ATOM   2188  OE1 GLN A 143      44.995  28.578  93.379  1.00 22.45           O
ATOM   2189  NE2 GLN A 143      45.389  26.345  93.711  1.00 14.62           N
ATOM   2194  DG2 GLN A 143      42.812  26.326  93.658  1.00 27.66           H
ATOM   2195  DG3 GLN A 143      43.295  26.439  91.931  1.00 28.14           H
ATOM   2196 DE21 GLN A 143      46.362  26.577  93.883  1.00 25.89           H
ATOM   2197 DE22 GLN A 143      45.192  25.394  93.389  1.00 25.12           H
ATOM   2537  CB  TYR A 166      50.874  15.432  98.770  1.00 31.63           H
ATOM   2538  CG  TYR A 166      51.221  16.026  97.914  1.00 36.77           C
ATOM   2539  CD1 TYR A 166      50.297  16.444  96.936  1.00 22.58           C
ATOM   2540  CD2 TYR A 166      52.565  16.400  97.751  1.00 44.82           C
ATOM   2541  CE1 TYR A 166      50.681  17.258  95.871  1.00 21.20           C
ATOM   2542  CE2 TYR A 166      52.966  17.182  96.661  1.00 30.14           C
ATOM   2543  CZ  TYR A 166      52.029  17.659  95.709  1.00 25.94           C
ATOM   2544  OH  TYR A 166      52.440  18.439  94.714  1.00 27.19           O
ATOM   2549  DD1 TYR A 166      49.253  16.145  97.027  1.00 22.37           H
ATOM   2550  DD2 TYR A 166      53.327  16.071  98.476  1.00 49.45           H
ATOM   2551  DE1 TYR A 166      49.938  17.632  95.166  1.00 29.49           H
ATOM   2552  DE2 TYR A 166      54.024  17.421  96.536  1.00 34.59           H
ATOM   2553  DH  TYR A 166      51.615  18.803  94.124  1.00 29.69           H
TER
HETATM 6245  O   HOH A 306      46.057  20.535  91.991  1.00 46.42           O
HETATM 6246  D1  HOH A 306      45.578  21.385  91.963  1.00 26.39           H
HETATM 6247  D2  HOH A 306      47.065  20.686  91.885  1.00 41.99           H
