# Supplementary material for: Critical evaluation of two neutron structures of Mn superoxide dismutase with quantum refinement
Source: J Biol Inorg Chem. 2026 Mar 10;31(3):173–91. doi: 10.1007/s00775-026-02140-5 (PMC13287255; doi:10.1007/s00775-026-02140-5)
Supplement: Supplementary file 2 — Supplementary Material 2 [file 775_2026_2140_MOESM2_ESM.zip › Coord/Oxa/rdpb.pdb]

CRYST1   81.301   81.301  241.840  90.00  90.00 120.00 P 61 2 2
SCALE1      0.012300  0.007101  0.000000        0.00000
SCALE2      0.000000  0.014203  0.000000        0.00000
SCALE3      0.000000  0.000000  0.004135        0.00000
ATOM    487  CB  HIS A  30      49.985  21.782  90.882  1.00 29.66           H
ATOM    488  CG  HIS A  30      50.046  20.990  91.602  1.00 20.71           C
ATOM    489  ND1 HIS A  30      48.900  20.396  92.061  1.00 29.37           N
ATOM    490  CD2 HIS A  30      51.063  20.442  92.339  1.00 23.08           C
ATOM    491  CE1 HIS A  30      49.251  19.561  93.083  1.00 28.84           C
ATOM    492  NE2 HIS A  30      50.559  19.555  93.252  1.00 31.32           N
ATOM    497  DD1 HIS A  30      47.960  20.522  91.659  1.00 32.94           H
ATOM    498  DD2 HIS A  30      52.124  20.668  92.288  1.00 38.85           H
ATOM    499  DE1 HIS A  30      48.521  19.121  93.767  1.00 30.75           H
ATOM    541  CB  TYR A  34      45.397  25.394  87.104  1.00 27.87           H
ATOM    542  CG  TYR A  34      45.398  25.010  88.115  1.00 34.73           C
ATOM    543  CD1 TYR A  34      44.252  24.328  88.550  1.00 45.83           C
ATOM    544  CD2 TYR A  34      46.486  25.217  88.969  1.00 32.91           C
ATOM    545  CE1 TYR A  34      44.181  23.848  89.868  1.00 35.96           C
ATOM    546  CE2 TYR A  34      46.467  24.631  90.239  1.00 38.50           C
ATOM    547  CZ  TYR A  34      45.312  23.968  90.692  1.00 26.81           C
ATOM    548  OH  TYR A  34      45.272  23.552  92.017  1.00 36.71           O
ATOM    553  DD1 TYR A  34      43.393  24.225  87.860  1.00 33.39           H
ATOM    554  DD2 TYR A  34      47.311  25.883  88.677  1.00 29.08           H
ATOM    555  DE1 TYR A  34      43.228  23.459  90.264  1.00 24.43           H
ATOM    556  DE2 TYR A  34      47.333  24.717  90.915  1.00 39.39           H
ATOM    557  DH  TYR A  34      45.197  22.559  92.006  1.00 39.59           H
ATOM   2186  CB  GLN A 143      42.586  27.888  92.716  1.00 28.67           H
ATOM   2187  CG  GLN A 143      43.203  26.975  92.889  1.00 23.16           C
ATOM   2188  CD  GLN A 143      44.592  27.367  93.342  1.00 23.61           C
ATOM   2189  OE1 GLN A 143      44.991  28.526  93.387  1.00 22.70           O
ATOM   2190  NE2 GLN A 143      45.364  26.290  93.721  1.00 15.92           N
ATOM   2195  DG2 GLN A 143      42.787  26.298  93.661  1.00 27.34           H
ATOM   2196  DG3 GLN A 143      43.271  26.407  91.941  1.00 28.95           H
ATOM   2197 DE21 GLN A 143      46.339  26.530  93.870  1.00 24.06           H
ATOM   2198 DE22 GLN A 143      45.177  25.352  93.345  1.00 27.12           H
ATOM   2538  CB  TYR A 166      50.888  15.425  98.781  1.00 31.54           H
ATOM   2539  CG  TYR A 166      51.232  16.022  97.925  1.00 34.91           C
ATOM   2540  CD1 TYR A 166      50.319  16.440  96.940  1.00 23.33           C
ATOM   2541  CD2 TYR A 166      52.578  16.406  97.786  1.00 44.87           C
ATOM   2542  CE1 TYR A 166      50.726  17.259  95.884  1.00 21.22           C
ATOM   2543  CE2 TYR A 166      52.995  17.199  96.712  1.00 29.50           C
ATOM   2544  CZ  TYR A 166      52.068  17.655  95.756  1.00 25.03           C
ATOM   2545  OH  TYR A 166      52.508  18.427  94.742  1.00 28.47           O
ATOM   2550  DD1 TYR A 166      49.276  16.140  97.006  1.00 21.11           H
ATOM   2551  DD2 TYR A 166      53.334  16.088  98.516  1.00 49.87           H
ATOM   2552  DE1 TYR A 166      50.001  17.639  95.165  1.00 28.01           H
ATOM   2553  DE2 TYR A 166      54.053  17.431  96.594  1.00 33.88           H
ATOM   2554  DH  TYR A 166      51.734  18.692  94.151  1.00 27.56           H
TER
HETATM 6246  O   HOH A 306      45.918  20.978  92.036  1.00 34.88           O
HETATM 6247  D1  HOH A 306      45.377  20.238  92.400  1.00 48.89           H
HETATM 6248  D2  HOH A 306      46.399  21.361  92.804  1.00 47.10           H
