# Supplementary material for: Critical evaluation of two neutron structures of Mn superoxide dismutase with quantum refinement
Source: J Biol Inorg Chem. 2026 Mar 10;31(3):173–91. doi: 10.1007/s00775-026-02140-5 (PMC13287255; doi:10.1007/s00775-026-02140-5)
Supplement: Supplementary file 2 — Supplementary Material 2 [file 775_2026_2140_MOESM2_ESM.zip › Coord/Oxa/rm1.pdb]

CRYST1   81.301   81.301  241.840  90.00  90.00 120.00 P 61 2 2
SCALE1      0.012300  0.007101  0.000000        0.00000
SCALE2      0.000000  0.014203  0.000000        0.00000
SCALE3      0.000000  0.000000  0.004135        0.00000
ATOM    487  CB  HIS A  30      49.922  21.764  90.886  1.00 30.36           H
ATOM    488  CG  HIS A  30      49.932  20.966  91.621  1.00 19.88           C
ATOM    489  ND1 HIS A  30      48.773  20.410  92.096  1.00 26.46           N
ATOM    490  CD2 HIS A  30      51.007  20.442  92.313  1.00 21.04           C
ATOM    491  CE1 HIS A  30      49.197  19.609  93.088  1.00 29.00           C
ATOM    492  NE2 HIS A  30      50.539  19.558  93.249  1.00 31.69           N
ATOM    497  DD2 HIS A  30      52.074  20.651  92.201  1.00 38.11           H
ATOM    498  DE1 HIS A  30      48.504  19.148  93.799  1.00 29.60           H
ATOM    540  CB  TYR A  34      45.400  25.372  87.129  1.00 28.33           H
ATOM    541  CG  TYR A  34      45.382  24.988  88.138  1.00 34.09           C
ATOM    542  CD1 TYR A  34      44.229  24.313  88.564  1.00 45.84           C
ATOM    543  CD2 TYR A  34      46.472  25.160  88.996  1.00 32.35           C
ATOM    544  CE1 TYR A  34      44.145  23.824  89.878  1.00 35.48           C
ATOM    545  CE2 TYR A  34      46.427  24.596  90.275  1.00 38.46           C
ATOM    546  CZ  TYR A  34      45.262  23.951  90.724  1.00 25.93           C
ATOM    547  OH  TYR A  34      45.205  23.640  92.074  1.00 35.79           O
ATOM    552  DD1 TYR A  34      43.370  24.211  87.873  1.00 33.78           H
ATOM    553  DD2 TYR A  34      47.327  25.789  88.708  1.00 29.38           H
ATOM    554  DE1 TYR A  34      43.181  23.428  90.235  1.00 23.25           H
ATOM    555  DE2 TYR A  34      47.278  24.685  90.961  1.00 39.63           H
ATOM    556  DH  TYR A  34      44.693  22.811  92.204  1.00 50.71           H
ATOM   2185  CB  GLN A 143      42.584  27.891  92.726  1.00 29.00           H
ATOM   2186  CG  GLN A 143      43.199  26.980  92.901  1.00 23.61           C
ATOM   2187  CD  GLN A 143      44.586  27.382  93.349  1.00 23.64           C
ATOM   2188  OE1 GLN A 143      44.976  28.547  93.398  1.00 21.74           O
ATOM   2189  NE2 GLN A 143      45.372  26.317  93.709  1.00 15.17           N
ATOM   2194  DG2 GLN A 143      42.778  26.324  93.689  1.00 27.60           H
ATOM   2195  DG3 GLN A 143      43.263  26.402  91.956  1.00 28.73           H
ATOM   2196 DE21 GLN A 143      46.344  26.557  93.870  1.00 24.76           H
ATOM   2197 DE22 GLN A 143      45.193  25.370  93.361  1.00 25.65           H
ATOM   2537  CB  TYR A 166      50.895  15.439  98.760  1.00 31.50           H
ATOM   2538  CG  TYR A 166      51.235  16.034  97.901  1.00 36.01           C
ATOM   2539  CD1 TYR A 166      50.306  16.446  96.928  1.00 22.28           C
ATOM   2540  CD2 TYR A 166      52.572  16.437  97.732  1.00 44.41           C
ATOM   2541  CE1 TYR A 166      50.673  17.264  95.860  1.00 20.90           C
ATOM   2542  CE2 TYR A 166      52.958  17.228  96.647  1.00 29.79           C
ATOM   2543  CZ  TYR A 166      52.013  17.687  95.695  1.00 25.58           C
ATOM   2544  OH  TYR A 166      52.407  18.468  94.696  1.00 26.88           O
ATOM   2549  DD1 TYR A 166      49.266  16.141  97.027  1.00 22.41           H
ATOM   2550  DD2 TYR A 166      53.345  16.131  98.451  1.00 48.90           H
ATOM   2551  DE1 TYR A 166      49.920  17.617  95.155  1.00 29.20           H
ATOM   2552  DE2 TYR A 166      54.005  17.506  96.524  1.00 34.99           H
ATOM   2553  DH  TYR A 166      51.570  18.832  94.109  1.00 30.84           H
TER
HETATM 6245  O   HOH A 306      46.002  20.921  91.833  1.00 37.20           O
HETATM 6246  D1  HOH A 306      46.189  21.777  92.265  1.00 31.80           H
HETATM 6247  D2  HOH A 306      46.965  20.588  91.741  1.00 44.74           H
