# Supplementary material for: Critical evaluation of two neutron structures of Mn superoxide dismutase with quantum refinement
Source: J Biol Inorg Chem. 2026 Mar 10;31(3):173–91. doi: 10.1007/s00775-026-02140-5 (PMC13287255; doi:10.1007/s00775-026-02140-5)
Supplement: Supplementary file 2 — Supplementary Material 2 [file 775_2026_2140_MOESM2_ESM.zip › Coord/Oxa/rmp.pdb]

CRYST1   81.301   81.301  241.840  90.00  90.00 120.00 P 61 2 2
SCALE1      0.012300  0.007101  0.000000        0.00000
SCALE2      0.000000  0.014203  0.000000        0.00000
SCALE3      0.000000  0.000000  0.004135        0.00000
ATOM    487  CB  HIS A  30      49.911  21.773  90.882  1.00 30.66           H
ATOM    488  CG  HIS A  30      49.917  20.978  91.613  1.00 19.85           C
ATOM    489  ND1 HIS A  30      48.757  20.452  92.122  1.00 28.27           N
ATOM    490  CD2 HIS A  30      50.987  20.419  92.279  1.00 22.00           C
ATOM    491  CE1 HIS A  30      49.182  19.630  93.105  1.00 27.97           C
ATOM    492  NE2 HIS A  30      50.521  19.551  93.230  1.00 31.20           N
ATOM    497  DD2 HIS A  30      52.054  20.606  92.148  1.00 36.21           H
ATOM    498  DE1 HIS A  30      48.494  19.211  93.851  1.00 29.53           H
ATOM    499  DE2 HIS A  30      51.595  18.781  94.099  1.00 28.82           H
ATOM    541  CB  TYR A  34      45.391  25.381  87.131  1.00 27.19           H
ATOM    542  CG  TYR A  34      45.375  24.989  88.146  1.00 33.16           C
ATOM    543  CD1 TYR A  34      44.211  24.329  88.570  1.00 45.00           C
ATOM    544  CD2 TYR A  34      46.460  25.146  89.021  1.00 32.31           C
ATOM    545  CE1 TYR A  34      44.119  23.829  89.880  1.00 35.29           C
ATOM    546  CE2 TYR A  34      46.419  24.537  90.280  1.00 37.34           C
ATOM    547  CZ  TYR A  34      45.241  23.896  90.738  1.00 24.59           C
ATOM    548  OH  TYR A  34      45.156  23.445  92.024  1.00 35.53           O
ATOM    553  DD1 TYR A  34      43.356  24.241  87.868  1.00 33.95           H
ATOM    554  DD2 TYR A  34      47.305  25.802  88.751  1.00 27.63           H
ATOM    555  DE1 TYR A  34      43.165  23.434  90.266  1.00 22.73           H
ATOM    556  DE2 TYR A  34      47.286  24.604  90.957  1.00 39.45           H
ATOM    557  DH  TYR A  34      45.659  22.491  92.074  1.00 33.71           H
ATOM   2186  CB  GLN A 143      42.596  27.879  92.727  1.00 29.03           H
ATOM   2187  CG  GLN A 143      43.215  26.969  92.902  1.00 22.44           C
ATOM   2188  CD  GLN A 143      44.609  27.361  93.340  1.00 23.74           C
ATOM   2189  OE1 GLN A 143      45.006  28.524  93.387  1.00 22.40           O
ATOM   2190  NE2 GLN A 143      45.381  26.289  93.712  1.00 14.58           N
ATOM   2195  DG2 GLN A 143      42.804  26.303  93.681  1.00 28.47           H
ATOM   2196  DG3 GLN A 143      43.280  26.386  91.965  1.00 28.05           H
ATOM   2197 DE21 GLN A 143      46.352  26.534  93.871  1.00 24.67           H
ATOM   2198 DE22 GLN A 143      45.210  25.346  93.338  1.00 27.06           H
ATOM   2538  CB  TYR A 166      50.887  15.425  98.769  1.00 32.02           H
ATOM   2539  CG  TYR A 166      51.222  16.020  97.907  1.00 35.75           C
ATOM   2540  CD1 TYR A 166      50.295  16.443  96.937  1.00 22.53           C
ATOM   2541  CD2 TYR A 166      52.562  16.418  97.742  1.00 43.97           C
ATOM   2542  CE1 TYR A 166      50.675  17.263  95.876  1.00 20.99           C
ATOM   2543  CE2 TYR A 166      52.953  17.224  96.664  1.00 29.23           C
ATOM   2544  CZ  TYR A 166      52.012  17.682  95.710  1.00 25.59           C
ATOM   2545  OH  TYR A 166      52.412  18.446  94.692  1.00 27.64           O
ATOM   2550  DD1 TYR A 166      49.253  16.142  97.018  1.00 23.44           H
ATOM   2551  DD2 TYR A 166      53.337  16.091  98.453  1.00 48.90           H
ATOM   2552  DE1 TYR A 166      49.941  17.633  95.164  1.00 29.84           H
ATOM   2553  DE2 TYR A 166      54.009  17.460  96.536  1.00 35.39           H
TER
HETATM 6245  O   HOH A 306      46.217  21.179  91.869  1.00 35.74           O
HETATM 6246  D1  HOH A 306      45.647  20.503  92.295  1.00 40.81           H
HETATM 6247  D2  HOH A 306      47.274  20.875  91.916  1.00 43.11           H
