# Supplementary material for: Critical evaluation of two neutron structures of Mn superoxide dismutase with quantum refinement
Source: J Biol Inorg Chem. 2026 Mar 10;31(3):173–91. doi: 10.1007/s00775-026-02140-5 (PMC13287255; doi:10.1007/s00775-026-02140-5)
Supplement: Supplementary file 2 — Supplementary Material 2 [file 775_2026_2140_MOESM2_ESM.zip › Coord/Oxa/rdpa.pdb]

CRYST1   81.301   81.301  241.840  90.00  90.00 120.00 P 61 2 2
SCALE1      0.012300  0.007101  0.000000        0.00000
SCALE2      0.000000  0.014203  0.000000        0.00000
SCALE3      0.000000  0.000000  0.004135        0.00000
ATOM    487  CB  HIS A  30      49.994  21.790  90.880  1.00 30.69           H
ATOM    488  CG  HIS A  30      50.058  20.998  91.613  1.00 20.84           C
ATOM    489  ND1 HIS A  30      48.914  20.419  92.099  1.00 30.38           N
ATOM    490  CD2 HIS A  30      51.087  20.437  92.334  1.00 23.60           C
ATOM    491  CE1 HIS A  30      49.273  19.586  93.116  1.00 28.18           C
ATOM    492  NE2 HIS A  30      50.584  19.555  93.256  1.00 32.22           N
ATOM    497  DD1 HIS A  30      47.957  20.614  91.780  1.00 33.98           H
ATOM    498  DD2 HIS A  30      52.157  20.619  92.242  1.00 39.06           H
ATOM    499  DE1 HIS A  30      48.546  19.137  93.794  1.00 30.51           H
ATOM    541  CB  TYR A  34      45.395  25.364  87.132  1.00 28.43           H
ATOM    542  CG  TYR A  34      45.383  24.977  88.139  1.00 35.19           C
ATOM    543  CD1 TYR A  34      44.221  24.319  88.567  1.00 46.45           C
ATOM    544  CD2 TYR A  34      46.478  25.140  88.996  1.00 32.36           C
ATOM    545  CE1 TYR A  34      44.143  23.811  89.871  1.00 36.59           C
ATOM    546  CE2 TYR A  34      46.434  24.560  90.268  1.00 37.77           C
ATOM    547  CZ  TYR A  34      45.264  23.915  90.713  1.00 25.93           C
ATOM    548  OH  TYR A  34      45.161  23.506  92.035  1.00 37.66           O
ATOM    553  DD1 TYR A  34      43.361  24.233  87.879  1.00 33.22           H
ATOM    554  DD2 TYR A  34      47.327  25.777  88.705  1.00 29.06           H
ATOM    555  DE1 TYR A  34      43.192  23.408  90.248  1.00 24.04           H
ATOM    556  DE2 TYR A  34      47.282  24.669  90.960  1.00 39.67           H
ATOM    557  DH  TYR A  34      45.614  22.619  92.133  1.00 35.80           H
ATOM   2186  CB  GLN A 143      42.583  27.894  92.720  1.00 29.32           H
ATOM   2187  CG  GLN A 143      43.201  26.986  92.888  1.00 23.42           C
ATOM   2188  CD  GLN A 143      44.589  27.374  93.348  1.00 23.90           C
ATOM   2189  OE1 GLN A 143      44.991  28.528  93.413  1.00 21.74           O
ATOM   2190  NE2 GLN A 143      45.365  26.296  93.708  1.00 16.18           N
ATOM   2195  DG2 GLN A 143      42.768  26.324  93.663  1.00 28.22           H
ATOM   2196  DG3 GLN A 143      43.265  26.419  91.939  1.00 28.63           H
ATOM   2197 DE21 GLN A 143      46.333  26.540  93.881  1.00 24.46           H
ATOM   2198 DE22 GLN A 143      45.188  25.350  93.361  1.00 26.91           H
ATOM   2538  CB  TYR A 166      50.883  15.433  98.776  1.00 31.12           H
ATOM   2539  CG  TYR A 166      51.228  16.027  97.924  1.00 35.76           C
ATOM   2540  CD1 TYR A 166      50.314  16.440  96.935  1.00 22.84           C
ATOM   2541  CD2 TYR A 166      52.575  16.397  97.787  1.00 45.02           C
ATOM   2542  CE1 TYR A 166      50.724  17.247  95.873  1.00 20.56           C
ATOM   2543  CE2 TYR A 166      52.991  17.174  96.705  1.00 30.48           C
ATOM   2544  CZ  TYR A 166      52.071  17.630  95.741  1.00 24.91           C
ATOM   2545  OH  TYR A 166      52.526  18.401  94.734  1.00 28.88           O
ATOM   2550  DD1 TYR A 166      49.270  16.145  97.002  1.00 21.94           H
ATOM   2551  DD2 TYR A 166      53.319  16.069  98.524  1.00 50.35           H
ATOM   2552  DE1 TYR A 166      49.987  17.623  95.162  1.00 29.01           H
ATOM   2553  DE2 TYR A 166      54.046  17.423  96.579  1.00 34.20           H
ATOM   2554  DH  TYR A 166      51.750  18.712  94.168  1.00 27.73           H
TER
HETATM 6246  O   HOH A 306      46.006  20.950  92.048  1.00 36.06           O
HETATM 6247  D1  HOH A 306      45.387  20.690  91.330  1.00 52.86           H
HETATM 6248  D2  HOH A 306      45.673  20.486  92.852  1.00 48.89           H
