# Supplementary material for: Critical evaluation of two neutron structures of Mn superoxide dismutase with quantum refinement
Source: J Biol Inorg Chem. 2026 Mar 10;31(3):173–91. doi: 10.1007/s00775-026-02140-5 (PMC13287255; doi:10.1007/s00775-026-02140-5)
Supplement: Supplementary file 2 — Supplementary Material 2 [file 775_2026_2140_MOESM2_ESM.zip › Coord/Oxa/ddd.pdb]

CRYST1   81.301   81.301  241.840  90.00  90.00 120.00 P 61 2 2
SCALE1      0.012300  0.007101  0.000000        0.00000
SCALE2      0.000000  0.014203  0.000000        0.00000
SCALE3      0.000000  0.000000  0.004135        0.00000
ATOM    487  CB  HIS A  30      49.991  21.754  90.890  1.00 30.08           H
ATOM    488  CG  HIS A  30      50.032  20.947  91.622  1.00 19.71           C
ATOM    489  ND1 HIS A  30      48.837  20.442  92.084  1.00 31.01           N
ATOM    490  CD2 HIS A  30      51.007  20.374  92.422  1.00 23.16           C
ATOM    491  CE1 HIS A  30      49.145  19.646  93.152  1.00 27.88           C
ATOM    492  NE2 HIS A  30      50.437  19.556  93.361  1.00 32.97           N
ATOM    497  DD1 HIS A  30      47.876  20.689  91.778  1.00 33.88           H
ATOM    498  DD2 HIS A  30      52.090  20.499  92.374  1.00 39.35           H
ATOM    499  DE1 HIS A  30      48.366  19.267  93.830  1.00 29.43           H
ATOM    541  CB  TYR A  34      45.379  25.351  87.144  1.00 27.97           H
ATOM    542  CG  TYR A  34      45.353  24.957  88.151  1.00 33.31           C
ATOM    543  CD1 TYR A  34      44.192  24.304  88.596  1.00 45.33           C
ATOM    544  CD2 TYR A  34      46.441  25.097  89.028  1.00 32.66           C
ATOM    545  CE1 TYR A  34      44.093  23.813  89.903  1.00 35.50           C
ATOM    546  CE2 TYR A  34      46.384  24.536  90.304  1.00 36.23           C
ATOM    547  CZ  TYR A  34      45.191  23.921  90.826  1.00 25.47           C
ATOM    548  OH  TYR A  34      45.099  23.568  92.080  1.00 30.25           O
ATOM    553  DD1 TYR A  34      43.334  24.207  87.898  1.00 33.34           H
ATOM    554  DD2 TYR A  34      47.304  25.723  88.736  1.00 28.90           H
ATOM    555  DE1 TYR A  34      43.132  23.410  90.258  1.00 22.72           H
ATOM    556  DE2 TYR A  34      47.243  24.624  90.989  1.00 39.12           H
ATOM   2185  CB  GLN A 143      42.588  27.879  92.724  1.00 28.43           H
ATOM   2186  CG  GLN A 143      43.192  26.960  92.894  1.00 23.02           C
ATOM   2187  CD  GLN A 143      44.584  27.329  93.354  1.00 23.19           C
ATOM   2188  OE1 GLN A 143      44.970  28.497  93.450  1.00 22.55           O
ATOM   2189  NE2 GLN A 143      45.361  26.254  93.689  1.00 13.22           N
ATOM   2194  DG2 GLN A 143      42.749  26.319  93.680  1.00 29.62           H
ATOM   2195  DG3 GLN A 143      43.247  26.377  91.954  1.00 28.24           H
ATOM   2196 DE21 GLN A 143      46.322  26.528  93.860  1.00 24.45           H
ATOM   2197 DE22 GLN A 143      45.225  25.306  93.278  1.00 27.60           H
ATOM   2537  CB  TYR A 166      50.872  15.427  98.739  1.00 31.90           H
ATOM   2538  CG  TYR A 166      51.248  16.018  97.887  1.00 35.89           C
ATOM   2539  CD1 TYR A 166      50.373  16.478  96.867  1.00 24.08           C
ATOM   2540  CD2 TYR A 166      52.603  16.392  97.761  1.00 44.56           C
ATOM   2541  CE1 TYR A 166      50.794  17.297  95.823  1.00 22.72           C
ATOM   2542  CE2 TYR A 166      53.047  17.174  96.693  1.00 28.78           C
ATOM   2543  CZ  TYR A 166      52.179  17.712  95.647  1.00 29.36           C
ATOM   2544  OH  TYR A 166      52.610  18.430  94.702  1.00 25.64           O
ATOM   2549  DD1 TYR A 166      49.317  16.184  96.924  1.00 20.87           H
ATOM   2550  DD2 TYR A 166      53.335  16.046  98.514  1.00 49.77           H
ATOM   2551  DE1 TYR A 166      50.084  17.686  95.090  1.00 30.76           H
ATOM   2552  DE2 TYR A 166      54.117  17.399  96.598  1.00 33.57           H
TER
HETATM 6244  O   HOH A 306      46.107  21.126  92.016  1.00 32.50           O
HETATM 6245  D1  HOH A 306      45.807  22.100  92.110  1.00 28.68           H
HETATM 6246  D2  HOH A 306      45.281  20.615  92.143  1.00 39.87           H
