# Supplementary material for: Critical evaluation of two neutron structures of Mn superoxide dismutase with quantum refinement
Source: J Biol Inorg Chem. 2026 Mar 10;31(3):173–91. doi: 10.1007/s00775-026-02140-5 (PMC13287255; doi:10.1007/s00775-026-02140-5)
Supplement: Supplementary file 2 — Supplementary Material 2 [file 775_2026_2140_MOESM2_ESM.zip › Coord/Redb/rd1oc.pdb]

CRYST1   81.330   81.330  242.880  90.00  90.00 120.00 P 61 2 2
SCALE1      0.012296  0.007099  0.000000        0.00000
SCALE2      0.000000  0.014198  0.000000        0.00000
SCALE3      0.000000  0.000000  0.004117        0.00000
ATOM   3529  CB  HIS B  26       5.899  38.861  90.983  1.00 23.80           H
ATOM   3530  CG  HIS B  26       6.607  38.149  91.367  1.00 18.44           C
ATOM   3531  ND1 HIS B  26       6.227  36.921  91.838  1.00 14.83           N
ATOM   3532  CD2 HIS B  26       7.972  38.174  91.483  1.00 22.34           C
ATOM   3533  CE1 HIS B  26       7.329  36.246  92.234  1.00 14.24           C
ATOM   3534  NE2 HIS B  26       8.398  36.993  92.036  1.00 17.68           N
ATOM   3539  DD1 HIS B  26       5.266  36.620  91.895  1.00 27.14           H
ATOM   3540  DD2 HIS B  26       8.664  38.966  91.191  1.00 22.24           H
ATOM   3541  DE1 HIS B  26       7.366  35.241  92.662  1.00 22.14           H
ATOM   3592  N   HIS B  30      10.135  42.745  89.094  1.00 16.34           H
ATOM   3593  CA  HIS B  30      10.936  42.114  89.491  1.00 18.66           C
ATOM   3594  C   HIS B  30      11.546  41.254  88.399  1.00 29.34           C
ATOM   3595  O   HIS B  30      12.773  41.167  88.219  1.00 27.09           O
ATOM   3596  CB  HIS B  30      10.418  41.207  90.624  1.00 21.33           C
ATOM   3597  CG  HIS B  30      10.141  41.960  91.897  1.00 21.29           C
ATOM   3598  ND1 HIS B  30      11.091  42.226  92.873  1.00 15.97           N
ATOM   3599  CD2 HIS B  30       8.976  42.487  92.397  1.00 17.45           C
ATOM   3600  CE1 HIS B  30      10.474  42.877  93.885  1.00 14.45           C
ATOM   3601  NE2 HIS B  30       9.194  43.035  93.643  1.00 15.34           N
ATOM   3603  DA  HIS B  30      11.712  42.789  89.872  1.00 20.13           H
ATOM   3604  DB2 HIS B  30       9.506  40.700  90.288  1.00 16.80           H
ATOM   3605  DB3 HIS B  30      11.149  40.387  90.790  1.00 24.28           H
ATOM   3606  DD1 HIS B  30      12.096  42.171  92.735  1.00 18.98           H
ATOM   3607  DD2 HIS B  30       7.988  42.461  91.933  1.00 22.77           H
ATOM   3608  DE1 HIS B  30      10.986  43.265  94.764  1.00 17.52           H
ATOM   3609  N   HIS B  31      10.693  40.464  87.693  1.00 16.63           N
ATOM   3610  CA  HIS B  31      11.204  39.581  86.671  1.00 20.92           C
ATOM   3611  C   HIS B  31      11.674  40.174  85.873  1.00 18.79           H
ATOM   3613  CB  HIS B  31      10.377  38.991  86.296  1.00 18.81           H
ATOM   3619  D   HIS B  31       9.690  40.583  87.778  1.00 19.90           H
ATOM   3620  DA  HIS B  31      11.970  38.915  87.099  1.00 25.32           H
ATOM   3650  CB  TYR B  34      15.846  38.959  87.184  1.00 21.19           H
ATOM   3651  CG  TYR B  34      15.697  38.944  88.260  1.00 27.77           C
ATOM   3652  CD1 TYR B  34      16.692  39.309  89.176  1.00 21.29           C
ATOM   3653  CD2 TYR B  34      14.422  38.590  88.725  1.00 29.69           C
ATOM   3654  CE1 TYR B  34      16.410  39.339  90.545  1.00 17.70           C
ATOM   3655  CE2 TYR B  34      14.125  38.616  90.087  1.00 19.99           C
ATOM   3656  CZ  TYR B  34      15.110  39.035  90.990  1.00 21.93           C
ATOM   3657  OH  TYR B  34      14.724  39.182  92.307  1.00 22.27           O
ATOM   3662  DD1 TYR B  34      17.704  39.569  88.846  1.00 30.93           H
ATOM   3663  DD2 TYR B  34      13.631  38.340  88.013  1.00 21.37           H
ATOM   3664  DE1 TYR B  34      17.202  39.614  91.250  1.00 19.81           H
ATOM   3665  DE2 TYR B  34      13.131  38.362  90.446  1.00 27.05           H
ATOM   3666  DH  TYR B  34      15.501  39.425  92.846  1.00 26.24           H
ATOM   4255  CB  HIS B  74      10.466  34.702  87.760  1.00 30.10           H
ATOM   4256  CG  HIS B  74      10.689  35.095  88.734  1.00 20.23           C
ATOM   4257  ND1 HIS B  74      11.996  35.319  89.081  1.00 24.97           N
ATOM   4258  CD2 HIS B  74       9.943  35.494  89.820  1.00 27.00           C
ATOM   4259  CE1 HIS B  74      12.025  35.818  90.348  1.00 26.35           C
ATOM   4260  NE2 HIS B  74      10.787  35.939  90.815  1.00 28.13           N
ATOM   4265  DD1 HIS B  74      12.789  35.043  88.522  1.00 19.67           H
ATOM   4266  DD2 HIS B  74       8.858  35.515  89.936  1.00 22.94           H
ATOM   4267  DE1 HIS B  74      12.950  36.007  90.899  1.00 20.03           H
ATOM   4982  CB  TRP B 123      13.146  29.250  94.861  1.00 27.42           H
ATOM   4983  CG  TRP B 123      13.016  30.170  94.278  1.00 19.76           C
ATOM   4984  CD1 TRP B 123      13.898  31.243  94.207  1.00 16.00           C
ATOM   4985  CD2 TRP B 123      11.951  30.457  93.354  1.00 15.44           C
ATOM   4986  NE1 TRP B 123      13.406  32.210  93.375  1.00 24.78           N
ATOM   4987  CE2 TRP B 123      12.240  31.765  92.831  1.00 23.93           C
ATOM   4988  CE3 TRP B 123      10.809  29.797  92.839  1.00 23.44           C
ATOM   4989  CZ2 TRP B 123      11.454  32.414  91.882  1.00 24.39           C
ATOM   4990  CZ3 TRP B 123      10.061  30.418  91.835  1.00 17.32           C
ATOM   4991  CH2 TRP B 123      10.389  31.702  91.344  1.00 15.43           C
ATOM   4996  DD1 TRP B 123      14.861  31.453  94.653  1.00 17.99           H
ATOM   4997  DE1 TRP B 123      13.920  33.051  93.075  1.00 24.21           H
ATOM   4998  DE3 TRP B 123      10.480  28.819  93.221  1.00 22.12           H
ATOM   4999  DH2 TRP B 123       9.765  32.167  90.576  1.00 31.09           H
ATOM   5000  DZ2 TRP B 123      11.688  33.454  91.652  1.00 30.87           H
ATOM   5001  DZ3 TRP B 123       9.128  29.961  91.496  1.00 18.69           H
ATOM   5296  CB  GLN B 143      17.657  34.548  91.907  1.00 24.40           H
ATOM   5297  CG  GLN B 143      17.106  35.453  92.156  1.00 25.41           C
ATOM   5298  CD  GLN B 143      15.630  35.141  92.339  1.00 19.80           C
ATOM   5299  OE1 GLN B 143      15.234  33.972  92.428  1.00 30.63           O
ATOM   5300  NE2 GLN B 143      14.815  36.205  92.431  1.00 31.94           N
ATOM   5305  DG2 GLN B 143      17.531  35.856  93.088  1.00 24.73           H
ATOM   5306  DG3 GLN B 143      17.279  36.189  91.353  1.00 26.55           H
ATOM   5307 DE21 GLN B 143      13.821  36.110  92.873  1.00 26.23           H
ATOM   5308 DE22 GLN B 143      15.262  37.123  92.417  1.00 21.61           H
ATOM   5530  CA  ASP B 159       8.892  31.795  95.101  1.00 22.57           H
ATOM   5533  CB  ASP B 159       8.681  32.553  94.343  1.00 22.76           C
ATOM   5534  CG  ASP B 159       9.581  33.797  94.446  1.00 16.09           C
ATOM   5535  OD1 ASP B 159      10.647  33.793  95.060  1.00 15.97           O
ATOM   5536  OD2 ASP B 159       9.128  34.819  93.759  1.00 21.01           O
ATOM   5539  DB2 ASP B 159       8.850  32.086  93.360  1.00 23.33           H
ATOM   5540  DB3 ASP B 159       7.600  32.782  94.392  1.00 21.19           H
ATOM   5600  CB  HIS B 163       9.124  40.646  96.155  1.00 17.62           H
ATOM   5601  CG  HIS B 163       9.599  39.915  95.527  1.00 14.56           C
ATOM   5602  ND1 HIS B 163      10.970  39.875  95.332  1.00 27.53           N
ATOM   5603  CD2 HIS B 163       9.096  38.926  94.721  1.00 22.83           C
ATOM   5604  CE1 HIS B 163      11.251  38.862  94.473  1.00 23.37           C
ATOM   5605  NE2 HIS B 163      10.130  38.278  94.071  1.00 21.99           N
ATOM   5610  DD1 HIS B 163      11.660  40.524  95.699  1.00 22.61           H
ATOM   5611  DD2 HIS B 163       8.050  38.625  94.631  1.00 33.34           H
ATOM   5612  DE1 HIS B 163      12.248  38.488  94.240  1.00 25.24           H
ATOM   5648  CB  TYR B 166       7.838  45.102 100.130  1.00 23.42           H
ATOM   5649  CG  TYR B 166       7.710  44.820  99.085  1.00 16.36           C
ATOM   5650  CD1 TYR B 166       8.794  44.707  98.203  1.00 16.18           C
ATOM   5651  CD2 TYR B 166       6.417  44.644  98.584  1.00 23.49           C
ATOM   5652  CE1 TYR B 166       8.591  44.346  96.864  1.00 17.50           C
ATOM   5653  CE2 TYR B 166       6.206  44.258  97.264  1.00 26.64           C
ATOM   5654  CZ  TYR B 166       7.296  44.083  96.386  1.00 16.80           C
ATOM   5655  OH  TYR B 166       7.060  43.677  95.128  1.00 24.02           O
ATOM   5660  DD1 TYR B 166       9.816  44.872  98.557  1.00 21.06           H
ATOM   5661  DD2 TYR B 166       5.554  44.831  99.227  1.00 25.06           H
ATOM   5662  DE1 TYR B 166       9.424  44.253  96.156  1.00 21.92           H
ATOM   5663  DE2 TYR B 166       5.200  44.083  96.880  1.00 32.54           H
ATOM   5664  DH  TYR B 166       7.945  43.475  94.662  1.00 22.98           H
TER
HETATM 6228 MN    MN B 201      10.332  36.296  93.019  1.00 28.60          Mn
HETATM 6434  O   DOD B 319      12.298  36.186  93.503  1.00 21.14           O
HETATM 6435  D1  DOD B 319      12.258  35.486  94.185  1.00 26.27           H
HETATM 6518  O   DOD B 348      13.987  42.008  90.536  1.00 26.55           O
HETATM 6519  D1  DOD B 348      13.619  41.658  89.671  1.00 29.01           H
HETATM 6520  D2  DOD B 348      14.354  41.231  90.999  1.00 34.42           H
HETATM 6530  O   DOD B 352      13.093  44.251  91.740  1.00 21.15           O
HETATM 6531  D1  DOD B 352      13.657  45.025  91.533  1.00 23.63           H
HETATM 6532  D2  DOD B 352      13.518  43.506  91.233  1.00 24.49           H
