# Supplementary material for: Critical evaluation of two neutron structures of Mn superoxide dismutase with quantum refinement
Source: J Biol Inorg Chem. 2026 Mar 10;31(3):173–91. doi: 10.1007/s00775-026-02140-5 (PMC13287255; doi:10.1007/s00775-026-02140-5)
Supplement: Supplementary file 2 — Supplementary Material 2 [file 775_2026_2140_MOESM2_ESM.zip › Coord/Redb/rd1ob.pdb]

CRYST1   81.330   81.330  242.880  90.00  90.00 120.00 P 61 2 2
SCALE1      0.012296  0.007099  0.000000        0.00000
SCALE2      0.000000  0.014198  0.000000        0.00000
SCALE3      0.000000  0.000000  0.004117        0.00000
ATOM   3529  CB  HIS B  26       5.902  38.866  90.989  1.00 23.50           H
ATOM   3530  CG  HIS B  26       6.612  38.157  91.376  1.00 18.44           C
ATOM   3531  ND1 HIS B  26       6.233  36.925  91.836  1.00 14.03           N
ATOM   3532  CD2 HIS B  26       7.979  38.175  91.490  1.00 22.39           C
ATOM   3533  CE1 HIS B  26       7.333  36.244  92.230  1.00 14.16           C
ATOM   3534  NE2 HIS B  26       8.401  36.991  92.038  1.00 17.53           N
ATOM   3539  DD1 HIS B  26       5.274  36.634  91.925  1.00 27.12           H
ATOM   3540  DD2 HIS B  26       8.669  38.965  91.188  1.00 22.07           H
ATOM   3541  DE1 HIS B  26       7.374  35.240  92.659  1.00 22.10           H
ATOM   3592  N   HIS B  30      10.136  42.739  89.088  1.00 16.73           H
ATOM   3593  CA  HIS B  30      10.925  42.101  89.488  1.00 18.98           C
ATOM   3594  C   HIS B  30      11.545  41.239  88.408  1.00 30.18           C
ATOM   3595  O   HIS B  30      12.774  41.163  88.244  1.00 27.32           O
ATOM   3596  CB  HIS B  30      10.399  41.200  90.622  1.00 21.48           C
ATOM   3597  CG  HIS B  30      10.126  41.946  91.898  1.00 21.82           C
ATOM   3598  ND1 HIS B  30      11.094  42.226  92.858  1.00 15.80           N
ATOM   3599  CD2 HIS B  30       8.961  42.457  92.420  1.00 16.95           C
ATOM   3600  CE1 HIS B  30      10.482  42.882  93.874  1.00 14.51           C
ATOM   3601  NE2 HIS B  30       9.198  43.021  93.657  1.00 15.88           N
ATOM   3603  DA  HIS B  30      11.707  42.763  89.876  1.00 20.01           H
ATOM   3604  DB2 HIS B  30       9.486  40.692  90.291  1.00 17.48           H
ATOM   3605  DB3 HIS B  30      11.134  40.383  90.781  1.00 24.21           H
ATOM   3606  DD1 HIS B  30      12.086  42.328  92.636  1.00 19.11           H
ATOM   3607  DD2 HIS B  30       7.967  42.420  91.971  1.00 23.40           H
ATOM   3608  DE1 HIS B  30      10.999  43.282  94.739  1.00 17.45           H
ATOM   3609  N   HIS B  31      10.699  40.459  87.687  1.00 16.74           N
ATOM   3610  CA  HIS B  31      11.212  39.580  86.664  1.00 21.11           C
ATOM   3611  C   HIS B  31      11.680  40.176  85.868  1.00 18.43           H
ATOM   3613  CB  HIS B  31      10.389  38.987  86.291  1.00 18.66           H
ATOM   3619  D   HIS B  31       9.696  40.568  87.785  1.00 19.88           H
ATOM   3620  DA  HIS B  31      11.978  38.920  87.095  1.00 25.32           H
ATOM   3650  CB  TYR B  34      15.843  38.958  87.185  1.00 20.95           H
ATOM   3651  CG  TYR B  34      15.694  38.946  88.264  1.00 27.52           C
ATOM   3652  CD1 TYR B  34      16.690  39.313  89.180  1.00 21.69           C
ATOM   3653  CD2 TYR B  34      14.422  38.592  88.733  1.00 29.69           C
ATOM   3654  CE1 TYR B  34      16.411  39.342  90.549  1.00 17.79           C
ATOM   3655  CE2 TYR B  34      14.127  38.619  90.096  1.00 19.84           C
ATOM   3656  CZ  TYR B  34      15.112  39.042  90.997  1.00 21.27           C
ATOM   3657  OH  TYR B  34      14.729  39.187  92.315  1.00 23.10           O
ATOM   3662  DD1 TYR B  34      17.699  39.578  88.845  1.00 32.02           H
ATOM   3663  DD2 TYR B  34      13.629  38.343  88.023  1.00 20.93           H
ATOM   3664  DE1 TYR B  34      17.205  39.608  91.260  1.00 20.12           H
ATOM   3665  DE2 TYR B  34      13.142  38.344  90.464  1.00 27.64           H
ATOM   3666  DH  TYR B  34      15.513  39.418  92.850  1.00 25.50           H
ATOM   4255  CB  HIS B  74      10.458  34.701  87.762  1.00 30.37           H
ATOM   4256  CG  HIS B  74      10.686  35.098  88.732  1.00 20.54           C
ATOM   4257  ND1 HIS B  74      11.989  35.320  89.081  1.00 25.08           N
ATOM   4258  CD2 HIS B  74       9.938  35.504  89.815  1.00 27.43           C
ATOM   4259  CE1 HIS B  74      12.023  35.820  90.347  1.00 26.88           C
ATOM   4260  NE2 HIS B  74      10.785  35.952  90.808  1.00 28.64           N
ATOM   4265  DD1 HIS B  74      12.780  35.053  88.520  1.00 19.67           H
ATOM   4266  DD2 HIS B  74       8.857  35.517  89.927  1.00 22.88           H
ATOM   4267  DE1 HIS B  74      12.947  36.017  90.894  1.00 20.03           H
ATOM   4982  CB  TRP B 123      13.142  29.255  94.860  1.00 27.44           H
ATOM   4983  CG  TRP B 123      13.014  30.175  94.277  1.00 19.98           C
ATOM   4984  CD1 TRP B 123      13.890  31.251  94.213  1.00 15.60           C
ATOM   4985  CD2 TRP B 123      11.954  30.457  93.345  1.00 15.24           C
ATOM   4986  NE1 TRP B 123      13.398  32.216  93.380  1.00 24.89           N
ATOM   4987  CE2 TRP B 123      12.238  31.765  92.827  1.00 25.11           C
ATOM   4988  CE3 TRP B 123      10.812  29.797  92.837  1.00 23.54           C
ATOM   4989  CZ2 TRP B 123      11.454  32.414  91.881  1.00 24.80           C
ATOM   4990  CZ3 TRP B 123      10.061  30.419  91.839  1.00 17.43           C
ATOM   4991  CH2 TRP B 123      10.389  31.702  91.348  1.00 15.91           C
ATOM   4996  DD1 TRP B 123      14.860  31.443  94.647  1.00 18.14           H
ATOM   4997  DE1 TRP B 123      13.914  33.047  93.066  1.00 24.35           H
ATOM   4998  DE3 TRP B 123      10.481  28.823  93.223  1.00 22.50           H
ATOM   4999  DH2 TRP B 123       9.765  32.161  90.583  1.00 31.05           H
ATOM   5000  DZ2 TRP B 123      11.679  33.455  91.654  1.00 30.51           H
ATOM   5001  DZ3 TRP B 123       9.130  29.965  91.496  1.00 18.62           H
ATOM   5296  CB  GLN B 143      17.663  34.546  91.907  1.00 24.25           H
ATOM   5297  CG  GLN B 143      17.108  35.451  92.151  1.00 25.54           C
ATOM   5298  CD  GLN B 143      15.629  35.139  92.335  1.00 20.42           C
ATOM   5299  OE1 GLN B 143      15.233  33.971  92.418  1.00 30.44           O
ATOM   5300  NE2 GLN B 143      14.812  36.202  92.435  1.00 31.52           N
ATOM   5305  DG2 GLN B 143      17.524  35.858  93.088  1.00 25.89           H
ATOM   5306  DG3 GLN B 143      17.288  36.177  91.340  1.00 26.42           H
ATOM   5307 DE21 GLN B 143      13.815  36.101  92.865  1.00 26.44           H
ATOM   5308 DE22 GLN B 143      15.257  37.123  92.421  1.00 21.57           H
ATOM   5530  CA  ASP B 159       8.894  31.791  95.102  1.00 22.95           H
ATOM   5533  CB  ASP B 159       8.688  32.545  94.343  1.00 22.76           C
ATOM   5534  CG  ASP B 159       9.579  33.791  94.443  1.00 15.55           C
ATOM   5535  OD1 ASP B 159      10.636  33.794  95.073  1.00 15.88           O
ATOM   5536  OD2 ASP B 159       9.135  34.805  93.741  1.00 21.27           O
ATOM   5539  DB2 ASP B 159       8.856  32.076  93.361  1.00 23.86           H
ATOM   5540  DB3 ASP B 159       7.606  32.765  94.387  1.00 20.70           H
ATOM   5600  CB  HIS B 163       9.120  40.641  96.147  1.00 16.94           H
ATOM   5601  CG  HIS B 163       9.595  39.911  95.516  1.00 14.43           C
ATOM   5602  ND1 HIS B 163      10.966  39.868  95.320  1.00 27.02           N
ATOM   5603  CD2 HIS B 163       9.093  38.924  94.704  1.00 22.73           C
ATOM   5604  CE1 HIS B 163      11.247  38.855  94.461  1.00 23.57           C
ATOM   5605  NE2 HIS B 163      10.126  38.276  94.056  1.00 22.02           N
ATOM   5610  DD1 HIS B 163      11.658  40.513  95.681  1.00 23.35           H
ATOM   5611  DD2 HIS B 163       8.047  38.635  94.605  1.00 33.84           H
ATOM   5612  DE1 HIS B 163      12.242  38.489  94.218  1.00 25.38           H
ATOM   5648  CB  TYR B 166       7.839  45.108 100.120  1.00 23.09           H
ATOM   5649  CG  TYR B 166       7.706  44.825  99.080  1.00 16.64           C
ATOM   5650  CD1 TYR B 166       8.782  44.709  98.195  1.00 15.74           C
ATOM   5651  CD2 TYR B 166       6.413  44.649  98.575  1.00 22.63           C
ATOM   5652  CE1 TYR B 166       8.584  44.351  96.856  1.00 17.05           C
ATOM   5653  CE2 TYR B 166       6.205  44.259  97.257  1.00 26.79           C
ATOM   5654  CZ  TYR B 166       7.291  44.080  96.378  1.00 16.74           C
ATOM   5655  OH  TYR B 166       7.053  43.674  95.118  1.00 24.20           O
ATOM   5660  DD1 TYR B 166       9.801  44.884  98.554  1.00 20.90           H
ATOM   5661  DD2 TYR B 166       5.558  44.852  99.215  1.00 24.25           H
ATOM   5662  DE1 TYR B 166       9.423  44.268  96.154  1.00 22.20           H
ATOM   5663  DE2 TYR B 166       5.195  44.100  96.878  1.00 32.12           H
ATOM   5664  DH  TYR B 166       7.941  43.466  94.656  1.00 22.61           H
TER
HETATM 6228 MN    MN B 201      10.331  36.295  93.007  1.00 28.26          Mn
HETATM 6434  O   DOD B 319      12.292  36.195  93.497  1.00 20.86           O
HETATM 6435  D1  DOD B 319      12.254  35.505  94.192  1.00 26.00           H
HETATM 6518  O   DOD B 348      14.069  42.060  90.493  1.00 26.37           O
HETATM 6519  D1  DOD B 348      13.649  41.678  89.665  1.00 29.54           H
HETATM 6520  D2  DOD B 348      14.349  41.286  91.014  1.00 34.72           H
HETATM 6530  O   DOD B 352      12.978  44.230  91.638  1.00 21.74           O
HETATM 6531  D1  DOD B 352      13.660  44.744  92.112  1.00 19.18           H
HETATM 6532  D2  DOD B 352      13.501  43.560  91.112  1.00 24.09           H
