# Supplementary material for: Critical evaluation of two neutron structures of Mn superoxide dismutase with quantum refinement
Source: J Biol Inorg Chem. 2026 Mar 10;31(3):173–91. doi: 10.1007/s00775-026-02140-5 (PMC13287255; doi:10.1007/s00775-026-02140-5)
Supplement: Supplementary file 2 — Supplementary Material 2 [file 775_2026_2140_MOESM2_ESM.zip › Coord/Redb/lp1ha.pdb]

CRYST1   81.330   81.330  242.880  90.00  90.00 120.00 P 61 2 2
SCALE1      0.012296  0.007099  0.000000        0.00000
SCALE2      0.000000  0.014198  0.000000        0.00000
SCALE3      0.000000  0.000000  0.004117        0.00000
ATOM   3529  CB  HIS B  26       5.857  38.867  90.962  1.00 23.25           H
ATOM   3530  CG  HIS B  26       6.548  38.148  91.345  1.00 17.95           C
ATOM   3531  ND1 HIS B  26       6.149  36.931  91.817  1.00 14.59           N
ATOM   3532  CD2 HIS B  26       7.912  38.154  91.468  1.00 22.76           C
ATOM   3533  CE1 HIS B  26       7.228  36.232  92.209  1.00 16.34           C
ATOM   3534  NE2 HIS B  26       8.308  36.969  92.029  1.00 15.67           N
ATOM   3539  DD1 HIS B  26       5.190  36.617  91.798  1.00 29.62           H
ATOM   3540  DD2 HIS B  26       8.616  38.925  91.150  1.00 21.44           H
ATOM   3541  DE1 HIS B  26       7.244  35.216  92.603  1.00 22.62           H
ATOM   3592  N   HIS B  30      10.144  42.747  89.087  1.00 16.68           H
ATOM   3593  CA  HIS B  30      10.940  42.117  89.464  1.00 18.26           C
ATOM   3594  C   HIS B  30      11.537  41.238  88.379  1.00 28.96           C
ATOM   3595  O   HIS B  30      12.764  41.140  88.218  1.00 27.71           O
ATOM   3596  CB  HIS B  30      10.441  41.218  90.601  1.00 22.24           C
ATOM   3597  CG  HIS B  30      10.175  41.966  91.870  1.00 22.91           C
ATOM   3598  ND1 HIS B  30      11.158  42.262  92.805  1.00 16.06           N
ATOM   3599  CD2 HIS B  30       9.005  42.432  92.396  1.00 16.49           C
ATOM   3600  CE1 HIS B  30      10.598  42.865  93.858  1.00 15.25           C
ATOM   3601  NE2 HIS B  30       9.294  42.963  93.640  1.00 19.67           N
ATOM   3603  DA  HIS B  30      11.714  42.805  89.825  1.00 19.90           H
ATOM   3604  DB2 HIS B  30       9.533  40.706  90.273  1.00 16.80           H
ATOM   3605  DB3 HIS B  30      11.175  40.415  90.800  1.00 24.23           H
ATOM   3606  DD1 HIS B  30      12.151  42.379  92.547  1.00 21.22           H
ATOM   3607  DD2 HIS B  30       8.000  42.397  91.977  1.00 22.59           H
ATOM   3608  DE1 HIS B  30      11.103  43.294  94.716  1.00 18.42           H
ATOM   3609  DE2 HIS B  30       8.570  43.298  94.329  1.00 22.34           H
ATOM   3610  N   HIS B  31      10.678  40.447  87.691  1.00 15.73           N
ATOM   3611  CA  HIS B  31      11.205  39.577  86.664  1.00 20.91           C
ATOM   3612  C   HIS B  31      11.675  40.172  85.870  1.00 18.55           H
ATOM   3614  CB  HIS B  31      10.380  38.995  86.288  1.00 18.41           H
ATOM   3620  D   HIS B  31       9.676  40.627  87.714  1.00 20.54           H
ATOM   3621  DA  HIS B  31      11.966  38.921  87.109  1.00 24.77           H
ATOM   3651  CB  TYR B  34      15.839  38.957  87.210  1.00 20.26           H
ATOM   3652  CG  TYR B  34      15.693  38.948  88.287  1.00 27.53           C
ATOM   3653  CD1 TYR B  34      16.687  39.323  89.200  1.00 21.58           C
ATOM   3654  CD2 TYR B  34      14.424  38.580  88.755  1.00 28.86           C
ATOM   3655  CE1 TYR B  34      16.404  39.346  90.570  1.00 17.34           C
ATOM   3656  CE2 TYR B  34      14.125  38.618  90.114  1.00 19.87           C
ATOM   3657  CZ  TYR B  34      15.109  39.029  91.018  1.00 22.59           C
ATOM   3658  OH  TYR B  34      14.763  39.097  92.356  1.00 22.03           O
ATOM   3663  DD1 TYR B  34      17.698  39.584  88.866  1.00 30.63           H
ATOM   3664  DD2 TYR B  34      13.632  38.321  88.046  1.00 21.05           H
ATOM   3665  DE1 TYR B  34      17.200  39.621  91.275  1.00 20.81           H
ATOM   3666  DE2 TYR B  34      13.116  38.403  90.459  1.00 27.47           H
ATOM   3667  DH  TYR B  34      15.511  39.495  92.840  1.00 26.45           H
ATOM   4256  CB  HIS B  74      10.433  34.692  87.770  1.00 31.20           H
ATOM   4257  CG  HIS B  74      10.662  35.086  88.745  1.00 20.38           C
ATOM   4258  ND1 HIS B  74      11.966  35.310  89.084  1.00 25.70           N
ATOM   4259  CD2 HIS B  74       9.918  35.501  89.827  1.00 26.90           C
ATOM   4260  CE1 HIS B  74      12.013  35.821  90.338  1.00 26.99           C
ATOM   4261  NE2 HIS B  74      10.770  35.961  90.814  1.00 29.42           N
ATOM   4266  DD1 HIS B  74      12.750  35.029  88.511  1.00 19.67           H
ATOM   4267  DD2 HIS B  74       8.837  35.534  89.947  1.00 22.85           H
ATOM   4268  DE1 HIS B  74      12.944  36.014  90.877  1.00 20.03           H
ATOM   4983  CB  TRP B 123      13.145  29.266  94.858  1.00 28.25           H
ATOM   4984  CG  TRP B 123      13.001  30.189  94.275  1.00 20.63           C
ATOM   4985  CD1 TRP B 123      13.884  31.258  94.200  1.00 16.42           C
ATOM   4986  CD2 TRP B 123      11.933  30.479  93.357  1.00 14.66           C
ATOM   4987  NE1 TRP B 123      13.392  32.227  93.364  1.00 24.77           N
ATOM   4988  CE2 TRP B 123      12.222  31.782  92.820  1.00 24.41           C
ATOM   4989  CE3 TRP B 123      10.799  29.809  92.843  1.00 23.94           C
ATOM   4990  CZ2 TRP B 123      11.435  32.414  91.865  1.00 23.86           C
ATOM   4991  CZ3 TRP B 123      10.043  30.422  91.842  1.00 17.30           C
ATOM   4992  CH2 TRP B 123      10.360  31.703  91.340  1.00 16.66           C
ATOM   4997  DD1 TRP B 123      14.850  31.466  94.635  1.00 18.04           H
ATOM   4998  DE1 TRP B 123      13.929  33.035  93.041  1.00 24.01           H
ATOM   4999  DE3 TRP B 123      10.492  28.822  93.203  1.00 22.26           H
ATOM   5000  DH2 TRP B 123       9.747  32.151  90.555  1.00 31.08           H
ATOM   5001  DZ2 TRP B 123      11.703  33.430  91.570  1.00 31.81           H
ATOM   5002  DZ3 TRP B 123       9.142  29.933  91.475  1.00 18.59           H
ATOM   5297  CB  GLN B 143      17.718  34.551  91.882  1.00 23.43           H
ATOM   5298  CG  GLN B 143      17.182  35.463  92.115  1.00 24.29           C
ATOM   5299  CD  GLN B 143      15.719  35.124  92.277  1.00 20.31           C
ATOM   5300  OE1 GLN B 143      15.300  33.969  92.329  1.00 30.24           O
ATOM   5301  NE2 GLN B 143      14.872  36.182  92.386  1.00 31.49           N
ATOM   5306  DG2 GLN B 143      17.594  35.871  93.051  1.00 23.52           H
ATOM   5307  DG3 GLN B 143      17.346  36.187  91.299  1.00 26.77           H
ATOM   5308 DE21 GLN B 143      13.941  35.955  92.770  1.00 25.85           H
ATOM   5309 DE22 GLN B 143      15.240  37.135  92.439  1.00 22.12           H
ATOM   5531  CA  ASP B 159       8.896  31.798  95.111  1.00 22.49           H
ATOM   5534  CB  ASP B 159       8.700  32.557  94.352  1.00 22.94           C
ATOM   5535  CG  ASP B 159       9.579  33.794  94.372  1.00 16.77           C
ATOM   5536  OD1 ASP B 159      10.748  33.777  94.825  1.00 18.21           O
ATOM   5537  OD2 ASP B 159       9.083  34.837  93.774  1.00 22.19           O
ATOM   5540  DB2 ASP B 159       8.901  32.063  93.386  1.00 24.51           H
ATOM   5541  DB3 ASP B 159       7.626  32.799  94.344  1.00 21.79           H
ATOM   5601  CB  HIS B 163       9.117  40.634  96.154  1.00 17.61           H
ATOM   5602  CG  HIS B 163       9.594  39.900  95.529  1.00 14.94           C
ATOM   5603  ND1 HIS B 163      10.968  39.918  95.327  1.00 26.91           N
ATOM   5604  CD2 HIS B 163       9.136  38.899  94.706  1.00 22.71           C
ATOM   5605  CE1 HIS B 163      11.289  38.934  94.456  1.00 24.14           C
ATOM   5606  NE2 HIS B 163      10.199  38.300  94.040  1.00 23.76           N
ATOM   5611  DD1 HIS B 163      11.636  40.551  95.756  1.00 24.72           H
ATOM   5612  DD2 HIS B 163       8.103  38.568  94.600  1.00 34.42           H
ATOM   5613  DE1 HIS B 163      12.312  38.737  94.142  1.00 28.20           H
ATOM   5649  CB  TYR B 166       7.846  45.091 100.131  1.00 22.37           H
ATOM   5650  CG  TYR B 166       7.713  44.800  99.091  1.00 15.60           C
ATOM   5651  CD1 TYR B 166       8.801  44.682  98.216  1.00 15.31           C
ATOM   5652  CD2 TYR B 166       6.424  44.635  98.590  1.00 22.64           C
ATOM   5653  CE1 TYR B 166       8.601  44.330  96.876  1.00 18.05           C
ATOM   5654  CE2 TYR B 166       6.213  44.255  97.263  1.00 26.19           C
ATOM   5655  CZ  TYR B 166       7.309  44.100  96.418  1.00 15.28           C
ATOM   5656  OH  TYR B 166       7.179  43.728  95.086  1.00 23.29           O
ATOM   5661  DD1 TYR B 166       9.821  44.863  98.564  1.00 21.94           H
ATOM   5662  DD2 TYR B 166       5.560  44.833  99.221  1.00 24.79           H
ATOM   5663  DE1 TYR B 166       9.428  44.222  96.164  1.00 21.88           H
ATOM   5664  DE2 TYR B 166       5.197  44.101  96.900  1.00 30.30           H
ATOM   5665  DH  TYR B 166       6.239  43.723  94.802  1.00 28.75           H
TER
HETATM 6229 MN    MN B 201      10.158  36.334  92.888  1.00 30.20          Mn
HETATM 6435  O   DOD B 319      12.043  35.672  93.668  1.00 28.65           O
HETATM 6436  D1  DOD B 319      11.593  34.802  94.234  1.00 43.44           H
HETATM 6437  D2  DOD B 319      12.424  36.300  94.312  1.00 23.40           H
HETATM 6520  O   DOD B 348      13.797  41.871  90.599  1.00 27.57           O
HETATM 6521  D1  DOD B 348      13.520  41.571  89.676  1.00 27.59           H
HETATM 6522  D2  DOD B 348      14.713  41.540  90.693  1.00 30.85           H
HETATM 6532  O   DOD B 352      13.150  44.075  91.865  1.00 21.21           O
HETATM 6533  D1  DOD B 352      12.976  44.930  91.423  1.00 26.62           H
HETATM 6534  D2  DOD B 352      13.642  43.517  91.197  1.00 25.17           H
