# Supplementary material for: Critical evaluation of two neutron structures of Mn superoxide dismutase with quantum refinement
Source: J Biol Inorg Chem. 2026 Mar 10;31(3):173–91. doi: 10.1007/s00775-026-02140-5 (PMC13287255; doi:10.1007/s00775-026-02140-5)
Supplement: Supplementary file 2 — Supplementary Material 2 [file 775_2026_2140_MOESM2_ESM.zip › Coord/Redb/lppoa.pdb]

CRYST1   81.330   81.330  242.880  90.00  90.00 120.00 P 61 2 2
SCALE1      0.012296  0.007099  0.000000        0.00000
SCALE2      0.000000  0.014198  0.000000        0.00000
SCALE3      0.000000  0.000000  0.004117        0.00000
ATOM   3529  CB  HIS B  26       5.903  38.855  90.981  1.00 24.32           H
ATOM   3530  CG  HIS B  26       6.613  38.150  91.382  1.00 18.70           C
ATOM   3531  ND1 HIS B  26       6.232  36.920  91.847  1.00 15.88           N
ATOM   3532  CD2 HIS B  26       7.978  38.167  91.494  1.00 23.15           C
ATOM   3533  CE1 HIS B  26       7.332  36.236  92.239  1.00 14.10           C
ATOM   3534  NE2 HIS B  26       8.401  36.983  92.050  1.00 17.44           N
ATOM   3539  DD1 HIS B  26       5.276  36.605  91.874  1.00 27.83           H
ATOM   3540  DD2 HIS B  26       8.674  38.945  91.173  1.00 21.34           H
ATOM   3541  DE1 HIS B  26       7.375  35.231  92.666  1.00 21.61           H
ATOM   3592  N   HIS B  30      10.151  42.736  89.080  1.00 17.43           H
ATOM   3593  CA  HIS B  30      10.949  42.095  89.458  1.00 18.12           C
ATOM   3594  C   HIS B  30      11.573  41.241  88.365  1.00 28.90           C
ATOM   3595  O   HIS B  30      12.794  41.204  88.180  1.00 25.77           O
ATOM   3596  CB  HIS B  30      10.429  41.184  90.580  1.00 20.86           C
ATOM   3597  CG  HIS B  30      10.180  41.923  91.857  1.00 22.51           C
ATOM   3598  ND1 HIS B  30      11.168  42.205  92.803  1.00 17.30           N
ATOM   3599  CD2 HIS B  30       9.022  42.437  92.372  1.00 17.32           C
ATOM   3600  CE1 HIS B  30      10.613  42.824  93.866  1.00 14.58           C
ATOM   3601  NE2 HIS B  30       9.305  42.975  93.609  1.00 19.21           N
ATOM   3603  DA  HIS B  30      11.775  42.705  89.839  1.00 18.33           H
ATOM   3604  DB2 HIS B  30       9.500  40.696  90.264  1.00 16.89           H
ATOM   3605  DB3 HIS B  30      11.156  40.362  90.740  1.00 24.36           H
ATOM   3606  DD1 HIS B  30      12.173  42.091  92.630  1.00 21.77           H
ATOM   3607  DD2 HIS B  30       8.019  42.439  91.941  1.00 23.45           H
ATOM   3608  DE1 HIS B  30      11.118  43.267  94.714  1.00 18.55           H
ATOM   3609  DE2 HIS B  30       8.587  43.299  94.290  1.00 22.70           H
ATOM   3610  N   HIS B  31      10.718  40.430  87.688  1.00 16.49           N
ATOM   3611  CA  HIS B  31      11.222  39.564  86.653  1.00 21.02           C
ATOM   3612  C   HIS B  31      11.687  40.171  85.864  1.00 19.08           H
ATOM   3614  CB  HIS B  31      10.392  38.979  86.284  1.00 18.39           H
ATOM   3620  D   HIS B  31       9.716  40.559  87.779  1.00 19.44           H
ATOM   3621  DA  HIS B  31      11.990  38.895  87.069  1.00 25.20           H
ATOM   3651  CB  TYR B  34      15.844  38.962  87.192  1.00 20.60           H
ATOM   3652  CG  TYR B  34      15.687  38.947  88.268  1.00 27.49           C
ATOM   3653  CD1 TYR B  34      16.675  39.313  89.196  1.00 21.18           C
ATOM   3654  CD2 TYR B  34      14.413  38.574  88.724  1.00 28.73           C
ATOM   3655  CE1 TYR B  34      16.377  39.340  90.560  1.00 18.87           C
ATOM   3656  CE2 TYR B  34      14.109  38.597  90.087  1.00 19.12           C
ATOM   3657  CZ  TYR B  34      15.076  39.037  90.994  1.00 22.30           C
ATOM   3658  OH  TYR B  34      14.736  39.180  92.330  1.00 22.25           O
ATOM   3663  DD1 TYR B  34      17.689  39.573  88.870  1.00 31.32           H
ATOM   3664  DD2 TYR B  34      13.626  38.334  88.003  1.00 20.50           H
ATOM   3665  DE1 TYR B  34      17.151  39.596  91.292  1.00 20.54           H
ATOM   3666  DE2 TYR B  34      13.113  38.337  90.441  1.00 26.65           H
ATOM   3667  DH  TYR B  34      14.971  40.101  92.569  1.00 26.55           H
ATOM   4256  CB  HIS B  74      10.469  34.695  87.768  1.00 30.58           H
ATOM   4257  CG  HIS B  74      10.704  35.087  88.739  1.00 19.42           C
ATOM   4258  ND1 HIS B  74      12.005  35.309  89.091  1.00 25.50           N
ATOM   4259  CD2 HIS B  74       9.952  35.500  89.817  1.00 26.89           C
ATOM   4260  CE1 HIS B  74      12.036  35.818  90.354  1.00 26.82           C
ATOM   4261  NE2 HIS B  74      10.794  35.954  90.808  1.00 28.66           N
ATOM   4266  DD1 HIS B  74      12.801  35.041  88.531  1.00 19.67           H
ATOM   4267  DD2 HIS B  74       8.872  35.506  89.916  1.00 23.07           H
ATOM   4268  DE1 HIS B  74      12.960  36.017  90.899  1.00 20.03           H
ATOM   4983  CB  TRP B 123      13.138  29.246  94.862  1.00 27.70           H
ATOM   4984  CG  TRP B 123      13.011  30.166  94.283  1.00 20.71           C
ATOM   4985  CD1 TRP B 123      13.890  31.241  94.223  1.00 16.17           C
ATOM   4986  CD2 TRP B 123      11.952  30.448  93.354  1.00 15.30           C
ATOM   4987  NE1 TRP B 123      13.397  32.204  93.387  1.00 25.05           N
ATOM   4988  CE2 TRP B 123      12.235  31.754  92.831  1.00 24.38           C
ATOM   4989  CE3 TRP B 123      10.801  29.798  92.847  1.00 23.52           C
ATOM   4990  CZ2 TRP B 123      11.464  32.405  91.877  1.00 24.07           C
ATOM   4991  CZ3 TRP B 123      10.054  30.421  91.845  1.00 17.56           C
ATOM   4992  CH2 TRP B 123      10.397  31.695  91.338  1.00 15.20           C
ATOM   4997  DD1 TRP B 123      14.860  31.446  94.654  1.00 19.86           H
ATOM   4998  DE1 TRP B 123      13.907  33.042  93.083  1.00 25.03           H
ATOM   4999  DE3 TRP B 123      10.467  28.824  93.231  1.00 22.10           H
ATOM   5000  DH2 TRP B 123       9.798  32.138  90.540  1.00 30.38           H
ATOM   5001  DZ2 TRP B 123      11.711  33.440  91.638  1.00 30.95           H
ATOM   5002  DZ3 TRP B 123       9.119  29.975  91.505  1.00 17.64           H
ATOM   5297  CB  GLN B 143      17.644  34.551  91.911  1.00 25.29           H
ATOM   5298  CG  GLN B 143      17.091  35.457  92.157  1.00 25.17           C
ATOM   5299  CD  GLN B 143      15.616  35.176  92.349  1.00 19.71           C
ATOM   5300  OE1 GLN B 143      15.181  34.022  92.426  1.00 29.27           O
ATOM   5301  NE2 GLN B 143      14.821  36.265  92.463  1.00 32.62           N
ATOM   5306  DG2 GLN B 143      17.518  35.870  93.086  1.00 25.19           H
ATOM   5307  DG3 GLN B 143      17.263  36.182  91.345  1.00 26.28           H
ATOM   5308 DE22 GLN B 143      15.263  37.190  92.494  1.00 22.99           H
ATOM   5530  CA  ASP B 159       8.895  31.792  95.103  1.00 22.52           H
ATOM   5533  CB  ASP B 159       8.687  32.550  94.346  1.00 22.92           C
ATOM   5534  CG  ASP B 159       9.583  33.787  94.454  1.00 16.93           C
ATOM   5535  OD1 ASP B 159      10.632  33.783  95.091  1.00 16.46           O
ATOM   5536  OD2 ASP B 159       9.153  34.820  93.754  1.00 21.38           O
ATOM   5539  DB2 ASP B 159       8.834  32.085  93.357  1.00 24.24           H
ATOM   5540  DB3 ASP B 159       7.605  32.772  94.421  1.00 21.50           H
ATOM   5600  CB  HIS B 163       9.122  40.643  96.158  1.00 16.98           H
ATOM   5601  CG  HIS B 163       9.597  39.916  95.527  1.00 15.18           C
ATOM   5602  ND1 HIS B 163      10.968  39.889  95.312  1.00 27.15           N
ATOM   5603  CD2 HIS B 163       9.089  38.932  94.712  1.00 23.47           C
ATOM   5604  CE1 HIS B 163      11.245  38.876  94.451  1.00 23.91           C
ATOM   5605  NE2 HIS B 163      10.117  38.300  94.048  1.00 21.65           N
ATOM   5610  DD1 HIS B 163      11.664  40.493  95.728  1.00 23.05           H
ATOM   5611  DD2 HIS B 163       8.045  38.621  94.650  1.00 32.59           H
ATOM   5612  DE1 HIS B 163      12.241  38.497  94.218  1.00 26.25           H
ATOM   5648  CB  TYR B 166       7.841  45.096 100.138  1.00 22.72           H
ATOM   5649  CG  TYR B 166       7.708  44.812  99.102  1.00 16.59           C
ATOM   5650  CD1 TYR B 166       8.793  44.717  98.222  1.00 15.62           C
ATOM   5651  CD2 TYR B 166       6.415  44.640  98.606  1.00 22.45           C
ATOM   5652  CE1 TYR B 166       8.593  44.382  96.880  1.00 17.77           C
ATOM   5653  CE2 TYR B 166       6.207  44.265  97.280  1.00 25.81           C
ATOM   5654  CZ  TYR B 166       7.304  44.127  96.425  1.00 15.27           C
ATOM   5655  OH  TYR B 166       7.176  43.747  95.096  1.00 23.53           O
ATOM   5660  DD1 TYR B 166       9.809  44.898  98.581  1.00 21.95           H
ATOM   5661  DD2 TYR B 166       5.555  44.829  99.244  1.00 25.35           H
ATOM   5662  DE1 TYR B 166       9.423  44.308  96.168  1.00 22.53           H
ATOM   5663  DE2 TYR B 166       5.187  44.093  96.928  1.00 29.96           H
ATOM   5664  DH  TYR B 166       6.236  43.662  94.824  1.00 29.62           H
TER
HETATM 6228 MN    MN B 201      10.308  36.294  92.991  1.00 29.01          Mn
HETATM 6434  O   DOD B 319      12.183  36.213  93.567  1.00 21.73           O
HETATM 6435  D1  DOD B 319      12.180  35.461  94.198  1.00 27.58           H
HETATM 6436  D2  DOD B 319      13.859  36.145  92.896  1.00 25.54           H
HETATM 6519  O   DOD B 348      13.823  41.760  90.831  1.00 29.06           O
HETATM 6520  D1  DOD B 348      13.713  41.414  89.907  1.00 25.38           H
HETATM 6521  D2  DOD B 348      14.297  42.621  90.766  1.00 20.51           H
HETATM 6531  O   DOD B 352      13.379  44.186  91.873  1.00 19.34           O
HETATM 6532  D1  DOD B 352      13.783  45.077  91.859  1.00 23.25           H
HETATM 6533  D2  DOD B 352      12.613  44.242  91.265  1.00 24.19           H
