# Supplementary material for: Critical evaluation of two neutron structures of Mn superoxide dismutase with quantum refinement
Source: J Biol Inorg Chem. 2026 Mar 10;31(3):173–91. doi: 10.1007/s00775-026-02140-5 (PMC13287255; doi:10.1007/s00775-026-02140-5)
Supplement: Supplementary file 2 — Supplementary Material 2 [file 775_2026_2140_MOESM2_ESM.zip › Coord/Redb/lp1hc.pdb]

CRYST1   81.330   81.330  242.880  90.00  90.00 120.00 P 61 2 2
SCALE1      0.012296  0.007099  0.000000        0.00000
SCALE2      0.000000  0.014198  0.000000        0.00000
SCALE3      0.000000  0.000000  0.004117        0.00000
ATOM   3529  CB  HIS B  26       5.865  38.864  90.956  1.00 23.91           H
ATOM   3530  CG  HIS B  26       6.553  38.151  91.345  1.00 18.00           C
ATOM   3531  ND1 HIS B  26       6.163  36.935  91.823  1.00 15.72           N
ATOM   3532  CD2 HIS B  26       7.919  38.165  91.464  1.00 22.53           C
ATOM   3533  CE1 HIS B  26       7.244  36.239  92.217  1.00 15.08           C
ATOM   3534  NE2 HIS B  26       8.322  36.986  92.028  1.00 15.39           N
ATOM   3539  DD1 HIS B  26       5.203  36.617  91.821  1.00 28.97           H
ATOM   3540  DD2 HIS B  26       8.623  38.944  91.161  1.00 21.84           H
ATOM   3541  DE1 HIS B  26       7.268  35.229  92.615  1.00 22.77           H
ATOM   3592  N   HIS B  30      10.136  42.743  89.081  1.00 16.08           H
ATOM   3593  CA  HIS B  30      10.934  42.120  89.468  1.00 17.97           C
ATOM   3594  C   HIS B  30      11.536  41.249  88.382  1.00 29.11           C
ATOM   3595  O   HIS B  30      12.763  41.155  88.219  1.00 27.92           O
ATOM   3596  CB  HIS B  30      10.444  41.205  90.599  1.00 21.71           C
ATOM   3597  CG  HIS B  30      10.174  41.957  91.866  1.00 22.56           C
ATOM   3598  ND1 HIS B  30      11.155  42.245  92.811  1.00 16.45           N
ATOM   3599  CD2 HIS B  30       9.006  42.446  92.382  1.00 17.41           C
ATOM   3600  CE1 HIS B  30      10.592  42.863  93.854  1.00 14.80           C
ATOM   3601  NE2 HIS B  30       9.295  42.977  93.624  1.00 19.21           N
ATOM   3603  DA  HIS B  30      11.695  42.822  89.835  1.00 19.95           H
ATOM   3604  DB2 HIS B  30       9.535  40.688  90.275  1.00 16.47           H
ATOM   3605  DB3 HIS B  30      11.185  40.399  90.791  1.00 24.51           H
ATOM   3606  DD1 HIS B  30      12.161  42.240  92.607  1.00 20.54           H
ATOM   3607  DD2 HIS B  30       8.004  42.413  91.958  1.00 22.44           H
ATOM   3608  DE1 HIS B  30      11.090  43.284  94.718  1.00 18.52           H
ATOM   3609  DE2 HIS B  30       8.577  43.323  94.312  1.00 22.35           H
ATOM   3610  N   HIS B  31      10.684  40.456  87.687  1.00 15.79           N
ATOM   3611  CA  HIS B  31      11.207  39.578  86.665  1.00 21.14           C
ATOM   3612  C   HIS B  31      11.675  40.173  85.870  1.00 18.92           H
ATOM   3614  CB  HIS B  31      10.380  38.995  86.287  1.00 18.54           H
ATOM   3620  D   HIS B  31       9.682  40.614  87.722  1.00 20.38           H
ATOM   3621  DA  HIS B  31      11.972  38.919  87.102  1.00 24.57           H
ATOM   3651  CB  TYR B  34      15.842  38.957  87.197  1.00 20.69           H
ATOM   3652  CG  TYR B  34      15.696  38.942  88.272  1.00 27.45           C
ATOM   3653  CD1 TYR B  34      16.691  39.315  89.185  1.00 21.90           C
ATOM   3654  CD2 TYR B  34      14.426  38.576  88.737  1.00 28.72           C
ATOM   3655  CE1 TYR B  34      16.404  39.344  90.555  1.00 17.80           C
ATOM   3656  CE2 TYR B  34      14.124  38.614  90.097  1.00 19.96           C
ATOM   3657  CZ  TYR B  34      15.108  39.027  91.001  1.00 22.45           C
ATOM   3658  OH  TYR B  34      14.759  39.106  92.340  1.00 21.78           O
ATOM   3663  DD1 TYR B  34      17.701  39.580  88.858  1.00 30.71           H
ATOM   3664  DD2 TYR B  34      13.632  38.321  88.030  1.00 21.50           H
ATOM   3665  DE1 TYR B  34      17.199  39.613  91.261  1.00 20.40           H
ATOM   3666  DE2 TYR B  34      13.114  38.394  90.439  1.00 26.92           H
ATOM   3667  DH  TYR B  34      15.513  39.492  92.827  1.00 27.71           H
ATOM   4256  CB  HIS B  74      10.445  34.694  87.767  1.00 30.66           H
ATOM   4257  CG  HIS B  74      10.669  35.086  88.743  1.00 20.18           C
ATOM   4258  ND1 HIS B  74      11.974  35.313  89.082  1.00 24.93           N
ATOM   4259  CD2 HIS B  74       9.925  35.494  89.823  1.00 26.80           C
ATOM   4260  CE1 HIS B  74      12.017  35.825  90.335  1.00 26.83           C
ATOM   4261  NE2 HIS B  74      10.783  35.958  90.811  1.00 28.65           N
ATOM   4266  DD1 HIS B  74      12.759  35.033  88.515  1.00 19.67           H
ATOM   4267  DD2 HIS B  74       8.847  35.527  89.953  1.00 22.89           H
ATOM   4268  DE1 HIS B  74      12.946  36.013  90.873  1.00 20.03           H
ATOM   4983  CB  TRP B 123      13.147  29.255  94.856  1.00 28.49           H
ATOM   4984  CG  TRP B 123      13.009  30.176  94.270  1.00 20.81           C
ATOM   4985  CD1 TRP B 123      13.896  31.240  94.196  1.00 16.05           C
ATOM   4986  CD2 TRP B 123      11.939  30.470  93.354  1.00 15.35           C
ATOM   4987  NE1 TRP B 123      13.403  32.212  93.369  1.00 24.78           N
ATOM   4988  CE2 TRP B 123      12.226  31.775  92.825  1.00 24.03           C
ATOM   4989  CE3 TRP B 123      10.798  29.803  92.841  1.00 24.04           C
ATOM   4990  CZ2 TRP B 123      11.443  32.411  91.870  1.00 23.87           C
ATOM   4991  CZ3 TRP B 123      10.044  30.418  91.839  1.00 17.25           C
ATOM   4992  CH2 TRP B 123      10.367  31.701  91.343  1.00 16.51           C
ATOM   4997  DD1 TRP B 123      14.860  31.448  94.636  1.00 18.41           H
ATOM   4998  DE1 TRP B 123      13.944  33.018  93.051  1.00 23.73           H
ATOM   4999  DE3 TRP B 123      10.488  28.818  93.214  1.00 22.14           H
ATOM   5000  DH2 TRP B 123       9.743  32.159  90.570  1.00 31.11           H
ATOM   5001  DZ2 TRP B 123      11.707  33.429  91.587  1.00 31.10           H
ATOM   5002  DZ3 TRP B 123       9.130  29.943  91.484  1.00 18.34           H
ATOM   5297  CB  GLN B 143      17.716  34.545  91.888  1.00 23.73           H
ATOM   5298  CG  GLN B 143      17.187  35.458  92.127  1.00 24.50           C
ATOM   5299  CD  GLN B 143      15.723  35.134  92.291  1.00 20.16           C
ATOM   5300  OE1 GLN B 143      15.295  33.984  92.357  1.00 29.88           O
ATOM   5301  NE2 GLN B 143      14.887  36.200  92.387  1.00 31.50           N
ATOM   5306  DG2 GLN B 143      17.603  35.854  93.066  1.00 23.67           H
ATOM   5307  DG3 GLN B 143      17.360  36.188  91.320  1.00 26.51           H
ATOM   5308 DE21 GLN B 143      13.954  35.978  92.772  1.00 26.09           H
ATOM   5309 DE22 GLN B 143      15.261  37.150  92.446  1.00 21.95           H
ATOM   5531  CA  ASP B 159       8.903  31.806  95.113  1.00 22.93           H
ATOM   5534  CB  ASP B 159       8.710  32.570  94.354  1.00 23.55           C
ATOM   5535  CG  ASP B 159       9.598  33.801  94.376  1.00 16.74           C
ATOM   5536  OD1 ASP B 159      10.766  33.797  94.829  1.00 18.19           O
ATOM   5537  OD2 ASP B 159       9.092  34.840  93.773  1.00 22.08           O
ATOM   5540  DB2 ASP B 159       8.894  32.077  93.383  1.00 23.92           H
ATOM   5541  DB3 ASP B 159       7.637  32.822  94.373  1.00 22.19           H
ATOM   5601  CB  HIS B 163       9.121  40.636  96.155  1.00 17.54           H
ATOM   5602  CG  HIS B 163       9.601  39.900  95.528  1.00 15.06           C
ATOM   5603  ND1 HIS B 163      10.971  39.922  95.321  1.00 27.17           N
ATOM   5604  CD2 HIS B 163       9.139  38.892  94.717  1.00 22.88           C
ATOM   5605  CE1 HIS B 163      11.288  38.934  94.452  1.00 23.87           C
ATOM   5606  NE2 HIS B 163      10.199  38.294  94.048  1.00 23.01           N
ATOM   5611  DD1 HIS B 163      11.639  40.557  95.744  1.00 24.15           H
ATOM   5612  DD2 HIS B 163       8.105  38.550  94.621  1.00 33.56           H
ATOM   5613  DE1 HIS B 163      12.309  38.738  94.127  1.00 28.92           H
ATOM   5649  CB  TYR B 166       7.847  45.096 100.140  1.00 22.69           H
ATOM   5650  CG  TYR B 166       7.714  44.812  99.101  1.00 15.28           C
ATOM   5651  CD1 TYR B 166       8.801  44.696  98.224  1.00 15.20           C
ATOM   5652  CD2 TYR B 166       6.421  44.647  98.602  1.00 22.87           C
ATOM   5653  CE1 TYR B 166       8.600  44.341  96.885  1.00 18.10           C
ATOM   5654  CE2 TYR B 166       6.207  44.264  97.277  1.00 25.99           C
ATOM   5655  CZ  TYR B 166       7.309  44.103  96.431  1.00 15.09           C
ATOM   5656  OH  TYR B 166       7.177  43.718  95.101  1.00 23.35           O
ATOM   5661  DD1 TYR B 166       9.823  44.877  98.572  1.00 22.32           H
ATOM   5662  DD2 TYR B 166       5.559  44.844  99.239  1.00 25.34           H
ATOM   5663  DE1 TYR B 166       9.423  44.254  96.164  1.00 21.96           H
ATOM   5664  DE2 TYR B 166       5.193  44.107  96.908  1.00 30.33           H
ATOM   5665  DH  TYR B 166       6.239  43.711  94.809  1.00 28.50           H
TER
HETATM 6229 MN    MN B 201      10.155  36.324  92.889  1.00 29.43          Mn
HETATM 6435  O   DOD B 319      12.074  35.696  93.655  1.00 28.08           O
HETATM 6436  D1  DOD B 319      11.658  34.838  94.214  1.00 42.93           H
HETATM 6437  D2  DOD B 319      12.436  36.322  94.313  1.00 23.79           H
HETATM 6520  O   DOD B 348      13.726  41.855  90.640  1.00 28.33           O
HETATM 6521  D1  DOD B 348      13.476  41.603  89.695  1.00 27.94           H
HETATM 6522  D2  DOD B 348      14.609  41.452  90.765  1.00 31.18           H
HETATM 6532  O   DOD B 352      13.044  44.160  91.755  1.00 21.05           O
HETATM 6533  D1  DOD B 352      13.525  45.010  91.689  1.00 22.65           H
HETATM 6534  D2  DOD B 352      13.540  43.522  91.173  1.00 23.44           H
