# Supplementary material for: Critical evaluation of two neutron structures of Mn superoxide dismutase with quantum refinement
Source: J Biol Inorg Chem. 2026 Mar 10;31(3):173–91. doi: 10.1007/s00775-026-02140-5 (PMC13287255; doi:10.1007/s00775-026-02140-5)
Supplement: Supplementary file 2 — Supplementary Material 2 [file 775_2026_2140_MOESM2_ESM.zip › Coord/Redb/lp1hb.pdb]

CRYST1   81.330   81.330  242.880  90.00  90.00 120.00 P 61 2 2
SCALE1      0.012296  0.007099  0.000000        0.00000
SCALE2      0.000000  0.014198  0.000000        0.00000
SCALE3      0.000000  0.000000  0.004117        0.00000
ATOM   3529  CB  HIS B  26       5.871  38.865  90.963  1.00 23.72           H
ATOM   3530  CG  HIS B  26       6.566  38.158  91.365  1.00 18.01           C
ATOM   3531  ND1 HIS B  26       6.176  36.936  91.828  1.00 14.42           N
ATOM   3532  CD2 HIS B  26       7.930  38.177  91.482  1.00 23.06           C
ATOM   3533  CE1 HIS B  26       7.259  36.245  92.222  1.00 15.82           C
ATOM   3534  NE2 HIS B  26       8.333  36.988  92.036  1.00 16.49           N
ATOM   3539  DD1 HIS B  26       5.214  36.638  91.860  1.00 28.58           H
ATOM   3540  DD2 HIS B  26       8.631  38.949  91.165  1.00 21.86           H
ATOM   3541  DE1 HIS B  26       7.293  35.236  92.639  1.00 22.72           H
ATOM   3592  N   HIS B  30      10.134  42.736  89.072  1.00 16.50           H
ATOM   3593  CA  HIS B  30      10.926  42.104  89.458  1.00 18.44           C
ATOM   3594  C   HIS B  30      11.538  41.241  88.371  1.00 29.09           C
ATOM   3595  O   HIS B  30      12.765  41.167  88.198  1.00 27.76           O
ATOM   3596  CB  HIS B  30      10.435  41.187  90.587  1.00 21.83           C
ATOM   3597  CG  HIS B  30      10.161  41.924  91.864  1.00 23.20           C
ATOM   3598  ND1 HIS B  30      11.137  42.234  92.810  1.00 16.39           N
ATOM   3599  CD2 HIS B  30       8.987  42.406  92.382  1.00 16.90           C
ATOM   3600  CE1 HIS B  30      10.571  42.863  93.847  1.00 15.26           C
ATOM   3601  NE2 HIS B  30       9.268  42.960  93.613  1.00 19.70           N
ATOM   3603  DA  HIS B  30      11.703  42.778  89.834  1.00 19.42           H
ATOM   3604  DB2 HIS B  30       9.530  40.657  90.270  1.00 17.00           H
ATOM   3605  DB3 HIS B  30      11.200  40.400  90.748  1.00 24.96           H
ATOM   3606  DD1 HIS B  30      12.135  42.364  92.567  1.00 21.15           H
ATOM   3607  DD2 HIS B  30       7.985  42.388  91.955  1.00 23.21           H
ATOM   3608  DE1 HIS B  30      11.070  43.294  94.702  1.00 18.08           H
ATOM   3609  DE2 HIS B  30       8.542  43.310  94.293  1.00 23.19           H
ATOM   3610  N   HIS B  31      10.688  40.446  87.679  1.00 16.02           N
ATOM   3611  CA  HIS B  31      11.212  39.571  86.657  1.00 21.24           C
ATOM   3612  C   HIS B  31      11.680  40.171  85.864  1.00 18.85           H
ATOM   3614  CB  HIS B  31      10.386  38.983  86.290  1.00 18.44           H
ATOM   3620  D   HIS B  31       9.683  40.582  87.746  1.00 20.13           H
ATOM   3621  DA  HIS B  31      11.980  38.917  87.096  1.00 24.38           H
ATOM   3651  CB  TYR B  34      15.841  38.957  87.190  1.00 20.44           H
ATOM   3652  CG  TYR B  34      15.695  38.944  88.268  1.00 27.27           C
ATOM   3653  CD1 TYR B  34      16.689  39.315  89.185  1.00 21.86           C
ATOM   3654  CD2 TYR B  34      14.422  38.587  88.738  1.00 28.85           C
ATOM   3655  CE1 TYR B  34      16.405  39.347  90.555  1.00 17.70           C
ATOM   3656  CE2 TYR B  34      14.124  38.626  90.099  1.00 19.60           C
ATOM   3657  CZ  TYR B  34      15.106  39.047  91.002  1.00 21.50           C
ATOM   3658  OH  TYR B  34      14.754  39.144  92.340  1.00 22.38           O
ATOM   3663  DD1 TYR B  34      17.700  39.572  88.852  1.00 30.89           H
ATOM   3664  DD2 TYR B  34      13.633  38.330  88.026  1.00 20.75           H
ATOM   3665  DE1 TYR B  34      17.203  39.592  91.268  1.00 20.16           H
ATOM   3666  DE2 TYR B  34      13.129  38.365  90.456  1.00 27.16           H
ATOM   3667  DH  TYR B  34      15.520  39.505  92.828  1.00 26.67           H
ATOM   4256  CB  HIS B  74      10.442  34.698  87.762  1.00 30.91           H
ATOM   4257  CG  HIS B  74      10.672  35.094  88.731  1.00 20.27           C
ATOM   4258  ND1 HIS B  74      11.974  35.312  89.072  1.00 25.12           N
ATOM   4259  CD2 HIS B  74       9.930  35.508  89.812  1.00 26.73           C
ATOM   4260  CE1 HIS B  74      12.025  35.821  90.328  1.00 26.59           C
ATOM   4261  NE2 HIS B  74      10.784  35.961  90.804  1.00 28.43           N
ATOM   4266  DD1 HIS B  74      12.761  35.042  88.499  1.00 19.67           H
ATOM   4267  DD2 HIS B  74       8.849  35.517  89.919  1.00 22.49           H
ATOM   4268  DE1 HIS B  74      12.959  36.027  90.850  1.00 20.03           H
ATOM   4983  CB  TRP B 123      13.136  29.248  94.860  1.00 28.26           H
ATOM   4984  CG  TRP B 123      13.011  30.167  94.278  1.00 21.09           C
ATOM   4985  CD1 TRP B 123      13.898  31.232  94.209  1.00 16.15           C
ATOM   4986  CD2 TRP B 123      11.951  30.457  93.348  1.00 15.07           C
ATOM   4987  NE1 TRP B 123      13.412  32.203  93.372  1.00 24.81           N
ATOM   4988  CE2 TRP B 123      12.245  31.758  92.817  1.00 25.00           C
ATOM   4989  CE3 TRP B 123      10.801  29.800  92.849  1.00 23.84           C
ATOM   4990  CZ2 TRP B 123      11.459  32.403  91.869  1.00 23.82           C
ATOM   4991  CZ3 TRP B 123      10.045  30.424  91.852  1.00 17.59           C
ATOM   4992  CH2 TRP B 123      10.379  31.699  91.349  1.00 16.68           C
ATOM   4997  DD1 TRP B 123      14.870  31.414  94.641  1.00 19.02           H
ATOM   4998  DE1 TRP B 123      13.952  33.002  93.034  1.00 23.61           H
ATOM   4999  DE3 TRP B 123      10.475  28.826  93.231  1.00 22.05           H
ATOM   5000  DH2 TRP B 123       9.765  32.150  90.567  1.00 30.19           H
ATOM   5001  DZ2 TRP B 123      11.707  33.432  91.603  1.00 30.84           H
ATOM   5002  DZ3 TRP B 123       9.117  29.965  91.511  1.00 18.13           H
ATOM   5297  CB  GLN B 143      17.713  34.542  91.894  1.00 23.85           H
ATOM   5298  CG  GLN B 143      17.185  35.459  92.132  1.00 24.28           C
ATOM   5299  CD  GLN B 143      15.716  35.150  92.298  1.00 19.90           C
ATOM   5300  OE1 GLN B 143      15.283  34.004  92.375  1.00 29.28           O
ATOM   5301  NE2 GLN B 143      14.880  36.222  92.390  1.00 31.01           N
ATOM   5306  DG2 GLN B 143      17.602  35.852  93.074  1.00 24.65           H
ATOM   5307  DG3 GLN B 143      17.385  36.178  91.321  1.00 25.75           H
ATOM   5308 DE21 GLN B 143      13.947  36.006  92.780  1.00 25.40           H
ATOM   5309 DE22 GLN B 143      15.258  37.169  92.458  1.00 22.30           H
ATOM   5531  CA  ASP B 159       8.913  31.797  95.114  1.00 22.96           H
ATOM   5534  CB  ASP B 159       8.721  32.560  94.363  1.00 23.38           C
ATOM   5535  CG  ASP B 159       9.599  33.800  94.391  1.00 16.04           C
ATOM   5536  OD1 ASP B 159      10.757  33.812  94.863  1.00 17.77           O
ATOM   5537  OD2 ASP B 159       9.096  34.834  93.774  1.00 21.73           O
ATOM   5540  DB2 ASP B 159       8.887  32.082  93.381  1.00 24.15           H
ATOM   5541  DB3 ASP B 159       7.644  32.795  94.405  1.00 21.39           H
ATOM   5601  CB  HIS B 163       9.121  40.627  96.155  1.00 17.20           H
ATOM   5602  CG  HIS B 163       9.596  39.893  95.526  1.00 14.83           C
ATOM   5603  ND1 HIS B 163      10.968  39.913  95.320  1.00 26.92           N
ATOM   5604  CD2 HIS B 163       9.132  38.890  94.708  1.00 23.49           C
ATOM   5605  CE1 HIS B 163      11.284  38.932  94.445  1.00 23.90           C
ATOM   5606  NE2 HIS B 163      10.192  38.295  94.036  1.00 22.96           N
ATOM   5611  DD1 HIS B 163      11.638  40.550  95.730  1.00 24.66           H
ATOM   5612  DD2 HIS B 163       8.097  38.550  94.625  1.00 33.36           H
ATOM   5613  DE1 HIS B 163      12.308  38.735  94.134  1.00 28.70           H
ATOM   5649  CB  TYR B 166       7.851  45.099 100.132  1.00 22.63           H
ATOM   5650  CG  TYR B 166       7.717  44.815  99.095  1.00 15.66           C
ATOM   5651  CD1 TYR B 166       8.802  44.702  98.218  1.00 15.18           C
ATOM   5652  CD2 TYR B 166       6.425  44.655  98.599  1.00 22.28           C
ATOM   5653  CE1 TYR B 166       8.600  44.356  96.878  1.00 17.54           C
ATOM   5654  CE2 TYR B 166       6.212  44.262  97.280  1.00 25.75           C
ATOM   5655  CZ  TYR B 166       7.311  44.104  96.430  1.00 15.24           C
ATOM   5656  OH  TYR B 166       7.171  43.705  95.102  1.00 23.56           O
ATOM   5661  DD1 TYR B 166       9.818  44.885  98.572  1.00 22.45           H
ATOM   5662  DD2 TYR B 166       5.571  44.879  99.235  1.00 23.87           H
ATOM   5663  DE1 TYR B 166       9.430  44.292  96.164  1.00 22.23           H
ATOM   5664  DE2 TYR B 166       5.193  44.109  96.924  1.00 30.58           H
ATOM   5665  DH  TYR B 166       6.229  43.711  94.817  1.00 28.55           H
TER
HETATM 6229 MN    MN B 201      10.158  36.322  92.888  1.00 29.08          Mn
HETATM 6435  O   DOD B 319      12.105  35.730  93.645  1.00 26.65           O
HETATM 6436  D1  DOD B 319      11.683  34.888  94.183  1.00 40.41           H
HETATM 6437  D2  DOD B 319      12.450  36.351  94.318  1.00 24.33           H
HETATM 6520  O   DOD B 348      13.772  41.932  90.559  1.00 27.35           O
HETATM 6521  D1  DOD B 348      13.533  41.630  89.627  1.00 28.59           H
HETATM 6522  D2  DOD B 348      14.582  41.439  90.791  1.00 31.47           H
HETATM 6532  O   DOD B 352      12.986  44.094  91.787  1.00 21.04           O
HETATM 6533  D1  DOD B 352      13.575  44.854  91.974  1.00 19.38           H
HETATM 6534  D2  DOD B 352      13.490  43.506  91.154  1.00 23.11           H
