# Supplementary material for: Critical evaluation of two neutron structures of Mn superoxide dismutase with quantum refinement
Source: J Biol Inorg Chem. 2026 Mar 10;31(3):173–91. doi: 10.1007/s00775-026-02140-5 (PMC13287255; doi:10.1007/s00775-026-02140-5)
Supplement: Supplementary file 2 — Supplementary Material 2 [file 775_2026_2140_MOESM2_ESM.zip › Coord/Redb/rd1oa.pdb]

CRYST1   81.330   81.330  242.880  90.00  90.00 120.00 P 61 2 2
SCALE1      0.012296  0.007099  0.000000        0.00000
SCALE2      0.000000  0.014198  0.000000        0.00000
SCALE3      0.000000  0.000000  0.004117        0.00000
ATOM   3529  CB  HIS B  26       5.898  38.865  90.986  1.00 23.44           H
ATOM   3530  CG  HIS B  26       6.604  38.158  91.377  1.00 17.97           C
ATOM   3531  ND1 HIS B  26       6.223  36.928  91.840  1.00 14.02           N
ATOM   3532  CD2 HIS B  26       7.970  38.175  91.489  1.00 22.73           C
ATOM   3533  CE1 HIS B  26       7.321  36.243  92.230  1.00 13.97           C
ATOM   3534  NE2 HIS B  26       8.393  36.990  92.037  1.00 17.44           N
ATOM   3539  DD1 HIS B  26       5.264  36.632  91.903  1.00 27.25           H
ATOM   3540  DD2 HIS B  26       8.663  38.962  91.187  1.00 21.29           H
ATOM   3541  DE1 HIS B  26       7.364  35.240  92.662  1.00 22.14           H
ATOM   3592  N   HIS B  30      10.142  42.736  89.083  1.00 16.68           H
ATOM   3593  CA  HIS B  30      10.936  42.101  89.476  1.00 19.16           C
ATOM   3594  C   HIS B  30      11.546  41.238  88.387  1.00 29.28           C
ATOM   3595  O   HIS B  30      12.771  41.169  88.197  1.00 27.26           O
ATOM   3596  CB  HIS B  30      10.416  41.201  90.615  1.00 21.43           C
ATOM   3597  CG  HIS B  30      10.142  41.951  91.888  1.00 22.00           C
ATOM   3598  ND1 HIS B  30      11.107  42.234  92.854  1.00 16.02           N
ATOM   3599  CD2 HIS B  30       8.977  42.464  92.411  1.00 16.50           C
ATOM   3600  CE1 HIS B  30      10.489  42.878  93.875  1.00 14.73           C
ATOM   3601  NE2 HIS B  30       9.206  43.021  93.648  1.00 15.84           N
ATOM   3603  DA  HIS B  30      11.731  42.749  89.860  1.00 19.77           H
ATOM   3604  DB2 HIS B  30       9.501  40.697  90.283  1.00 17.52           H
ATOM   3605  DB3 HIS B  30      11.152  40.388  90.777  1.00 24.05           H
ATOM   3606  DD1 HIS B  30      12.113  42.248  92.682  1.00 18.49           H
ATOM   3607  DD2 HIS B  30       7.985  42.434  91.955  1.00 23.02           H
ATOM   3608  DE1 HIS B  30      11.004  43.273  94.743  1.00 17.49           H
ATOM   3609  N   HIS B  31      10.694  40.444  87.687  1.00 16.65           N
ATOM   3610  CA  HIS B  31      11.205  39.574  86.661  1.00 21.17           C
ATOM   3611  C   HIS B  31      11.675  40.171  85.866  1.00 18.71           H
ATOM   3613  CB  HIS B  31      10.380  38.983  86.291  1.00 18.83           H
ATOM   3619  D   HIS B  31       9.691  40.562  87.785  1.00 20.09           H
ATOM   3620  DA  HIS B  31      11.972  38.906  87.085  1.00 25.73           H
ATOM   3650  CB  TYR B  34      15.842  38.957  87.180  1.00 20.70           H
ATOM   3651  CG  TYR B  34      15.694  38.942  88.257  1.00 27.01           C
ATOM   3652  CD1 TYR B  34      16.691  39.306  89.174  1.00 21.67           C
ATOM   3653  CD2 TYR B  34      14.417  38.595  88.724  1.00 29.45           C
ATOM   3654  CE1 TYR B  34      16.406  39.342  90.542  1.00 17.73           C
ATOM   3655  CE2 TYR B  34      14.122  38.623  90.085  1.00 19.75           C
ATOM   3656  CZ  TYR B  34      15.106  39.045  90.989  1.00 21.72           C
ATOM   3657  OH  TYR B  34      14.725  39.185  92.306  1.00 22.99           O
ATOM   3662  DD1 TYR B  34      17.703  39.563  88.841  1.00 31.45           H
ATOM   3663  DD2 TYR B  34      13.627  38.350  88.009  1.00 20.85           H
ATOM   3664  DE1 TYR B  34      17.199  39.606  91.255  1.00 19.92           H
ATOM   3665  DE2 TYR B  34      13.135  38.354  90.452  1.00 27.40           H
ATOM   3666  DH  TYR B  34      15.499  39.449  92.838  1.00 25.15           H
ATOM   4255  CB  HIS B  74      10.464  34.703  87.757  1.00 30.33           H
ATOM   4256  CG  HIS B  74      10.692  35.098  88.727  1.00 20.68           C
ATOM   4257  ND1 HIS B  74      11.995  35.312  89.081  1.00 25.02           N
ATOM   4258  CD2 HIS B  74       9.944  35.505  89.812  1.00 27.01           C
ATOM   4259  CE1 HIS B  74      12.028  35.813  90.349  1.00 26.51           C
ATOM   4260  NE2 HIS B  74      10.787  35.948  90.805  1.00 28.37           N
ATOM   4265  DD1 HIS B  74      12.788  35.050  88.519  1.00 19.67           H
ATOM   4266  DD2 HIS B  74       8.862  35.518  89.919  1.00 22.72           H
ATOM   4267  DE1 HIS B  74      12.951  36.006  90.894  1.00 20.03           H
ATOM   4982  CB  TRP B 123      13.136  29.249  94.867  1.00 27.17           H
ATOM   4983  CG  TRP B 123      13.009  30.168  94.287  1.00 20.08           C
ATOM   4984  CD1 TRP B 123      13.890  31.243  94.220  1.00 15.80           C
ATOM   4985  CD2 TRP B 123      11.950  30.452  93.355  1.00 14.90           C
ATOM   4986  NE1 TRP B 123      13.403  32.204  93.381  1.00 24.69           N
ATOM   4987  CE2 TRP B 123      12.239  31.756  92.831  1.00 24.97           C
ATOM   4988  CE3 TRP B 123      10.799  29.799  92.850  1.00 23.43           C
ATOM   4989  CZ2 TRP B 123      11.461  32.409  91.884  1.00 24.40           C
ATOM   4990  CZ3 TRP B 123      10.055  30.423  91.845  1.00 17.22           C
ATOM   4991  CH2 TRP B 123      10.393  31.700  91.346  1.00 15.68           C
ATOM   4996  DD1 TRP B 123      14.860  31.442  94.655  1.00 18.58           H
ATOM   4997  DE1 TRP B 123      13.917  33.039  93.075  1.00 23.74           H
ATOM   4998  DE3 TRP B 123      10.458  28.831  93.239  1.00 21.05           H
ATOM   4999  DH2 TRP B 123       9.780  32.157  90.569  1.00 30.35           H
ATOM   5000  DZ2 TRP B 123      11.692  33.449  91.657  1.00 30.91           H
ATOM   5001  DZ3 TRP B 123       9.122  29.974  91.500  1.00 18.60           H
ATOM   5296  CB  GLN B 143      17.657  34.544  91.907  1.00 24.51           H
ATOM   5297  CG  GLN B 143      17.102  35.449  92.153  1.00 25.24           C
ATOM   5298  CD  GLN B 143      15.625  35.143  92.347  1.00 20.05           C
ATOM   5299  OE1 GLN B 143      15.227  33.977  92.449  1.00 30.22           O
ATOM   5300  NE2 GLN B 143      14.808  36.210  92.434  1.00 31.56           N
ATOM   5305  DG2 GLN B 143      17.528  35.855  93.084  1.00 24.58           H
ATOM   5306  DG3 GLN B 143      17.277  36.174  91.340  1.00 25.78           H
ATOM   5307 DE21 GLN B 143      13.816  36.114  92.874  1.00 26.00           H
ATOM   5308 DE22 GLN B 143      15.251  37.131  92.410  1.00 21.42           H
ATOM   5530  CA  ASP B 159       8.895  31.791  95.104  1.00 22.51           H
ATOM   5533  CB  ASP B 159       8.687  32.547  94.347  1.00 22.47           C
ATOM   5534  CG  ASP B 159       9.580  33.795  94.450  1.00 16.01           C
ATOM   5535  OD1 ASP B 159      10.638  33.792  95.075  1.00 15.92           O
ATOM   5536  OD2 ASP B 159       9.130  34.816  93.761  1.00 20.79           O
ATOM   5539  DB2 ASP B 159       8.841  32.082  93.361  1.00 23.98           H
ATOM   5540  DB3 ASP B 159       7.606  32.770  94.414  1.00 20.91           H
ATOM   5600  CB  HIS B 163       9.118  40.646  96.155  1.00 17.31           H
ATOM   5601  CG  HIS B 163       9.595  39.918  95.526  1.00 14.71           C
ATOM   5602  ND1 HIS B 163      10.969  39.882  95.331  1.00 27.04           N
ATOM   5603  CD2 HIS B 163       9.095  38.934  94.711  1.00 22.81           C
ATOM   5604  CE1 HIS B 163      11.250  38.874  94.472  1.00 23.47           C
ATOM   5605  NE2 HIS B 163      10.132  38.291  94.058  1.00 22.13           N
ATOM   5610  DD1 HIS B 163      11.653  40.524  95.707  1.00 23.26           H
ATOM   5611  DD2 HIS B 163       8.052  38.638  94.613  1.00 34.06           H
ATOM   5612  DE1 HIS B 163      12.249  38.501  94.240  1.00 25.06           H
ATOM   5648  CB  TYR B 166       7.842  45.104 100.123  1.00 23.07           H
ATOM   5649  CG  TYR B 166       7.714  44.820  99.083  1.00 16.66           C
ATOM   5650  CD1 TYR B 166       8.793  44.709  98.198  1.00 15.90           C
ATOM   5651  CD2 TYR B 166       6.420  44.643  98.577  1.00 22.76           C
ATOM   5652  CE1 TYR B 166       8.592  44.353  96.859  1.00 17.11           C
ATOM   5653  CE2 TYR B 166       6.211  44.261  97.256  1.00 26.60           C
ATOM   5654  CZ  TYR B 166       7.301  44.089  96.379  1.00 16.62           C
ATOM   5655  OH  TYR B 166       7.066  43.684  95.117  1.00 23.84           O
ATOM   5660  DD1 TYR B 166       9.814  44.885  98.553  1.00 21.11           H
ATOM   5661  DD2 TYR B 166       5.565  44.832  99.223  1.00 24.14           H
ATOM   5662  DE1 TYR B 166       9.428  44.265  96.155  1.00 21.95           H
ATOM   5663  DE2 TYR B 166       5.203  44.087  96.881  1.00 32.15           H
ATOM   5664  DH  TYR B 166       7.953  43.470  94.661  1.00 22.49           H
TER
HETATM 6228 MN    MN B 201      10.325  36.304  93.014  1.00 29.03          Mn
HETATM 6434  O   DOD B 319      12.284  36.208  93.504  1.00 21.10           O
HETATM 6435  D1  DOD B 319      12.234  35.507  94.187  1.00 25.95           H
HETATM 6518  O   DOD B 348      13.919  42.025  90.522  1.00 26.00           O
HETATM 6519  D1  DOD B 348      13.614  41.648  89.647  1.00 29.71           H
HETATM 6520  D2  DOD B 348      14.390  41.301  90.972  1.00 34.17           H
HETATM 6530  O   DOD B 352      13.382  44.281  91.876  1.00 19.63           O
HETATM 6531  D1  DOD B 352      12.531  44.536  91.471  1.00 26.23           H
HETATM 6532  D2  DOD B 352      13.746  43.611  91.239  1.00 26.21           H
