# Supplementary material for: Critical evaluation of two neutron structures of Mn superoxide dismutase with quantum refinement
Source: J Biol Inorg Chem. 2026 Mar 10;31(3):173–91. doi: 10.1007/s00775-026-02140-5 (PMC13287255; doi:10.1007/s00775-026-02140-5)
Supplement: Supplementary file 2 — Supplementary Material 2 [file 775_2026_2140_MOESM2_ESM.zip › Coord/Redb/lppob.pdb]

CRYST1   81.330   81.330  242.880  90.00  90.00 120.00 P 61 2 2
SCALE1      0.012296  0.007099  0.000000        0.00000
SCALE2      0.000000  0.014198  0.000000        0.00000
SCALE3      0.000000  0.000000  0.004117        0.00000
ATOM   3529  CB  HIS B  26       5.896  38.852  90.973  1.00 24.42           H
ATOM   3530  CG  HIS B  26       6.601  38.138  91.359  1.00 18.50           C
ATOM   3531  ND1 HIS B  26       6.217  36.919  91.842  1.00 16.50           N
ATOM   3532  CD2 HIS B  26       7.970  38.158  91.475  1.00 22.94           C
ATOM   3533  CE1 HIS B  26       7.311  36.236  92.242  1.00 13.98           C
ATOM   3534  NE2 HIS B  26       8.385  36.979  92.048  1.00 16.83           N
ATOM   3539  DD1 HIS B  26       5.258  36.601  91.854  1.00 28.38           H
ATOM   3540  DD2 HIS B  26       8.669  38.938  91.162  1.00 21.23           H
ATOM   3541  DE1 HIS B  26       7.351  35.229  92.664  1.00 21.57           H
ATOM   3592  N   HIS B  30      10.149  42.741  89.087  1.00 17.09           H
ATOM   3593  CA  HIS B  30      10.953  42.100  89.462  1.00 18.05           C
ATOM   3594  C   HIS B  30      11.569  41.242  88.370  1.00 28.91           C
ATOM   3595  O   HIS B  30      12.789  41.187  88.187  1.00 26.13           O
ATOM   3596  CB  HIS B  30      10.435  41.191  90.587  1.00 21.04           C
ATOM   3597  CG  HIS B  30      10.190  41.943  91.856  1.00 22.69           C
ATOM   3598  ND1 HIS B  30      11.186  42.222  92.792  1.00 17.18           N
ATOM   3599  CD2 HIS B  30       9.033  42.452  92.378  1.00 17.12           C
ATOM   3600  CE1 HIS B  30      10.636  42.831  93.864  1.00 14.54           C
ATOM   3601  NE2 HIS B  30       9.324  42.971  93.621  1.00 19.11           N
ATOM   3603  DA  HIS B  30      11.770  42.730  89.834  1.00 18.61           H
ATOM   3604  DB2 HIS B  30       9.501  40.716  90.268  1.00 16.59           H
ATOM   3605  DB3 HIS B  30      11.143  40.353  90.767  1.00 24.12           H
ATOM   3606  DD1 HIS B  30      12.189  42.090  92.609  1.00 22.15           H
ATOM   3607  DD2 HIS B  30       8.028  42.428  91.956  1.00 23.01           H
ATOM   3608  DE1 HIS B  30      11.140  43.260  94.717  1.00 18.54           H
ATOM   3609  DE2 HIS B  30       8.618  43.294  94.315  1.00 22.07           H
ATOM   3610  N   HIS B  31      10.712  40.437  87.689  1.00 16.00           N
ATOM   3611  CA  HIS B  31      11.217  39.568  86.656  1.00 20.96           C
ATOM   3612  C   HIS B  31      11.682  40.170  85.865  1.00 18.80           H
ATOM   3614  CB  HIS B  31      10.390  38.986  86.281  1.00 18.58           H
ATOM   3620  D   HIS B  31       9.710  40.566  87.767  1.00 19.60           H
ATOM   3621  DA  HIS B  31      11.988  38.905  87.077  1.00 25.30           H
ATOM   3651  CB  TYR B  34      15.846  38.957  87.198  1.00 20.50           H
ATOM   3652  CG  TYR B  34      15.694  38.942  88.272  1.00 27.74           C
ATOM   3653  CD1 TYR B  34      16.685  39.314  89.192  1.00 21.22           C
ATOM   3654  CD2 TYR B  34      14.424  38.569  88.730  1.00 28.79           C
ATOM   3655  CE1 TYR B  34      16.388  39.342  90.555  1.00 18.85           C
ATOM   3656  CE2 TYR B  34      14.120  38.598  90.091  1.00 19.60           C
ATOM   3657  CZ  TYR B  34      15.090  39.034  90.997  1.00 22.46           C
ATOM   3658  OH  TYR B  34      14.759  39.161  92.337  1.00 22.63           O
ATOM   3663  DD1 TYR B  34      17.700  39.575  88.868  1.00 31.35           H
ATOM   3664  DD2 TYR B  34      13.633  38.328  88.014  1.00 20.28           H
ATOM   3665  DE1 TYR B  34      17.166  39.611  91.278  1.00 20.69           H
ATOM   3666  DE2 TYR B  34      13.117  38.360  90.435  1.00 26.68           H
ATOM   3667  DH  TYR B  34      14.990  40.079  92.590  1.00 26.52           H
ATOM   4256  CB  HIS B  74      10.464  34.695  87.765  1.00 30.60           H
ATOM   4257  CG  HIS B  74      10.692  35.086  88.740  1.00 19.56           C
ATOM   4258  ND1 HIS B  74      11.994  35.310  89.092  1.00 25.91           N
ATOM   4259  CD2 HIS B  74       9.940  35.491  89.822  1.00 26.95           C
ATOM   4260  CE1 HIS B  74      12.025  35.815  90.355  1.00 26.98           C
ATOM   4261  NE2 HIS B  74      10.784  35.945  90.815  1.00 28.90           N
ATOM   4266  DD1 HIS B  74      12.790  35.041  88.537  1.00 19.67           H
ATOM   4267  DD2 HIS B  74       8.859  35.519  89.941  1.00 23.22           H
ATOM   4268  DE1 HIS B  74      12.946  36.002  90.910  1.00 20.03           H
ATOM   4983  CB  TRP B 123      13.145  29.259  94.854  1.00 28.29           H
ATOM   4984  CG  TRP B 123      13.016  30.182  94.276  1.00 20.51           C
ATOM   4985  CD1 TRP B 123      13.896  31.256  94.205  1.00 15.78           C
ATOM   4986  CD2 TRP B 123      11.947  30.471  93.356  1.00 15.33           C
ATOM   4987  NE1 TRP B 123      13.398  32.224  93.377  1.00 24.99           N
ATOM   4988  CE2 TRP B 123      12.229  31.779  92.832  1.00 24.36           C
ATOM   4989  CE3 TRP B 123      10.804  29.805  92.847  1.00 23.39           C
ATOM   4990  CZ2 TRP B 123      11.449  32.414  91.872  1.00 24.22           C
ATOM   4991  CZ3 TRP B 123      10.058  30.418  91.837  1.00 17.69           C
ATOM   4992  CH2 TRP B 123      10.387  31.697  91.332  1.00 15.34           C
ATOM   4997  DD1 TRP B 123      14.860  31.470  94.647  1.00 19.53           H
ATOM   4998  DE1 TRP B 123      13.910  33.066  93.086  1.00 25.31           H
ATOM   4999  DE3 TRP B 123      10.479  28.827  93.230  1.00 22.23           H
ATOM   5000  DH2 TRP B 123       9.771  32.147  90.549  1.00 31.05           H
ATOM   5001  DZ2 TRP B 123      11.696  33.445  91.617  1.00 31.34           H
ATOM   5002  DZ3 TRP B 123       9.133  29.950  91.494  1.00 18.18           H
ATOM   5297  CB  GLN B 143      17.660  34.547  91.898  1.00 25.16           H
ATOM   5298  CG  GLN B 143      17.118  35.458  92.142  1.00 25.31           C
ATOM   5299  CD  GLN B 143      15.640  35.179  92.326  1.00 19.65           C
ATOM   5300  OE1 GLN B 143      15.205  34.025  92.394  1.00 29.63           O
ATOM   5301  NE2 GLN B 143      14.845  36.264  92.431  1.00 32.19           N
ATOM   5306  DG2 GLN B 143      17.558  35.856  93.071  1.00 24.61           H
ATOM   5307  DG3 GLN B 143      17.297  36.195  91.341  1.00 26.63           H
ATOM   5308 DE21 GLN B 143      13.881  36.140  92.854  1.00 25.76           H
ATOM   5309 DE22 GLN B 143      15.287  37.188  92.485  1.00 23.23           H
ATOM   5531  CA  ASP B 159       8.887  31.801  95.102  1.00 22.55           H
ATOM   5534  CB  ASP B 159       8.678  32.560  94.341  1.00 23.04           C
ATOM   5535  CG  ASP B 159       9.587  33.789  94.446  1.00 16.99           C
ATOM   5536  OD1 ASP B 159      10.643  33.786  95.068  1.00 16.30           O
ATOM   5537  OD2 ASP B 159       9.154  34.819  93.740  1.00 21.83           O
ATOM   5540  DB2 ASP B 159       8.854  32.091  93.359  1.00 24.51           H
ATOM   5541  DB3 ASP B 159       7.600  32.795  94.377  1.00 21.83           H
ATOM   5601  CB  HIS B 163       9.120  40.647  96.156  1.00 17.00           H
ATOM   5602  CG  HIS B 163       9.594  39.917  95.524  1.00 15.11           C
ATOM   5603  ND1 HIS B 163      10.967  39.877  95.316  1.00 27.02           N
ATOM   5604  CD2 HIS B 163       9.085  38.935  94.710  1.00 23.09           C
ATOM   5605  CE1 HIS B 163      11.240  38.862  94.455  1.00 23.80           C
ATOM   5606  NE2 HIS B 163      10.115  38.291  94.048  1.00 22.12           N
ATOM   5611  DD1 HIS B 163      11.663  40.483  95.736  1.00 23.02           H
ATOM   5612  DD2 HIS B 163       8.039  38.626  94.620  1.00 33.24           H
ATOM   5613  DE1 HIS B 163      12.233  38.485  94.206  1.00 26.35           H
ATOM   5649  CB  TYR B 166       7.840  45.094 100.138  1.00 22.65           H
ATOM   5650  CG  TYR B 166       7.702  44.811  99.098  1.00 16.55           C
ATOM   5651  CD1 TYR B 166       8.791  44.707  98.220  1.00 15.44           C
ATOM   5652  CD2 TYR B 166       6.409  44.636  98.605  1.00 22.44           C
ATOM   5653  CE1 TYR B 166       8.588  44.357  96.880  1.00 17.65           C
ATOM   5654  CE2 TYR B 166       6.199  44.264  97.276  1.00 26.03           C
ATOM   5655  CZ  TYR B 166       7.297  44.122  96.421  1.00 15.18           C
ATOM   5656  OH  TYR B 166       7.171  43.758  95.089  1.00 23.35           O
ATOM   5661  DD1 TYR B 166       9.809  44.882  98.572  1.00 21.72           H
ATOM   5662  DD2 TYR B 166       5.545  44.809  99.244  1.00 25.62           H
ATOM   5663  DE1 TYR B 166       9.416  44.267  96.165  1.00 22.28           H
ATOM   5664  DE2 TYR B 166       5.181  44.092  96.915  1.00 30.13           H
ATOM   5665  DH  TYR B 166       6.229  43.675  94.815  1.00 29.62           H
TER
HETATM 6229 MN    MN B 201      10.309  36.281  92.985  1.00 28.88          Mn
HETATM 6435  O   DOD B 319      12.201  36.207  93.522  1.00 21.94           O
HETATM 6436  D1  DOD B 319      12.242  35.493  94.192  1.00 26.55           H
HETATM 6519  O   DOD B 348      13.812  41.741  90.843  1.00 30.19           O
HETATM 6520  D1  DOD B 348      13.708  41.400  89.915  1.00 25.42           H
HETATM 6521  D2  DOD B 348      14.259  42.618  90.775  1.00 20.60           H
HETATM 6531  O   DOD B 352      13.394  44.199  91.862  1.00 19.38           O
HETATM 6532  D1  DOD B 352      13.817  45.082  91.806  1.00 23.89           H
HETATM 6533  D2  DOD B 352      12.625  44.256  91.259  1.00 24.40           H
