# Supplementary material for: Critical evaluation of two neutron structures of Mn superoxide dismutase with quantum refinement
Source: J Biol Inorg Chem. 2026 Mar 10;31(3):173–91. doi: 10.1007/s00775-026-02140-5 (PMC13287255; doi:10.1007/s00775-026-02140-5)
Supplement: Supplementary file 2 — Supplementary Material 2 [file 775_2026_2140_MOESM2_ESM.zip › Coord/Redb/rd2hc.pdb]

CRYST1   81.330   81.330  242.880  90.00  90.00 120.00 P 61 2 2
SCALE1      0.012296  0.007099  0.000000        0.00000
SCALE2      0.000000  0.014198  0.000000        0.00000
SCALE3      0.000000  0.000000  0.004117        0.00000
ATOM   3529  CB  HIS B  26       5.860  38.876  90.973  1.00 23.13           H
ATOM   3530  CG  HIS B  26       6.554  38.165  91.367  1.00 18.03           C
ATOM   3531  ND1 HIS B  26       6.163  36.941  91.829  1.00 13.59           N
ATOM   3532  CD2 HIS B  26       7.917  38.185  91.474  1.00 22.04           C
ATOM   3533  CE1 HIS B  26       7.248  36.250  92.216  1.00 13.61           C
ATOM   3534  NE2 HIS B  26       8.321  36.991  92.022  1.00 16.53           N
ATOM   3539  DD1 HIS B  26       5.202  36.650  91.875  1.00 28.02           H
ATOM   3540  DD2 HIS B  26       8.612  38.965  91.170  1.00 22.18           H
ATOM   3541  DE1 HIS B  26       7.276  35.242  92.633  1.00 22.76           H
ATOM   3592  N   HIS B  30      10.130  42.740  89.084  1.00 15.16           H
ATOM   3593  CA  HIS B  30      10.918  42.110  89.482  1.00 18.37           C
ATOM   3594  C   HIS B  30      11.535  41.245  88.398  1.00 29.47           C
ATOM   3595  O   HIS B  30      12.764  41.165  88.233  1.00 27.30           O
ATOM   3596  CB  HIS B  30      10.422  41.202  90.624  1.00 20.85           C
ATOM   3597  CG  HIS B  30      10.151  41.941  91.901  1.00 21.37           C
ATOM   3598  ND1 HIS B  30      11.118  42.209  92.871  1.00 15.08           N
ATOM   3599  CD2 HIS B  30       8.993  42.465  92.417  1.00 16.28           C
ATOM   3600  CE1 HIS B  30      10.503  42.874  93.884  1.00 15.01           C
ATOM   3601  NE2 HIS B  30       9.218  43.022  93.658  1.00 14.67           N
ATOM   3603  DA  HIS B  30      11.688  42.795  89.856  1.00 19.49           H
ATOM   3604  DB2 HIS B  30       9.513  40.679  90.299  1.00 16.77           H
ATOM   3605  DB3 HIS B  30      11.177  40.398  90.768  1.00 24.00           H
ATOM   3606  DD1 HIS B  30      12.118  42.277  92.666  1.00 20.63           H
ATOM   3607  DD2 HIS B  30       8.002  42.445  91.958  1.00 22.57           H
ATOM   3608  DE1 HIS B  30      11.016  43.278  94.752  1.00 17.31           H
ATOM   3609  N   HIS B  31      10.691  40.448  87.695  1.00 16.32           N
ATOM   3610  CA  HIS B  31      11.203  39.578  86.668  1.00 20.39           C
ATOM   3611  C   HIS B  31      11.673  40.172  85.870  1.00 18.43           H
ATOM   3613  CB  HIS B  31      10.375  38.988  86.299  1.00 18.79           H
ATOM   3619  D   HIS B  31       9.685  40.568  87.778  1.00 19.86           H
ATOM   3620  DA  HIS B  31      11.968  38.907  87.095  1.00 25.07           H
ATOM   3650  CB  TYR B  34      15.863  38.971  87.190  1.00 20.14           H
ATOM   3651  CG  TYR B  34      15.730  38.960  88.268  1.00 27.50           C
ATOM   3652  CD1 TYR B  34      16.749  39.320  89.162  1.00 21.18           C
ATOM   3653  CD2 TYR B  34      14.462  38.623  88.757  1.00 30.07           C
ATOM   3654  CE1 TYR B  34      16.503  39.345  90.536  1.00 17.49           C
ATOM   3655  CE2 TYR B  34      14.203  38.646  90.128  1.00 19.90           C
ATOM   3656  CZ  TYR B  34      15.221  39.044  91.011  1.00 22.12           C
ATOM   3657  OH  TYR B  34      15.021  39.153  92.380  1.00 19.68           O
ATOM   3662  DD1 TYR B  34      17.748  39.586  88.804  1.00 31.21           H
ATOM   3663  DD2 TYR B  34      13.652  38.387  88.061  1.00 20.03           H
ATOM   3664  DE1 TYR B  34      17.283  39.608  91.258  1.00 22.84           H
ATOM   3665  DE2 TYR B  34      13.209  38.381  90.485  1.00 26.03           H
ATOM   3666  DH  TYR B  34      14.121  39.521  92.497  1.00 32.95           H
ATOM   4255  CB  HIS B  74      10.444  34.694  87.768  1.00 30.77           H
ATOM   4256  CG  HIS B  74      10.667  35.085  88.741  1.00 20.42           C
ATOM   4257  ND1 HIS B  74      11.975  35.304  89.077  1.00 25.08           N
ATOM   4258  CD2 HIS B  74       9.932  35.497  89.830  1.00 25.73           C
ATOM   4259  CE1 HIS B  74      12.026  35.817  90.336  1.00 26.23           C
ATOM   4260  NE2 HIS B  74      10.789  35.952  90.817  1.00 28.84           N
ATOM   4265  DD1 HIS B  74      12.758  35.045  88.494  1.00 20.23           H
ATOM   4266  DD2 HIS B  74       8.853  35.515  89.943  1.00 21.76           H
ATOM   4267  DE1 HIS B  74      12.967  36.024  90.851  1.00 20.59           H
ATOM   4982  CB  TRP B 123      13.142  29.257  94.867  1.00 27.72           H
ATOM   4983  CG  TRP B 123      13.022  30.180  94.286  1.00 19.98           C
ATOM   4984  CD1 TRP B 123      13.920  31.234  94.198  1.00 15.11           C
ATOM   4985  CD2 TRP B 123      11.955  30.473  93.367  1.00 14.42           C
ATOM   4986  NE1 TRP B 123      13.435  32.207  93.363  1.00 24.54           N
ATOM   4987  CE2 TRP B 123      12.253  31.769  92.827  1.00 23.73           C
ATOM   4988  CE3 TRP B 123      10.807  29.814  92.867  1.00 23.13           C
ATOM   4989  CZ2 TRP B 123      11.470  32.411  91.878  1.00 23.27           C
ATOM   4990  CZ3 TRP B 123      10.054  30.432  91.869  1.00 16.88           C
ATOM   4991  CH2 TRP B 123      10.388  31.706  91.359  1.00 15.65           C
ATOM   4996  DD1 TRP B 123      14.904  31.411  94.606  1.00 18.43           H
ATOM   4997  DE1 TRP B 123      13.975  33.002  93.011  1.00 23.86           H
ATOM   4998  DE3 TRP B 123      10.486  28.834  93.242  1.00 20.88           H
ATOM   4999  DH2 TRP B 123       9.778  32.155  90.574  1.00 30.33           H
ATOM   5000  DZ2 TRP B 123      11.728  33.432  91.596  1.00 30.95           H
ATOM   5001  DZ3 TRP B 123       9.123  29.974  91.526  1.00 18.14           H
ATOM   5296  CB  GLN B 143      17.725  34.543  91.891  1.00 22.94           H
ATOM   5297  CG  GLN B 143      17.203  35.463  92.124  1.00 24.53           C
ATOM   5298  CD  GLN B 143      15.731  35.171  92.281  1.00 19.69           C
ATOM   5299  OE1 GLN B 143      15.280  34.026  92.308  1.00 29.75           O
ATOM   5300  NE2 GLN B 143      14.915  36.248  92.425  1.00 30.57           N
ATOM   5305  DG2 GLN B 143      17.617  35.862  93.063  1.00 25.10           H
ATOM   5306  DG3 GLN B 143      17.413  36.179  91.313  1.00 25.37           H
ATOM   5307 DE21 GLN B 143      13.980  36.023  92.802  1.00 25.20           H
ATOM   5308 DE22 GLN B 143      15.306  37.193  92.530  1.00 23.58           H
ATOM   5530  CA  ASP B 159       8.903  31.797  95.111  1.00 22.00           H
ATOM   5533  CB  ASP B 159       8.704  32.557  94.356  1.00 23.21           C
ATOM   5534  CG  ASP B 159       9.582  33.807  94.390  1.00 15.67           C
ATOM   5535  OD1 ASP B 159      10.744  33.801  94.852  1.00 18.40           O
ATOM   5536  OD2 ASP B 159       9.078  34.848  93.791  1.00 20.60           O
ATOM   5539  DB2 ASP B 159       8.881  32.077  93.378  1.00 23.96           H
ATOM   5540  DB3 ASP B 159       7.622  32.777  94.395  1.00 20.58           H
ATOM   5600  CB  HIS B 163       9.114  40.626  96.150  1.00 16.68           H
ATOM   5601  CG  HIS B 163       9.591  39.891  95.528  1.00 14.51           C
ATOM   5602  ND1 HIS B 163      10.958  39.908  95.331  1.00 27.08           N
ATOM   5603  CD2 HIS B 163       9.125  38.884  94.718  1.00 22.97           C
ATOM   5604  CE1 HIS B 163      11.278  38.927  94.460  1.00 23.40           C
ATOM   5605  NE2 HIS B 163      10.188  38.281  94.053  1.00 22.35           N
ATOM   5610  DD1 HIS B 163      11.613  40.599  95.680  1.00 23.04           H
ATOM   5611  DD2 HIS B 163       8.092  38.554  94.629  1.00 33.66           H
ATOM   5612  DE1 HIS B 163      12.305  38.703  94.178  1.00 27.12           H
ATOM   5648  CB  TYR B 166       7.843  45.108 100.121  1.00 22.74           H
ATOM   5649  CG  TYR B 166       7.714  44.827  99.080  1.00 16.04           C
ATOM   5650  CD1 TYR B 166       8.789  44.702  98.192  1.00 15.59           C
ATOM   5651  CD2 TYR B 166       6.416  44.673  98.578  1.00 22.73           C
ATOM   5652  CE1 TYR B 166       8.578  44.348  96.854  1.00 16.46           C
ATOM   5653  CE2 TYR B 166       6.198  44.275  97.262  1.00 25.99           C
ATOM   5654  CZ  TYR B 166       7.285  44.087  96.385  1.00 16.72           C
ATOM   5655  OH  TYR B 166       7.041  43.674  95.123  1.00 23.53           O
ATOM   5660  DD1 TYR B 166       9.810  44.874  98.545  1.00 21.39           H
ATOM   5661  DD2 TYR B 166       5.567  44.904  99.217  1.00 24.25           H
ATOM   5662  DE1 TYR B 166       9.408  44.271  96.139  1.00 21.91           H
ATOM   5663  DE2 TYR B 166       5.184  44.119  96.892  1.00 33.32           H
ATOM   5664  DH  TYR B 166       7.929  43.479  94.673  1.00 22.00           H
TER
HETATM 6228 MN    MN B 201      10.136  36.354  92.908  1.00 29.17          Mn
HETATM 6434  O   DOD B 319      12.109  35.738  93.637  1.00 26.35           O
HETATM 6435  D1  DOD B 319      11.690  34.901  94.159  1.00 40.99           H
HETATM 6436  D2  DOD B 319      12.404  36.368  94.327  1.00 24.19           H
HETATM 6519  O   DOD B 348      13.769  41.810  90.689  1.00 27.54           O
HETATM 6520  D1  DOD B 348      13.476  41.573  89.753  1.00 26.00           H
HETATM 6521  D2  DOD B 348      14.721  41.585  90.702  1.00 30.61           H
HETATM 6531  O   DOD B 352      13.035  44.201  91.732  1.00 20.22           O
HETATM 6532  D1  DOD B 352      13.519  45.044  91.633  1.00 22.23           H
HETATM 6533  D2  DOD B 352      13.508  43.536  91.166  1.00 23.25           H
