# Supplementary material for: Critical evaluation of two neutron structures of Mn superoxide dismutase with quantum refinement
Source: J Biol Inorg Chem. 2026 Mar 10;31(3):173–91. doi: 10.1007/s00775-026-02140-5 (PMC13287255; doi:10.1007/s00775-026-02140-5)
Supplement: Supplementary file 2 — Supplementary Material 2 [file 775_2026_2140_MOESM2_ESM.zip › Coord/Redb/le2h.pdb]

CRYST1   81.330   81.330  242.880  90.00  90.00 120.00 P 61 2 2
SCALE1      0.012296  0.007099  0.000000        0.00000
SCALE2      0.000000  0.014198  0.000000        0.00000
SCALE3      0.000000  0.000000  0.004117        0.00000
ATOM   3529  CB  HIS B  26       5.863  38.876  90.974  1.00 22.70           H
ATOM   3530  CG  HIS B  26       6.558  38.169  91.379  1.00 18.00           C
ATOM   3531  ND1 HIS B  26       6.169  36.941  91.821  1.00 17.23           N
ATOM   3532  CD2 HIS B  26       7.920  38.201  91.487  1.00 22.77           C
ATOM   3533  CE1 HIS B  26       7.258  36.246  92.203  1.00 14.64           C
ATOM   3534  NE2 HIS B  26       8.331  37.000  92.020  1.00 15.85           N
ATOM   3539  DD1 HIS B  26       5.210  36.635  91.848  1.00 29.05           H
ATOM   3540  DD2 HIS B  26       8.612  38.988  91.185  1.00 21.57           H
ATOM   3541  DE1 HIS B  26       7.297  35.240  92.611  1.00 21.98           H
ATOM   3592  N   HIS B  30      10.159  42.734  89.085  1.00 16.45           H
ATOM   3593  CA  HIS B  30      10.970  42.104  89.478  1.00 19.73           C
ATOM   3594  C   HIS B  30      11.573  41.242  88.392  1.00 30.04           C
ATOM   3595  O   HIS B  30      12.794  41.150  88.208  1.00 26.92           O
ATOM   3596  CB  HIS B  30      10.495  41.173  90.608  1.00 23.02           C
ATOM   3597  CG  HIS B  30      10.292  41.889  91.916  1.00 23.34           C
ATOM   3598  ND1 HIS B  30      11.300  42.126  92.840  1.00 15.83           N
ATOM   3599  CD2 HIS B  30       9.110  42.434  92.370  1.00 15.06           C
ATOM   3600  CE1 HIS B  30      10.707  42.785  93.823  1.00 15.07           C
ATOM   3601  NE2 HIS B  30       9.391  42.987  93.588  1.00 16.96           N
ATOM   3603  DA  HIS B  30      11.753  42.769  89.869  1.00 19.64           H
ATOM   3604  DB2 HIS B  30       9.568  40.658  90.305  1.00 15.50           H
ATOM   3605  DB3 HIS B  30      11.255  40.370  90.724  1.00 26.43           H
ATOM   3606  DD2 HIS B  30       8.117  42.463  91.916  1.00 22.59           H
ATOM   3607  DE1 HIS B  30      11.176  43.226  94.702  1.00 17.92           H
ATOM   3608  DE2 HIS B  30       8.689  43.339  94.255  1.00 21.33           H
ATOM   3609  N   HIS B  31      10.710  40.443  87.703  1.00 16.80           N
ATOM   3610  CA  HIS B  31      11.218  39.575  86.671  1.00 20.87           C
ATOM   3611  C   HIS B  31      11.683  40.175  85.873  1.00 18.95           H
ATOM   3613  CB  HIS B  31      10.389  38.986  86.306  1.00 18.27           H
ATOM   3619  D   HIS B  31       9.710  40.601  87.766  1.00 20.64           H
ATOM   3620  DA  HIS B  31      11.988  38.907  87.090  1.00 25.50           H
ATOM   3650  CB  TYR B  34      15.860  38.964  87.191  1.00 20.32           H
ATOM   3651  CG  TYR B  34      15.726  38.948  88.272  1.00 27.66           C
ATOM   3652  CD1 TYR B  34      16.744  39.301  89.172  1.00 22.35           C
ATOM   3653  CD2 TYR B  34      14.456  38.615  88.755  1.00 29.89           C
ATOM   3654  CE1 TYR B  34      16.487  39.341  90.542  1.00 17.93           C
ATOM   3655  CE2 TYR B  34      14.184  38.654  90.127  1.00 20.08           C
ATOM   3656  CZ  TYR B  34      15.198  39.057  91.007  1.00 23.77           C
ATOM   3657  OH  TYR B  34      14.999  39.179  92.382  1.00 21.13           O
ATOM   3662  DD1 TYR B  34      17.747  39.565  88.820  1.00 31.78           H
ATOM   3663  DD2 TYR B  34      13.651  38.379  88.051  1.00 20.49           H
ATOM   3664  DE1 TYR B  34      17.252  39.615  91.272  1.00 22.24           H
ATOM   3665  DE2 TYR B  34      13.185  38.394  90.477  1.00 25.68           H
ATOM   3666  DH  TYR B  34      14.084  39.498  92.521  1.00 34.98           H
ATOM   4255  CB  HIS B  74      10.446  34.694  87.767  1.00 30.52           H
ATOM   4256  CG  HIS B  74      10.681  35.087  88.736  1.00 20.58           C
ATOM   4257  ND1 HIS B  74      11.980  35.310  89.075  1.00 25.14           N
ATOM   4258  CD2 HIS B  74       9.936  35.484  89.823  1.00 26.43           C
ATOM   4259  CE1 HIS B  74      12.030  35.814  90.330  1.00 26.02           C
ATOM   4260  NE2 HIS B  74      10.791  35.940  90.814  1.00 28.92           N
ATOM   4265  DD1 HIS B  74      12.768  35.077  88.490  1.00 19.67           H
ATOM   4266  DD2 HIS B  74       8.856  35.485  89.928  1.00 22.16           H
ATOM   4267  DE1 HIS B  74      12.968  36.037  90.844  1.00 20.03           H
ATOM   4982  CB  TRP B 123      13.136  29.251  94.865  1.00 27.89           H
ATOM   4983  CG  TRP B 123      13.017  30.174  94.282  1.00 20.88           C
ATOM   4984  CD1 TRP B 123      13.912  31.232  94.199  1.00 16.22           C
ATOM   4985  CD2 TRP B 123      11.957  30.461  93.357  1.00 14.73           C
ATOM   4986  NE1 TRP B 123      13.428  32.196  93.356  1.00 23.91           N
ATOM   4987  CE2 TRP B 123      12.253  31.758  92.815  1.00 23.70           C
ATOM   4988  CE3 TRP B 123      10.801  29.811  92.860  1.00 23.16           C
ATOM   4989  CZ2 TRP B 123      11.469  32.406  91.868  1.00 23.17           C
ATOM   4990  CZ3 TRP B 123      10.048  30.429  91.859  1.00 17.27           C
ATOM   4991  CH2 TRP B 123      10.388  31.700  91.349  1.00 15.99           C
ATOM   4996  DD1 TRP B 123      14.896  31.405  94.613  1.00 19.37           H
ATOM   4997  DE1 TRP B 123      13.963  32.999  93.013  1.00 23.95           H
ATOM   4998  DE3 TRP B 123      10.469  28.836  93.247  1.00 21.31           H
ATOM   4999  DH2 TRP B 123       9.785  32.144  90.556  1.00 29.14           H
ATOM   5000  DZ2 TRP B 123      11.723  33.429  91.599  1.00 31.24           H
ATOM   5001  DZ3 TRP B 123       9.114  29.977  91.520  1.00 17.89           H
ATOM   5296  CB  GLN B 143      17.721  34.540  91.896  1.00 23.48           H
ATOM   5297  CG  GLN B 143      17.204  35.461  92.132  1.00 23.23           C
ATOM   5298  CD  GLN B 143      15.728  35.181  92.288  1.00 19.09           C
ATOM   5299  OE1 GLN B 143      15.275  34.035  92.320  1.00 28.79           O
ATOM   5300  NE2 GLN B 143      14.918  36.263  92.431  1.00 31.15           N
ATOM   5305  DG2 GLN B 143      17.611  35.855  93.077  1.00 23.43           H
ATOM   5306  DG3 GLN B 143      17.424  36.182  91.325  1.00 25.24           H
ATOM   5307 DE21 GLN B 143      13.984  36.043  92.814  1.00 25.32           H
ATOM   5308 DE22 GLN B 143      15.303  37.213  92.512  1.00 23.16           H
ATOM   5530  CA  ASP B 159       8.914  31.796  95.115  1.00 22.48           H
ATOM   5533  CB  ASP B 159       8.718  32.561  94.361  1.00 23.59           C
ATOM   5534  CG  ASP B 159       9.598  33.806  94.397  1.00 16.48           C
ATOM   5535  OD1 ASP B 159      10.754  33.806  94.870  1.00 17.57           O
ATOM   5536  OD2 ASP B 159       9.094  34.844  93.792  1.00 21.96           O
ATOM   5539  DB2 ASP B 159       8.871  32.085  93.378  1.00 23.78           H
ATOM   5540  DB3 ASP B 159       7.640  32.790  94.426  1.00 22.24           H
ATOM   5600  CB  HIS B 163       9.114  40.628  96.157  1.00 16.51           H
ATOM   5601  CG  HIS B 163       9.590  39.894  95.531  1.00 15.50           C
ATOM   5602  ND1 HIS B 163      10.958  39.908  95.327  1.00 27.19           N
ATOM   5603  CD2 HIS B 163       9.121  38.883  94.726  1.00 22.84           C
ATOM   5604  CE1 HIS B 163      11.268  38.930  94.454  1.00 24.46           C
ATOM   5605  NE2 HIS B 163      10.182  38.283  94.052  1.00 22.96           N
ATOM   5610  DD1 HIS B 163      11.621  40.604  95.660  1.00 22.57           H
ATOM   5611  DD2 HIS B 163       8.085  38.541  94.656  1.00 32.48           H
ATOM   5612  DE1 HIS B 163      12.293  38.712  94.166  1.00 27.57           H
ATOM   5648  CB  TYR B 166       7.853  45.099 100.132  1.00 23.21           H
ATOM   5649  CG  TYR B 166       7.721  44.814  99.097  1.00 16.20           C
ATOM   5650  CD1 TYR B 166       8.804  44.710  98.215  1.00 15.02           C
ATOM   5651  CD2 TYR B 166       6.428  44.653  98.604  1.00 22.90           C
ATOM   5652  CE1 TYR B 166       8.598  44.371  96.871  1.00 17.77           C
ATOM   5653  CE2 TYR B 166       6.215  44.266  97.280  1.00 25.00           C
ATOM   5654  CZ  TYR B 166       7.307  44.113  96.418  1.00 15.83           C
ATOM   5655  OH  TYR B 166       7.182  43.714  95.103  1.00 23.34           O
ATOM   5660  DD1 TYR B 166       9.821  44.894  98.565  1.00 21.72           H
ATOM   5661  DD2 TYR B 166       5.575  44.871  99.245  1.00 24.88           H
ATOM   5662  DE1 TYR B 166       9.431  44.301  96.160  1.00 22.51           H
ATOM   5663  DE2 TYR B 166       5.192  44.105  96.929  1.00 29.67           H
ATOM   5664  DH  TYR B 166       6.238  43.686  94.819  1.00 29.61           H
TER
HETATM 6228 MN    MN B 201      10.148  36.354  92.899  1.00 30.18          Mn
HETATM 6434  O   DOD B 319      12.106  35.751  93.656  1.00 26.53           O
HETATM 6435  D1  DOD B 319      11.688  34.915  94.184  1.00 40.64           H
HETATM 6436  D2  DOD B 319      12.425  36.377  94.336  1.00 25.64           H
HETATM 6519  O   DOD B 348      14.198  42.171  90.415  1.00 25.45           O
HETATM 6520  D1  DOD B 348      13.719  41.709  89.673  1.00 29.36           H
HETATM 6521  D2  DOD B 348      14.278  41.505  91.119  1.00 33.23           H
HETATM 6531  O   DOD B 352      13.191  44.524  91.512  1.00 22.23           O
HETATM 6532  D1  DOD B 352      12.613  43.859  91.947  1.00 23.59           H
HETATM 6533  D2  DOD B 352      13.788  43.923  90.997  1.00 26.98           H
