# Supplementary material for: Critical evaluation of two neutron structures of Mn superoxide dismutase with quantum refinement
Source: J Biol Inorg Chem. 2026 Mar 10;31(3):173–91. doi: 10.1007/s00775-026-02140-5 (PMC13287255; doi:10.1007/s00775-026-02140-5)
Supplement: Supplementary file 2 — Supplementary Material 2 [file 775_2026_2140_MOESM2_ESM.zip › Coord/Redb/lpdw.pdb]

CRYST1   81.330   81.330  242.880  90.00  90.00 120.00 P 61 2 2
SCALE1      0.012296  0.007099  0.000000        0.00000
SCALE2      0.000000  0.014198  0.000000        0.00000
SCALE3      0.000000  0.000000  0.004117        0.00000
ATOM   3529  CB  HIS B  26       5.887  38.855  90.967  1.00 24.43           H
ATOM   3530  CG  HIS B  26       6.589  38.142  91.355  1.00 18.71           C
ATOM   3531  ND1 HIS B  26       6.207  36.927  91.842  1.00 15.75           N
ATOM   3532  CD2 HIS B  26       7.955  38.166  91.463  1.00 22.83           C
ATOM   3533  CE1 HIS B  26       7.304  36.247  92.237  1.00 13.68           C
ATOM   3534  NE2 HIS B  26       8.375  36.989  92.037  1.00 16.53           N
ATOM   3539  DD1 HIS B  26       5.252  36.604  91.850  1.00 28.30           H
ATOM   3540  DD2 HIS B  26       8.653  38.940  91.141  1.00 21.01           H
ATOM   3541  DE1 HIS B  26       7.343  35.241  92.661  1.00 21.45           H
ATOM   3592  N   HIS B  30      10.148  42.739  89.081  1.00 16.52           H
ATOM   3593  CA  HIS B  30      10.951  42.102  89.456  1.00 17.44           C
ATOM   3594  C   HIS B  30      11.564  41.241  88.364  1.00 28.73           C
ATOM   3595  O   HIS B  30      12.784  41.190  88.178  1.00 25.43           O
ATOM   3596  CB  HIS B  30      10.438  41.189  90.580  1.00 21.31           C
ATOM   3597  CG  HIS B  30      10.192  41.946  91.849  1.00 22.60           C
ATOM   3598  ND1 HIS B  30      11.187  42.231  92.782  1.00 16.92           N
ATOM   3599  CD2 HIS B  30       9.032  42.446  92.379  1.00 17.44           C
ATOM   3600  CE1 HIS B  30      10.640  42.832  93.846  1.00 14.78           C
ATOM   3601  NE2 HIS B  30       9.336  42.965  93.620  1.00 19.07           N
ATOM   3603  DA  HIS B  30      11.771  42.731  89.824  1.00 18.50           H
ATOM   3604  DB2 HIS B  30       9.507  40.709  90.265  1.00 16.43           H
ATOM   3605  DB3 HIS B  30      11.147  40.355  90.765  1.00 24.30           H
ATOM   3606  DD1 HIS B  30      12.191  42.086  92.596  1.00 22.16           H
ATOM   3607  DD2 HIS B  30       8.027  42.421  91.964  1.00 22.74           H
ATOM   3608  DE1 HIS B  30      11.142  43.243  94.711  1.00 18.23           H
ATOM   3609  DE2 HIS B  30       8.629  43.298  94.317  1.00 21.63           H
ATOM   3610  N   HIS B  31      10.705  40.434  87.689  1.00 16.19           N
ATOM   3611  CA  HIS B  31      11.215  39.566  86.656  1.00 21.07           C
ATOM   3612  C   HIS B  31      11.680  40.170  85.865  1.00 19.02           H
ATOM   3614  CB  HIS B  31      10.387  38.983  86.279  1.00 18.42           H
ATOM   3620  D   HIS B  31       9.704  40.577  87.757  1.00 19.89           H
ATOM   3621  DA  HIS B  31      11.987  38.904  87.079  1.00 24.96           H
ATOM   3651  CB  TYR B  34      15.843  38.957  87.210  1.00 20.61           H
ATOM   3652  CG  TYR B  34      15.690  38.943  88.285  1.00 27.39           C
ATOM   3653  CD1 TYR B  34      16.669  39.315  89.216  1.00 20.69           C
ATOM   3654  CD2 TYR B  34      14.420  38.561  88.739  1.00 28.68           C
ATOM   3655  CE1 TYR B  34      16.358  39.346  90.578  1.00 19.59           C
ATOM   3656  CE2 TYR B  34      14.101  38.592  90.097  1.00 19.14           C
ATOM   3657  CZ  TYR B  34      15.056  39.041  91.014  1.00 21.93           C
ATOM   3658  OH  TYR B  34      14.685  39.207  92.333  1.00 22.91           O
ATOM   3663  DD1 TYR B  34      17.688  39.572  88.903  1.00 30.60           H
ATOM   3664  DD2 TYR B  34      13.635  38.312  88.019  1.00 20.15           H
ATOM   3665  DE1 TYR B  34      17.140  39.608  91.300  1.00 20.33           H
ATOM   3666  DE2 TYR B  34      13.095  38.350  90.428  1.00 27.21           H
ATOM   3667  DH  TYR B  34      15.069  40.061  92.619  1.00 27.48           H
ATOM   4256  CB  HIS B  74      10.481  34.701  87.782  1.00 30.41           H
ATOM   4257  CG  HIS B  74      10.722  35.085  88.760  1.00 18.84           C
ATOM   4258  ND1 HIS B  74      12.028  35.312  89.111  1.00 25.87           N
ATOM   4259  CD2 HIS B  74       9.979  35.490  89.846  1.00 26.46           C
ATOM   4260  CE1 HIS B  74      12.077  35.814  90.367  1.00 26.77           C
ATOM   4261  NE2 HIS B  74      10.833  35.945  90.835  1.00 28.92           N
ATOM   4266  DD1 HIS B  74      12.818  35.036  88.550  1.00 19.67           H
ATOM   4267  DD2 HIS B  74       8.896  35.518  89.969  1.00 22.60           H
ATOM   4268  DE1 HIS B  74      13.014  35.995  90.929  1.00 20.03           H
ATOM   4983  CB  TRP B 123      13.147  29.263  94.855  1.00 28.00           H
ATOM   4984  CG  TRP B 123      13.021  30.189  94.280  1.00 20.83           C
ATOM   4985  CD1 TRP B 123      13.902  31.265  94.196  1.00 15.50           C
ATOM   4986  CD2 TRP B 123      11.947  30.479  93.364  1.00 16.30           C
ATOM   4987  NE1 TRP B 123      13.409  32.234  93.374  1.00 24.68           N
ATOM   4988  CE2 TRP B 123      12.235  31.784  92.837  1.00 23.76           C
ATOM   4989  CE3 TRP B 123      10.808  29.809  92.854  1.00 23.15           C
ATOM   4990  CZ2 TRP B 123      11.458  32.412  91.870  1.00 24.46           C
ATOM   4991  CZ3 TRP B 123      10.059  30.419  91.840  1.00 17.78           C
ATOM   4992  CH2 TRP B 123      10.392  31.694  91.333  1.00 15.97           C
ATOM   4997  DD1 TRP B 123      14.875  31.466  94.626  1.00 19.16           H
ATOM   4998  DE1 TRP B 123      13.954  33.070  93.048  1.00 25.36           H
ATOM   4999  DE3 TRP B 123      10.488  28.827  93.230  1.00 21.81           H
ATOM   5000  DH2 TRP B 123       9.784  32.140  90.544  1.00 31.02           H
ATOM   5001  DZ2 TRP B 123      11.716  33.434  91.599  1.00 30.88           H
ATOM   5002  DZ3 TRP B 123       9.136  29.948  91.497  1.00 18.16           H
ATOM   5297  CB  GLN B 143      17.598  34.559  91.917  1.00 25.03           H
ATOM   5298  CG  GLN B 143      17.011  35.453  92.166  1.00 24.90           C
ATOM   5299  CD  GLN B 143      15.507  35.174  92.326  1.00 18.96           C
ATOM   5300  OE1 GLN B 143      15.131  33.974  92.364  1.00 30.43           O
ATOM   5301  NE2 GLN B 143      14.682  36.219  92.430  1.00 28.24           N
ATOM   5306  DG2 GLN B 143      17.445  35.859  93.093  1.00 24.09           H
ATOM   5307  DG3 GLN B 143      17.197  36.201  91.375  1.00 25.86           H
ATOM   5308 DE22 GLN B 143      15.234  37.090  92.428  1.00 20.20           H
ATOM   5530  CA  ASP B 159       8.888  31.803  95.105  1.00 22.66           H
ATOM   5533  CB  ASP B 159       8.683  32.563  94.346  1.00 23.40           C
ATOM   5534  CG  ASP B 159       9.584  33.797  94.434  1.00 16.95           C
ATOM   5535  OD1 ASP B 159      10.664  33.803  95.024  1.00 16.63           O
ATOM   5536  OD2 ASP B 159       9.131  34.828  93.748  1.00 21.65           O
ATOM   5539  DB2 ASP B 159       8.866  32.092  93.365  1.00 24.63           H
ATOM   5540  DB3 ASP B 159       7.604  32.798  94.371  1.00 21.90           H
ATOM   5600  CB  HIS B 163       9.129  40.636  96.153  1.00 16.62           H
ATOM   5601  CG  HIS B 163       9.607  39.901  95.523  1.00 15.78           C
ATOM   5602  ND1 HIS B 163      10.980  39.884  95.323  1.00 27.10           N
ATOM   5603  CD2 HIS B 163       9.117  38.911  94.708  1.00 22.83           C
ATOM   5604  CE1 HIS B 163      11.274  38.879  94.459  1.00 24.00           C
ATOM   5605  NE2 HIS B 163      10.165  38.288  94.047  1.00 22.64           N
ATOM   5610  DD1 HIS B 163      11.669  40.488  95.758  1.00 23.31           H
ATOM   5611  DD2 HIS B 163       8.080  38.587  94.611  1.00 32.94           H
ATOM   5612  DE1 HIS B 163      12.286  38.561  94.200  1.00 27.18           H
ATOM   5648  CB  TYR B 166       7.841  45.096 100.136  1.00 22.69           H
ATOM   5649  CG  TYR B 166       7.707  44.814  99.098  1.00 16.55           C
ATOM   5650  CD1 TYR B 166       8.798  44.707  98.224  1.00 15.54           C
ATOM   5651  CD2 TYR B 166       6.415  44.642  98.598  1.00 22.71           C
ATOM   5652  CE1 TYR B 166       8.601  44.357  96.883  1.00 18.04           C
ATOM   5653  CE2 TYR B 166       6.209  44.271  97.267  1.00 26.07           C
ATOM   5654  CZ  TYR B 166       7.312  44.122  96.422  1.00 15.14           C
ATOM   5655  OH  TYR B 166       7.192  43.753  95.089  1.00 23.27           O
ATOM   5660  DD1 TYR B 166       9.817  44.877  98.581  1.00 21.51           H
ATOM   5661  DD2 TYR B 166       5.548  44.822  99.234  1.00 25.65           H
ATOM   5662  DE1 TYR B 166       9.427  44.265  96.167  1.00 22.31           H
ATOM   5663  DE2 TYR B 166       5.193  44.106  96.896  1.00 30.22           H
ATOM   5664  DH  TYR B 166       6.251  43.688  94.806  1.00 29.70           H
TER
HETATM 6228 MN    MN B 201      10.295  36.275  92.963  1.00 28.85          Mn
HETATM 6434  O   DOD B 319      12.293  36.059  93.682  1.00 24.10           O
HETATM 6435  D1  DOD B 319      12.171  35.267  94.263  1.00 33.34           H
HETATM 6436  D2  DOD B 319      13.228  36.047  93.251  1.00 19.09           H
HETATM 6519  O   DOD B 348      13.726  41.795  90.837  1.00 29.90           O
HETATM 6520  D1  DOD B 348      13.696  41.389  89.930  1.00 24.92           H
HETATM 6521  D2  DOD B 348      14.295  42.595  90.770  1.00 20.38           H
HETATM 6531  O   DOD B 352      13.368  44.226  91.913  1.00 19.03           O
HETATM 6532  D1  DOD B 352      13.837  45.081  91.810  1.00 23.77           H
HETATM 6533  D2  DOD B 352      12.688  44.233  91.209  1.00 23.82           H
