# Supplementary material for: Critical evaluation of two neutron structures of Mn superoxide dismutase with quantum refinement
Source: J Biol Inorg Chem. 2026 Mar 10;31(3):173–91. doi: 10.1007/s00775-026-02140-5 (PMC13287255; doi:10.1007/s00775-026-02140-5)
Supplement: Supplementary file 2 — Supplementary Material 2 [file 775_2026_2140_MOESM2_ESM.zip › Coord/Redb/rd2hb.pdb]

CRYST1   81.330   81.330  242.880  90.00  90.00 120.00 P 61 2 2
SCALE1      0.012296  0.007099  0.000000        0.00000
SCALE2      0.000000  0.014198  0.000000        0.00000
SCALE3      0.000000  0.000000  0.004117        0.00000
ATOM   3529  CB  HIS B  26       5.860  38.867  90.969  1.00 23.02           H
ATOM   3530  CG  HIS B  26       6.555  38.149  91.352  1.00 18.04           C
ATOM   3531  ND1 HIS B  26       6.163  36.932  91.824  1.00 14.36           N
ATOM   3532  CD2 HIS B  26       7.918  38.170  91.458  1.00 22.51           C
ATOM   3533  CE1 HIS B  26       7.246  36.241  92.214  1.00 17.33           C
ATOM   3534  NE2 HIS B  26       8.322  36.980  92.015  1.00 15.97           N
ATOM   3539  DD1 HIS B  26       5.205  36.637  91.850  1.00 28.75           H
ATOM   3540  DD2 HIS B  26       8.623  38.955  91.165  1.00 21.88           H
ATOM   3541  DE1 HIS B  26       7.266  35.237  92.624  1.00 22.54           H
ATOM   3592  N   HIS B  30      10.132  42.740  89.083  1.00 15.79           H
ATOM   3593  CA  HIS B  30      10.927  42.110  89.475  1.00 18.34           C
ATOM   3594  C   HIS B  30      11.532  41.241  88.395  1.00 29.78           C
ATOM   3595  O   HIS B  30      12.759  41.133  88.229  1.00 27.57           O
ATOM   3596  CB  HIS B  30      10.420  41.211  90.619  1.00 21.37           C
ATOM   3597  CG  HIS B  30      10.151  41.959  91.893  1.00 21.54           C
ATOM   3598  ND1 HIS B  30      11.121  42.230  92.854  1.00 15.80           N
ATOM   3599  CD2 HIS B  30       8.982  42.466  92.416  1.00 16.49           C
ATOM   3600  CE1 HIS B  30      10.497  42.878  93.878  1.00 14.53           C
ATOM   3601  NE2 HIS B  30       9.214  43.009  93.657  1.00 15.05           N
ATOM   3603  DA  HIS B  30      11.695  42.803  89.843  1.00 19.58           H
ATOM   3604  DB2 HIS B  30       9.508  40.697  90.279  1.00 16.81           H
ATOM   3605  DB3 HIS B  30      11.153  40.391  90.792  1.00 24.30           H
ATOM   3606  DD1 HIS B  30      12.101  42.407  92.610  1.00 21.36           H
ATOM   3607  DD2 HIS B  30       7.989  42.436  91.958  1.00 22.51           H
ATOM   3608  DE1 HIS B  30      11.009  43.287  94.741  1.00 17.96           H
ATOM   3609  N   HIS B  31      10.682  40.454  87.689  1.00 16.31           N
ATOM   3610  CA  HIS B  31      11.200  39.576  86.670  1.00 20.63           C
ATOM   3611  C   HIS B  31      11.671  40.170  85.872  1.00 18.49           H
ATOM   3613  CB  HIS B  31      10.375  38.986  86.295  1.00 18.63           H
ATOM   3619  D   HIS B  31       9.681  40.601  87.746  1.00 19.87           H
ATOM   3620  DA  HIS B  31      11.975  38.921  87.100  1.00 24.96           H
ATOM   3650  CB  TYR B  34      15.850  38.958  87.194  1.00 20.41           H
ATOM   3651  CG  TYR B  34      15.721  38.942  88.270  1.00 27.51           C
ATOM   3652  CD1 TYR B  34      16.744  39.307  89.160  1.00 21.15           C
ATOM   3653  CD2 TYR B  34      14.455  38.599  88.765  1.00 29.75           C
ATOM   3654  CE1 TYR B  34      16.498  39.344  90.534  1.00 17.69           C
ATOM   3655  CE2 TYR B  34      14.197  38.642  90.136  1.00 20.10           C
ATOM   3656  CZ  TYR B  34      15.215  39.048  91.012  1.00 22.31           C
ATOM   3657  OH  TYR B  34      15.025  39.176  92.378  1.00 21.65           O
ATOM   3662  DD1 TYR B  34      17.743  39.580  88.802  1.00 32.05           H
ATOM   3663  DD2 TYR B  34      13.639  38.352  88.076  1.00 20.39           H
ATOM   3664  DE1 TYR B  34      17.275  39.628  91.248  1.00 21.95           H
ATOM   3665  DE2 TYR B  34      13.189  38.415  90.482  1.00 26.31           H
ATOM   3666  DH  TYR B  34      14.118  39.518  92.512  1.00 33.42           H
ATOM   4255  CB  HIS B  74      10.447  34.694  87.773  1.00 30.69           H
ATOM   4256  CG  HIS B  74      10.673  35.085  88.749  1.00 20.63           C
ATOM   4257  ND1 HIS B  74      11.978  35.318  89.081  1.00 25.03           N
ATOM   4258  CD2 HIS B  74       9.934  35.488  89.835  1.00 26.00           C
ATOM   4259  CE1 HIS B  74      12.028  35.827  90.336  1.00 26.74           C
ATOM   4260  NE2 HIS B  74      10.790  35.950  90.821  1.00 29.40           N
ATOM   4265  DD1 HIS B  74      12.762  35.067  88.496  1.00 19.67           H
ATOM   4266  DD2 HIS B  74       8.855  35.521  89.959  1.00 22.59           H
ATOM   4267  DE1 HIS B  74      12.961  36.027  90.867  1.00 20.03           H
ATOM   4982  CB  TRP B 123      13.145  29.256  94.860  1.00 27.41           H
ATOM   4983  CG  TRP B 123      13.022  30.182  94.279  1.00 19.76           C
ATOM   4984  CD1 TRP B 123      13.914  31.242  94.197  1.00 15.42           C
ATOM   4985  CD2 TRP B 123      11.953  30.474  93.361  1.00 15.24           C
ATOM   4986  NE1 TRP B 123      13.428  32.212  93.360  1.00 24.96           N
ATOM   4987  CE2 TRP B 123      12.246  31.774  92.820  1.00 24.05           C
ATOM   4988  CE3 TRP B 123      10.807  29.811  92.853  1.00 23.51           C
ATOM   4989  CZ2 TRP B 123      11.462  32.410  91.863  1.00 23.79           C
ATOM   4990  CZ3 TRP B 123      10.051  30.424  91.849  1.00 17.28           C
ATOM   4991  CH2 TRP B 123      10.382  31.700  91.341  1.00 16.48           C
ATOM   4996  DD1 TRP B 123      14.885  31.446  94.632  1.00 18.39           H
ATOM   4997  DE1 TRP B 123      13.961  33.023  93.039  1.00 24.56           H
ATOM   4998  DE3 TRP B 123      10.487  28.827  93.234  1.00 21.77           H
ATOM   4999  DH2 TRP B 123       9.766  32.155  90.561  1.00 30.76           H
ATOM   5000  DZ2 TRP B 123      11.724  33.428  91.575  1.00 30.56           H
ATOM   5001  DZ3 TRP B 123       9.128  29.952  91.509  1.00 18.53           H
ATOM   5296  CB  GLN B 143      17.716  34.544  91.887  1.00 22.83           H
ATOM   5297  CG  GLN B 143      17.191  35.462  92.120  1.00 24.66           C
ATOM   5298  CD  GLN B 143      15.722  35.163  92.273  1.00 19.94           C
ATOM   5299  OE1 GLN B 143      15.272  34.015  92.290  1.00 30.31           O
ATOM   5300  NE2 GLN B 143      14.909  36.241  92.419  1.00 31.18           N
ATOM   5305  DG2 GLN B 143      17.598  35.865  93.059  1.00 25.52           H
ATOM   5306  DG3 GLN B 143      17.382  36.191  91.314  1.00 26.29           H
ATOM   5307 DE21 GLN B 143      13.977  36.010  92.797  1.00 25.60           H
ATOM   5308 DE22 GLN B 143      15.298  37.186  92.521  1.00 23.36           H
ATOM   5530  CA  ASP B 159       8.906  31.803  95.107  1.00 23.20           H
ATOM   5533  CB  ASP B 159       8.711  32.565  94.344  1.00 23.75           C
ATOM   5534  CG  ASP B 159       9.600  33.800  94.371  1.00 16.09           C
ATOM   5535  OD1 ASP B 159      10.764  33.790  94.829  1.00 18.62           O
ATOM   5536  OD2 ASP B 159       9.104  34.841  93.775  1.00 21.62           O
ATOM   5539  DB2 ASP B 159       8.894  32.065  93.376  1.00 24.39           H
ATOM   5540  DB3 ASP B 159       7.633  32.806  94.373  1.00 21.36           H
ATOM   5600  CB  HIS B 163       9.107  40.631  96.147  1.00 16.94           H
ATOM   5601  CG  HIS B 163       9.590  39.890  95.526  1.00 14.31           C
ATOM   5602  ND1 HIS B 163      10.958  39.907  95.338  1.00 28.01           N
ATOM   5603  CD2 HIS B 163       9.124  38.885  94.717  1.00 22.92           C
ATOM   5604  CE1 HIS B 163      11.279  38.924  94.467  1.00 24.23           C
ATOM   5605  NE2 HIS B 163      10.194  38.282  94.057  1.00 22.88           N
ATOM   5610  DD1 HIS B 163      11.606  40.598  95.693  1.00 23.94           H
ATOM   5611  DD2 HIS B 163       8.088  38.555  94.605  1.00 32.98           H
ATOM   5612  DE1 HIS B 163      12.303  38.706  94.183  1.00 27.16           H
ATOM   5648  CB  TYR B 166       7.847  45.103 100.116  1.00 22.84           H
ATOM   5649  CG  TYR B 166       7.708  44.820  99.075  1.00 15.99           C
ATOM   5650  CD1 TYR B 166       8.794  44.703  98.193  1.00 15.52           C
ATOM   5651  CD2 TYR B 166       6.415  44.650  98.570  1.00 22.75           C
ATOM   5652  CE1 TYR B 166       8.590  44.342  96.854  1.00 16.95           C
ATOM   5653  CE2 TYR B 166       6.203  44.264  97.252  1.00 26.80           C
ATOM   5654  CZ  TYR B 166       7.293  44.081  96.381  1.00 16.76           C
ATOM   5655  OH  TYR B 166       7.056  43.672  95.117  1.00 24.09           O
ATOM   5660  DD1 TYR B 166       9.817  44.884  98.538  1.00 21.75           H
ATOM   5661  DD2 TYR B 166       5.550  44.854  99.200  1.00 24.70           H
ATOM   5662  DE1 TYR B 166       9.419  44.254  96.135  1.00 22.27           H
ATOM   5663  DE2 TYR B 166       5.200  44.096  96.858  1.00 32.79           H
ATOM   5664  DH  TYR B 166       7.942  43.485  94.663  1.00 22.48           H
TER
HETATM 6228 MN    MN B 201      10.143  36.357  92.907  1.00 29.97          Mn
HETATM 6434  O   DOD B 319      12.093  35.718  93.654  1.00 26.90           O
HETATM 6435  D1  DOD B 319      11.678  34.867  94.189  1.00 41.29           H
HETATM 6436  D2  DOD B 319      12.407  36.344  94.336  1.00 23.62           H
HETATM 6519  O   DOD B 348      13.806  41.858  90.624  1.00 27.25           O
HETATM 6520  D1  DOD B 348      13.526  41.583  89.693  1.00 27.60           H
HETATM 6521  D2  DOD B 348      14.752  41.617  90.709  1.00 29.31           H
HETATM 6531  O   DOD B 352      12.961  44.157  91.699  1.00 22.23           O
HETATM 6532  D1  DOD B 352      13.596  44.853  91.966  1.00 19.30           H
HETATM 6533  D2  DOD B 352      13.472  43.524  91.123  1.00 23.38           H
