# Supplementary material for: Critical evaluation of two neutron structures of Mn superoxide dismutase with quantum refinement
Source: J Biol Inorg Chem. 2026 Mar 10;31(3):173–91. doi: 10.1007/s00775-026-02140-5 (PMC13287255; doi:10.1007/s00775-026-02140-5)
Supplement: Supplementary file 2 — Supplementary Material 2 [file 775_2026_2140_MOESM2_ESM.zip › Coord/Redb/rdph.pdb]

CRYST1   81.330   81.330  242.880  90.00  90.00 120.00 P 61 2 2
SCALE1      0.012296  0.007099  0.000000        0.00000
SCALE2      0.000000  0.014198  0.000000        0.00000
SCALE3      0.000000  0.000000  0.004117        0.00000
ATOM   3529  CB  HIS B  26       5.860  38.871  90.967  1.00 23.26           H
ATOM   3530  CG  HIS B  26       6.550  38.153  91.348  1.00 18.17           C
ATOM   3531  ND1 HIS B  26       6.154  36.937  91.821  1.00 14.58           N
ATOM   3532  CD2 HIS B  26       7.913  38.173  91.461  1.00 22.56           C
ATOM   3533  CE1 HIS B  26       7.235  36.246  92.216  1.00 13.57           C
ATOM   3534  NE2 HIS B  26       8.314  36.985  92.026  1.00 16.27           N
ATOM   3539  DD1 HIS B  26       5.195  36.632  91.829  1.00 28.33           H
ATOM   3540  DD2 HIS B  26       8.623  38.944  91.156  1.00 21.40           H
ATOM   3541  DE1 HIS B  26       7.266  35.234  92.623  1.00 22.47           H
ATOM   3592  N   HIS B  30      10.149  42.741  89.088  1.00 15.65           H
ATOM   3593  CA  HIS B  30      10.951  42.102  89.474  1.00 18.19           C
ATOM   3594  C   HIS B  30      11.564  41.230  88.394  1.00 28.83           C
ATOM   3595  O   HIS B  30      12.788  41.152  88.223  1.00 26.10           O
ATOM   3596  CB  HIS B  30      10.425  41.208  90.612  1.00 20.89           C
ATOM   3597  CG  HIS B  30      10.164  41.965  91.883  1.00 20.99           C
ATOM   3598  ND1 HIS B  30      11.143  42.240  92.831  1.00 15.45           N
ATOM   3599  CD2 HIS B  30       9.008  42.482  92.418  1.00 15.82           C
ATOM   3600  CE1 HIS B  30      10.539  42.866  93.874  1.00 14.61           C
ATOM   3601  NE2 HIS B  30       9.254  43.020  93.662  1.00 13.99           N
ATOM   3603  DA  HIS B  30      11.768  42.738  89.840  1.00 18.33           H
ATOM   3604  DB2 HIS B  30       9.497  40.732  90.276  1.00 17.01           H
ATOM   3605  DB3 HIS B  30      11.133  40.369  90.788  1.00 23.48           H
ATOM   3606  DD1 HIS B  30      12.144  42.111  92.675  1.00 20.95           H
ATOM   3607  DD2 HIS B  30       8.010  42.461  91.972  1.00 22.41           H
ATOM   3608  DE1 HIS B  30      11.060  43.258  94.740  1.00 17.67           H
ATOM   3609  N   HIS B  31      10.706  40.432  87.701  1.00 15.77           N
ATOM   3610  CA  HIS B  31      11.212  39.571  86.663  1.00 20.63           C
ATOM   3611  C   HIS B  31      11.678  40.171  85.867  1.00 18.46           H
ATOM   3613  CB  HIS B  31      10.387  38.984  86.286  1.00 18.07           H
ATOM   3619  D   HIS B  31       9.706  40.578  87.764  1.00 19.90           H
ATOM   3620  DA  HIS B  31      11.986  38.908  87.080  1.00 25.17           H
ATOM   3650  CB  TYR B  34      15.843  38.954  87.193  1.00 19.85           H
ATOM   3651  CG  TYR B  34      15.697  38.931  88.267  1.00 26.44           C
ATOM   3652  CD1 TYR B  34      16.691  39.305  89.183  1.00 20.50           C
ATOM   3653  CD2 TYR B  34      14.429  38.560  88.730  1.00 28.24           C
ATOM   3654  CE1 TYR B  34      16.403  39.326  90.548  1.00 18.15           C
ATOM   3655  CE2 TYR B  34      14.130  38.595  90.093  1.00 19.04           C
ATOM   3656  CZ  TYR B  34      15.110  39.015  90.993  1.00 21.64           C
ATOM   3657  OH  TYR B  34      14.798  39.162  92.344  1.00 22.22           O
ATOM   3662  DD1 TYR B  34      17.697  39.585  88.852  1.00 30.21           H
ATOM   3663  DD2 TYR B  34      13.631  38.332  88.016  1.00 19.83           H
ATOM   3664  DE1 TYR B  34      17.174  39.608  91.273  1.00 21.23           H
ATOM   3665  DE2 TYR B  34      13.117  38.392  90.437  1.00 26.57           H
ATOM   3666  DH  TYR B  34      14.852  40.132  92.503  1.00 26.11           H
ATOM   4255  CB  HIS B  74      10.457  34.692  87.776  1.00 30.70           H
ATOM   4256  CG  HIS B  74      10.686  35.079  88.755  1.00 20.08           C
ATOM   4257  ND1 HIS B  74      11.987  35.309  89.092  1.00 25.97           N
ATOM   4258  CD2 HIS B  74       9.939  35.483  89.836  1.00 25.99           C
ATOM   4259  CE1 HIS B  74      12.032  35.828  90.346  1.00 26.56           C
ATOM   4260  NE2 HIS B  74      10.793  35.951  90.821  1.00 29.23           N
ATOM   4265  DD1 HIS B  74      12.775  35.065  88.512  1.00 19.67           H
ATOM   4266  DD2 HIS B  74       8.861  35.517  89.961  1.00 22.54           H
ATOM   4267  DE1 HIS B  74      12.960  36.038  90.874  1.00 20.03           H
ATOM   4982  CB  TRP B 123      13.145  29.256  94.855  1.00 27.43           H
ATOM   4983  CG  TRP B 123      13.021  30.182  94.274  1.00 19.55           C
ATOM   4984  CD1 TRP B 123      13.909  31.248  94.196  1.00 15.75           C
ATOM   4985  CD2 TRP B 123      11.952  30.475  93.358  1.00 15.36           C
ATOM   4986  NE1 TRP B 123      13.422  32.214  93.361  1.00 25.21           N
ATOM   4987  CE2 TRP B 123      12.244  31.776  92.821  1.00 23.48           C
ATOM   4988  CE3 TRP B 123      10.806  29.810  92.854  1.00 23.10           C
ATOM   4989  CZ2 TRP B 123      11.465  32.405  91.858  1.00 23.72           C
ATOM   4990  CZ3 TRP B 123      10.052  30.423  91.848  1.00 17.08           C
ATOM   4991  CH2 TRP B 123      10.387  31.697  91.336  1.00 15.61           C
ATOM   4996  DD1 TRP B 123      14.870  31.462  94.644  1.00 18.94           H
ATOM   4997  DE1 TRP B 123      13.951  33.036  93.057  1.00 24.36           H
ATOM   4998  DE3 TRP B 123      10.487  28.827  93.232  1.00 20.77           H
ATOM   4999  DH2 TRP B 123       9.770  32.149  90.557  1.00 30.42           H
ATOM   5000  DZ2 TRP B 123      11.733  33.419  91.568  1.00 30.96           H
ATOM   5001  DZ3 TRP B 123       9.127  29.953  91.510  1.00 18.47           H
ATOM   5296  CB  GLN B 143      17.701  34.543  91.886  1.00 23.32           H
ATOM   5297  CG  GLN B 143      17.186  35.465  92.124  1.00 24.69           C
ATOM   5298  CD  GLN B 143      15.716  35.190  92.300  1.00 19.30           C
ATOM   5299  OE1 GLN B 143      15.249  34.050  92.347  1.00 28.16           O
ATOM   5300  NE2 GLN B 143      14.923  36.279  92.431  1.00 31.29           N
ATOM   5305  DG2 GLN B 143      17.615  35.863  93.056  1.00 25.07           H
ATOM   5306  DG3 GLN B 143      17.365  36.195  91.316  1.00 25.46           H
ATOM   5307 DE21 GLN B 143      13.986  36.067  92.811  1.00 25.35           H
ATOM   5308 DE22 GLN B 143      15.320  37.222  92.502  1.00 23.70           H
ATOM   5530  CA  ASP B 159       8.905  31.803  95.109  1.00 22.38           H
ATOM   5533  CB  ASP B 159       8.711  32.564  94.346  1.00 23.32           C
ATOM   5534  CG  ASP B 159       9.603  33.803  94.378  1.00 16.25           C
ATOM   5535  OD1 ASP B 159      10.753  33.800  94.861  1.00 18.24           O
ATOM   5536  OD2 ASP B 159       9.110  34.836  93.752  1.00 21.02           O
ATOM   5539  DB2 ASP B 159       8.893  32.072  93.373  1.00 24.53           H
ATOM   5540  DB3 ASP B 159       7.633  32.803  94.363  1.00 21.11           H
ATOM   5600  CB  HIS B 163       9.116  40.627  96.153  1.00 16.91           H
ATOM   5601  CG  HIS B 163       9.600  39.889  95.538  1.00 14.78           C
ATOM   5602  ND1 HIS B 163      10.967  39.925  95.323  1.00 27.11           N
ATOM   5603  CD2 HIS B 163       9.143  38.880  94.727  1.00 22.48           C
ATOM   5604  CE1 HIS B 163      11.293  38.956  94.437  1.00 24.76           C
ATOM   5605  NE2 HIS B 163      10.207  38.299  94.043  1.00 22.76           N
ATOM   5610  DD1 HIS B 163      11.618  40.605  95.695  1.00 22.92           H
ATOM   5611  DD2 HIS B 163       8.111  38.530  94.630  1.00 33.00           H
ATOM   5612  DE1 HIS B 163      12.312  38.802  94.077  1.00 29.67           H
ATOM   5648  CB  TYR B 166       7.838  45.097 100.121  1.00 22.29           H
ATOM   5649  CG  TYR B 166       7.701  44.811  99.080  1.00 16.35           C
ATOM   5650  CD1 TYR B 166       8.786  44.696  98.199  1.00 15.46           C
ATOM   5651  CD2 TYR B 166       6.408  44.646  98.570  1.00 22.15           C
ATOM   5652  CE1 TYR B 166       8.587  44.338  96.860  1.00 16.95           C
ATOM   5653  CE2 TYR B 166       6.201  44.266  97.248  1.00 26.14           C
ATOM   5654  CZ  TYR B 166       7.294  44.085  96.382  1.00 16.45           C
ATOM   5655  OH  TYR B 166       7.066  43.676  95.115  1.00 23.03           O
ATOM   5660  DD1 TYR B 166       9.808  44.869  98.551  1.00 21.68           H
ATOM   5661  DD2 TYR B 166       5.540  44.845  99.198  1.00 24.64           H
ATOM   5662  DE1 TYR B 166       9.418  44.236  96.145  1.00 21.41           H
ATOM   5663  DE2 TYR B 166       5.197  44.097  96.853  1.00 32.24           H
ATOM   5664  DH  TYR B 166       7.958  43.485  94.680  1.00 22.08           H
TER
HETATM 6228 MN    MN B 201      10.146  36.361  92.899  1.00 29.88          Mn
HETATM 6434  O   DOD B 319      12.115  35.761  93.668  1.00 26.76           O
HETATM 6435  D1  DOD B 319      11.739  34.913  94.191  1.00 40.78           H
HETATM 6436  D2  DOD B 319      12.352  36.425  94.347  1.00 24.59           H
HETATM 6519  O   DOD B 348      13.943  41.685  90.844  1.00 29.64           O
HETATM 6520  D1  DOD B 348      13.729  41.421  89.909  1.00 25.13           H
HETATM 6521  D2  DOD B 348      14.187  42.642  90.816  1.00 21.57           H
HETATM 6531  O   DOD B 352      13.428  44.162  91.756  1.00 19.38           O
HETATM 6532  D1  DOD B 352      13.798  45.068  91.815  1.00 22.90           H
HETATM 6533  D2  DOD B 352      12.539  44.278  91.358  1.00 23.56           H
