# Supplementary material for: Critical evaluation of two neutron structures of Mn superoxide dismutase with quantum refinement
Source: J Biol Inorg Chem. 2026 Mar 10;31(3):173–91. doi: 10.1007/s00775-026-02140-5 (PMC13287255; doi:10.1007/s00775-026-02140-5)
Supplement: Supplementary file 2 — Supplementary Material 2 [file 775_2026_2140_MOESM2_ESM.zip › Coord/Redb/rd2ha.pdb]

CRYST1   81.330   81.330  242.880  90.00  90.00 120.00 P 61 2 2
SCALE1      0.012296  0.007099  0.000000        0.00000
SCALE2      0.000000  0.014198  0.000000        0.00000
SCALE3      0.000000  0.000000  0.004117        0.00000
ATOM   3529  CB  HIS B  26       5.863  38.873  90.970  1.00 23.04           H
ATOM   3530  CG  HIS B  26       6.555  38.163  91.357  1.00 18.21           C
ATOM   3531  ND1 HIS B  26       6.166  36.939  91.821  1.00 16.60           N
ATOM   3532  CD2 HIS B  26       7.917  38.180  91.462  1.00 22.69           C
ATOM   3533  CE1 HIS B  26       7.250  36.244  92.211  1.00 13.70           C
ATOM   3534  NE2 HIS B  26       8.325  36.992  92.013  1.00 15.62           N
ATOM   3539  DD1 HIS B  26       5.204  36.652  91.874  1.00 28.37           H
ATOM   3540  DD2 HIS B  26       8.621  38.959  91.162  1.00 21.38           H
ATOM   3541  DE1 HIS B  26       7.276  35.234  92.625  1.00 22.35           H
ATOM   3592  N   HIS B  30      10.129  42.738  89.084  1.00 17.29           H
ATOM   3593  CA  HIS B  30      10.921  42.104  89.479  1.00 18.50           C
ATOM   3594  C   HIS B  30      11.536  41.243  88.387  1.00 29.11           C
ATOM   3595  O   HIS B  30      12.762  41.150  88.217  1.00 26.96           O
ATOM   3596  CB  HIS B  30      10.416  41.200  90.619  1.00 20.69           C
ATOM   3597  CG  HIS B  30      10.152  41.950  91.892  1.00 21.17           C
ATOM   3598  ND1 HIS B  30      11.125  42.231  92.850  1.00 16.91           N
ATOM   3599  CD2 HIS B  30       8.987  42.458  92.412  1.00 16.65           C
ATOM   3600  CE1 HIS B  30      10.505  42.882  93.869  1.00 14.36           C
ATOM   3601  NE2 HIS B  30       9.219  43.012  93.652  1.00 13.51           N
ATOM   3603  DA  HIS B  30      11.706  42.773  89.851  1.00 18.79           H
ATOM   3604  DB2 HIS B  30       9.505  40.690  90.286  1.00 17.50           H
ATOM   3605  DB3 HIS B  30      11.159  40.389  90.777  1.00 24.04           H
ATOM   3606  DD1 HIS B  30      12.117  42.380  92.614  1.00 20.08           H
ATOM   3607  DD2 HIS B  30       7.993  42.421  91.963  1.00 22.87           H
ATOM   3608  DE1 HIS B  30      11.020  43.297  94.733  1.00 17.84           H
ATOM   3609  N   HIS B  31      10.686  40.445  87.690  1.00 16.48           N
ATOM   3610  CA  HIS B  31      11.202  39.572  86.662  1.00 20.56           C
ATOM   3611  C   HIS B  31      11.669  40.167  85.865  1.00 18.98           H
ATOM   3613  CB  HIS B  31      10.376  38.981  86.292  1.00 18.73           H
ATOM   3619  D   HIS B  31       9.683  40.576  87.762  1.00 19.74           H
ATOM   3620  DA  HIS B  31      11.972  38.912  87.093  1.00 25.24           H
ATOM   3650  CB  TYR B  34      15.856  38.964  87.197  1.00 20.04           H
ATOM   3651  CG  TYR B  34      15.728  38.950  88.275  1.00 26.95           C
ATOM   3652  CD1 TYR B  34      16.748  39.318  89.166  1.00 21.66           C
ATOM   3653  CD2 TYR B  34      14.459  38.615  88.766  1.00 29.99           C
ATOM   3654  CE1 TYR B  34      16.503  39.347  90.540  1.00 17.83           C
ATOM   3655  CE2 TYR B  34      14.203  38.647  90.139  1.00 19.81           C
ATOM   3656  CZ  TYR B  34      15.219  39.053  91.017  1.00 22.54           C
ATOM   3657  OH  TYR B  34      15.020  39.178  92.385  1.00 20.97           O
ATOM   3662  DD1 TYR B  34      17.748  39.585  88.808  1.00 31.44           H
ATOM   3663  DD2 TYR B  34      13.644  38.372  88.076  1.00 20.57           H
ATOM   3664  DE1 TYR B  34      17.284  39.618  91.255  1.00 22.13           H
ATOM   3665  DE2 TYR B  34      13.204  38.401  90.495  1.00 25.85           H
ATOM   3666  DH  TYR B  34      14.131  39.571  92.503  1.00 33.21           H
ATOM   4255  CB  HIS B  74      10.443  34.691  87.771  1.00 30.55           H
ATOM   4256  CG  HIS B  74      10.671  35.081  88.745  1.00 21.01           C
ATOM   4257  ND1 HIS B  74      11.977  35.314  89.078  1.00 25.26           N
ATOM   4258  CD2 HIS B  74       9.932  35.489  89.829  1.00 25.64           C
ATOM   4259  CE1 HIS B  74      12.022  35.828  90.333  1.00 26.21           C
ATOM   4260  NE2 HIS B  74      10.785  35.953  90.818  1.00 28.71           N
ATOM   4265  DD1 HIS B  74      12.765  35.066  88.496  1.00 19.67           H
ATOM   4266  DD2 HIS B  74       8.853  35.506  89.947  1.00 22.78           H
ATOM   4267  DE1 HIS B  74      12.959  36.035  90.857  1.00 20.03           H
ATOM   4982  CB  TRP B 123      13.144  29.257  94.867  1.00 26.90           H
ATOM   4983  CG  TRP B 123      13.023  30.180  94.284  1.00 19.76           C
ATOM   4984  CD1 TRP B 123      13.920  31.236  94.200  1.00 16.00           C
ATOM   4985  CD2 TRP B 123      11.954  30.474  93.367  1.00 14.85           C
ATOM   4986  NE1 TRP B 123      13.433  32.207  93.364  1.00 24.69           N
ATOM   4987  CE2 TRP B 123      12.255  31.770  92.825  1.00 23.57           C
ATOM   4988  CE3 TRP B 123      10.805  29.809  92.867  1.00 23.04           C
ATOM   4989  CZ2 TRP B 123      11.471  32.407  91.869  1.00 23.76           C
ATOM   4990  CZ3 TRP B 123      10.053  30.425  91.863  1.00 17.38           C
ATOM   4991  CH2 TRP B 123      10.391  31.698  91.347  1.00 15.69           C
ATOM   4996  DD1 TRP B 123      14.898  31.429  94.623  1.00 18.89           H
ATOM   4997  DE1 TRP B 123      13.970  33.012  93.022  1.00 24.44           H
ATOM   4998  DE3 TRP B 123      10.478  28.833  93.255  1.00 21.59           H
ATOM   4999  DH2 TRP B 123       9.779  32.144  90.559  1.00 30.00           H
ATOM   5000  DZ2 TRP B 123      11.732  33.426  91.583  1.00 31.08           H
ATOM   5001  DZ3 TRP B 123       9.122  29.966  91.525  1.00 17.97           H
ATOM   5296  CB  GLN B 143      17.719  34.541  91.887  1.00 23.16           H
ATOM   5297  CG  GLN B 143      17.198  35.462  92.118  1.00 24.26           C
ATOM   5298  CD  GLN B 143      15.726  35.172  92.274  1.00 19.70           C
ATOM   5299  OE1 GLN B 143      15.271  34.028  92.289  1.00 29.48           O
ATOM   5300  NE2 GLN B 143      14.914  36.248  92.428  1.00 31.65           N
ATOM   5305  DG2 GLN B 143      17.610  35.866  93.054  1.00 24.53           H
ATOM   5306  DG3 GLN B 143      17.396  36.179  91.307  1.00 25.96           H
ATOM   5307 DE21 GLN B 143      13.978  36.021  92.803  1.00 25.59           H
ATOM   5308 DE22 GLN B 143      15.301  37.191  92.531  1.00 23.56           H
ATOM   5530  CA  ASP B 159       8.904  31.795  95.110  1.00 22.52           H
ATOM   5533  CB  ASP B 159       8.707  32.554  94.351  1.00 23.21           C
ATOM   5534  CG  ASP B 159       9.587  33.805  94.382  1.00 16.40           C
ATOM   5535  OD1 ASP B 159      10.753  33.801  94.833  1.00 18.23           O
ATOM   5536  OD2 ASP B 159       9.088  34.845  93.782  1.00 21.01           O
ATOM   5539  DB2 ASP B 159       8.890  32.070  93.376  1.00 23.50           H
ATOM   5540  DB3 ASP B 159       7.628  32.787  94.385  1.00 21.45           H
ATOM   5600  CB  HIS B 163       9.110  40.629  96.144  1.00 17.21           H
ATOM   5601  CG  HIS B 163       9.589  39.894  95.526  1.00 14.94           C
ATOM   5602  ND1 HIS B 163      10.959  39.911  95.326  1.00 27.97           N
ATOM   5603  CD2 HIS B 163       9.128  38.879  94.723  1.00 22.96           C
ATOM   5604  CE1 HIS B 163      11.282  38.926  94.466  1.00 24.45           C
ATOM   5605  NE2 HIS B 163      10.189  38.276  94.065  1.00 22.73           N
ATOM   5610  DD1 HIS B 163      11.610  40.607  95.673  1.00 23.32           H
ATOM   5611  DD2 HIS B 163       8.095  38.536  94.626  1.00 33.33           H
ATOM   5612  DE1 HIS B 163      12.311  38.703  94.182  1.00 26.44           H
ATOM   5648  CB  TYR B 166       7.847  45.100 100.119  1.00 23.07           H
ATOM   5649  CG  TYR B 166       7.707  44.815  99.077  1.00 15.83           C
ATOM   5650  CD1 TYR B 166       8.791  44.708  98.193  1.00 15.66           C
ATOM   5651  CD2 TYR B 166       6.413  44.652  98.573  1.00 22.86           C
ATOM   5652  CE1 TYR B 166       8.588  44.350  96.855  1.00 17.01           C
ATOM   5653  CE2 TYR B 166       6.205  44.267  97.252  1.00 26.35           C
ATOM   5654  CZ  TYR B 166       7.294  44.090  96.379  1.00 16.48           C
ATOM   5655  OH  TYR B 166       7.051  43.683  95.117  1.00 23.70           O
ATOM   5660  DD1 TYR B 166       9.812  44.888  98.543  1.00 21.79           H
ATOM   5661  DD2 TYR B 166       5.555  44.863  99.212  1.00 24.82           H
ATOM   5662  DE1 TYR B 166       9.417  44.279  96.141  1.00 22.02           H
ATOM   5663  DE2 TYR B 166       5.196  44.111  96.871  1.00 32.45           H
ATOM   5664  DH  TYR B 166       7.935  43.489  94.667  1.00 22.34           H
TER
HETATM 6228 MN    MN B 201      10.139  36.352  92.909  1.00 29.59          Mn
HETATM 6434  O   DOD B 319      12.090  35.723  93.653  1.00 27.04           O
HETATM 6435  D1  DOD B 319      11.670  34.880  94.190  1.00 41.19           H
HETATM 6436  D2  DOD B 319      12.404  36.353  94.332  1.00 24.25           H
HETATM 6519  O   DOD B 348      13.800  41.844  90.642  1.00 27.12           O
HETATM 6520  D1  DOD B 348      13.524  41.575  89.713  1.00 27.55           H
HETATM 6521  D2  DOD B 348      14.764  41.667  90.699  1.00 28.95           H
HETATM 6531  O   DOD B 352      13.279  44.175  91.905  1.00 20.87           O
HETATM 6532  D1  DOD B 352      12.652  44.752  91.425  1.00 27.78           H
HETATM 6533  D2  DOD B 352      13.628  43.549  91.217  1.00 24.87           H
