# Supplementary material for: Critical evaluation of two neutron structures of Mn superoxide dismutase with quantum refinement
Source: J Biol Inorg Chem. 2026 Mar 10;31(3):173–91. doi: 10.1007/s00775-026-02140-5 (PMC13287255; doi:10.1007/s00775-026-02140-5)
Supplement: Supplementary file 2 — Supplementary Material 2 [file 775_2026_2140_MOESM2_ESM.zip › Coord/Redb/lp2ha.pdb]

CRYST1   81.330   81.330  242.880  90.00  90.00 120.00 P 61 2 2
SCALE1      0.012296  0.007099  0.000000        0.00000
SCALE2      0.000000  0.014198  0.000000        0.00000
SCALE3      0.000000  0.000000  0.004117        0.00000
ATOM   3529  CB  HIS B  26       5.865  38.867  90.956  1.00 22.95           H
ATOM   3530  CG  HIS B  26       6.557  38.162  91.366  1.00 17.76           C
ATOM   3531  ND1 HIS B  26       6.174  36.938  91.827  1.00 13.92           N
ATOM   3532  CD2 HIS B  26       7.921  38.186  91.481  1.00 22.28           C
ATOM   3533  CE1 HIS B  26       7.259  36.253  92.220  1.00 13.73           C
ATOM   3534  NE2 HIS B  26       8.334  36.997  92.034  1.00 15.81           N
ATOM   3539  DD1 HIS B  26       5.216  36.634  91.858  1.00 28.58           H
ATOM   3540  DD2 HIS B  26       8.613  38.966  91.157  1.00 21.01           H
ATOM   3541  DE1 HIS B  26       7.300  35.248  92.643  1.00 21.74           H
ATOM   3592  N   HIS B  30      10.135  42.733  89.067  1.00 16.22           H
ATOM   3593  CA  HIS B  30      10.925  42.103  89.456  1.00 18.65           C
ATOM   3594  C   HIS B  30      11.545  41.242  88.375  1.00 29.30           C
ATOM   3595  O   HIS B  30      12.774  41.190  88.215  1.00 27.22           O
ATOM   3596  CB  HIS B  30      10.436  41.186  90.580  1.00 20.81           C
ATOM   3597  CG  HIS B  30      10.161  41.922  91.866  1.00 23.02           C
ATOM   3598  ND1 HIS B  30      11.145  42.227  92.810  1.00 16.25           N
ATOM   3599  CD2 HIS B  30       8.992  42.410  92.381  1.00 16.56           C
ATOM   3600  CE1 HIS B  30      10.582  42.855  93.841  1.00 14.79           C
ATOM   3601  NE2 HIS B  30       9.280  42.966  93.613  1.00 19.00           N
ATOM   3603  DA  HIS B  30      11.698  42.776  89.846  1.00 19.06           H
ATOM   3604  DB2 HIS B  30       9.533  40.653  90.269  1.00 16.61           H
ATOM   3605  DB3 HIS B  30      11.199  40.397  90.739  1.00 24.54           H
ATOM   3606  DD1 HIS B  30      12.137  42.381  92.547  1.00 21.38           H
ATOM   3607  DD2 HIS B  30       7.989  42.405  91.951  1.00 23.17           H
ATOM   3608  DE1 HIS B  30      11.093  43.283  94.704  1.00 17.70           H
ATOM   3609  DE2 HIS B  30       8.554  43.317  94.293  1.00 22.46           H
ATOM   3610  N   HIS B  31      10.699  40.442  87.683  1.00 16.21           N
ATOM   3611  CA  HIS B  31      11.214  39.567  86.655  1.00 21.03           C
ATOM   3612  C   HIS B  31      11.679  40.171  85.862  1.00 18.96           H
ATOM   3614  CB  HIS B  31      10.385  38.982  86.292  1.00 18.70           H
ATOM   3620  D   HIS B  31       9.694  40.566  87.756  1.00 19.88           H
ATOM   3621  DA  HIS B  31      11.975  38.903  87.089  1.00 25.19           H
ATOM   3651  CB  TYR B  34      15.854  38.964  87.186  1.00 19.68           H
ATOM   3652  CG  TYR B  34      15.715  38.955  88.265  1.00 27.58           C
ATOM   3653  CD1 TYR B  34      16.735  39.305  89.162  1.00 22.11           C
ATOM   3654  CD2 TYR B  34      14.446  38.621  88.757  1.00 30.15           C
ATOM   3655  CE1 TYR B  34      16.486  39.350  90.536  1.00 17.37           C
ATOM   3656  CE2 TYR B  34      14.184  38.660  90.129  1.00 19.76           C
ATOM   3657  CZ  TYR B  34      15.200  39.065  91.008  1.00 23.20           C
ATOM   3658  OH  TYR B  34      15.002  39.189  92.376  1.00 20.44           O
ATOM   3663  DD1 TYR B  34      17.741  39.549  88.804  1.00 31.64           H
ATOM   3664  DD2 TYR B  34      13.637  38.378  88.060  1.00 20.69           H
ATOM   3665  DE1 TYR B  34      17.263  39.606  91.261  1.00 21.67           H
ATOM   3666  DE2 TYR B  34      13.190  38.386  90.484  1.00 25.76           H
ATOM   3667  DH  TYR B  34      14.068  39.449  92.496  1.00 34.81           H
ATOM   4256  CB  HIS B  74      10.446  34.698  87.766  1.00 30.57           H
ATOM   4257  CG  HIS B  74      10.682  35.092  88.737  1.00 20.17           C
ATOM   4258  ND1 HIS B  74      11.986  35.307  89.078  1.00 25.13           N
ATOM   4259  CD2 HIS B  74       9.940  35.499  89.818  1.00 25.90           C
ATOM   4260  CE1 HIS B  74      12.034  35.813  90.335  1.00 26.53           C
ATOM   4261  NE2 HIS B  74      10.797  35.952  90.807  1.00 28.44           N
ATOM   4266  DD1 HIS B  74      12.768  35.039  88.507  1.00 20.22           H
ATOM   4267  DD2 HIS B  74       8.856  35.501  89.924  1.00 22.03           H
ATOM   4268  DE1 HIS B  74      12.973  36.015  90.852  1.00 20.58           H
ATOM   4983  CB  TRP B 123      13.133  29.252  94.863  1.00 27.81           H
ATOM   4984  CG  TRP B 123      13.011  30.173  94.280  1.00 20.56           C
ATOM   4985  CD1 TRP B 123      13.904  31.230  94.201  1.00 16.57           C
ATOM   4986  CD2 TRP B 123      11.953  30.466  93.352  1.00 14.82           C
ATOM   4987  NE1 TRP B 123      13.426  32.199  93.361  1.00 23.90           N
ATOM   4988  CE2 TRP B 123      12.251  31.762  92.815  1.00 24.32           C
ATOM   4989  CE3 TRP B 123      10.794  29.816  92.860  1.00 23.45           C
ATOM   4990  CZ2 TRP B 123      11.467  32.409  91.868  1.00 22.83           C
ATOM   4991  CZ3 TRP B 123      10.040  30.438  91.865  1.00 17.19           C
ATOM   4992  CH2 TRP B 123      10.383  31.708  91.355  1.00 16.00           C
ATOM   4997  DD1 TRP B 123      14.883  31.403  94.625  1.00 18.73           H
ATOM   4998  DE1 TRP B 123      13.966  32.998  93.020  1.00 24.00           H
ATOM   4999  DE3 TRP B 123      10.461  28.843  93.249  1.00 21.00           H
ATOM   5000  DH2 TRP B 123       9.768  32.155  90.572  1.00 30.00           H
ATOM   5001  DZ2 TRP B 123      11.720  33.430  91.596  1.00 30.06           H
ATOM   5002  DZ3 TRP B 123       9.106  29.993  91.531  1.00 17.19           H
ATOM   5297  CB  GLN B 143      17.724  34.541  91.893  1.00 23.24           H
ATOM   5298  CG  GLN B 143      17.204  35.463  92.126  1.00 23.51           C
ATOM   5299  CD  GLN B 143      15.727  35.187  92.279  1.00 19.21           C
ATOM   5300  OE1 GLN B 143      15.264  34.048  92.314  1.00 29.33           O
ATOM   5301  NE2 GLN B 143      14.916  36.276  92.404  1.00 30.80           N
ATOM   5306  DG2 GLN B 143      17.617  35.856  93.070  1.00 24.16           H
ATOM   5307  DG3 GLN B 143      17.426  36.179  91.317  1.00 25.28           H
ATOM   5308 DE21 GLN B 143      13.985  36.053  92.795  1.00 25.55           H
ATOM   5309 DE22 GLN B 143      15.315  37.215  92.517  1.00 23.33           H
ATOM   5531  CA  ASP B 159       8.911  31.797  95.115  1.00 22.49           H
ATOM   5534  CB  ASP B 159       8.718  32.559  94.362  1.00 23.37           C
ATOM   5535  CG  ASP B 159       9.593  33.800  94.394  1.00 16.26           C
ATOM   5536  OD1 ASP B 159      10.757  33.804  94.848  1.00 18.02           O
ATOM   5537  OD2 ASP B 159       9.083  34.842  93.797  1.00 21.27           O
ATOM   5540  DB2 ASP B 159       8.883  32.079  93.384  1.00 24.14           H
ATOM   5541  DB3 ASP B 159       7.640  32.779  94.405  1.00 21.05           H
ATOM   5601  CB  HIS B 163       9.107  40.630  96.156  1.00 16.79           H
ATOM   5602  CG  HIS B 163       9.585  39.899  95.525  1.00 15.45           C
ATOM   5603  ND1 HIS B 163      10.955  39.913  95.328  1.00 27.16           N
ATOM   5604  CD2 HIS B 163       9.126  38.896  94.701  1.00 22.90           C
ATOM   5605  CE1 HIS B 163      11.275  38.925  94.464  1.00 24.18           C
ATOM   5606  NE2 HIS B 163      10.188  38.296  94.042  1.00 23.04           N
ATOM   5611  DD1 HIS B 163      11.629  40.557  95.732  1.00 24.60           H
ATOM   5612  DD2 HIS B 163       8.092  38.553  94.616  1.00 33.25           H
ATOM   5613  DE1 HIS B 163      12.302  38.682  94.210  1.00 26.88           H
ATOM   5649  CB  TYR B 166       7.848  45.100 100.137  1.00 22.12           H
ATOM   5650  CG  TYR B 166       7.718  44.812  99.104  1.00 15.80           C
ATOM   5651  CD1 TYR B 166       8.803  44.701  98.231  1.00 15.36           C
ATOM   5652  CD2 TYR B 166       6.430  44.657  98.605  1.00 22.69           C
ATOM   5653  CE1 TYR B 166       8.604  44.367  96.885  1.00 17.50           C
ATOM   5654  CE2 TYR B 166       6.221  44.262  97.281  1.00 25.61           C
ATOM   5655  CZ  TYR B 166       7.316  44.109  96.432  1.00 15.07           C
ATOM   5656  OH  TYR B 166       7.186  43.712  95.102  1.00 23.23           O
ATOM   5661  DD1 TYR B 166       9.818  44.880  98.585  1.00 22.02           H
ATOM   5662  DD2 TYR B 166       5.574  44.883  99.238  1.00 24.51           H
ATOM   5663  DE1 TYR B 166       9.438  44.318  96.174  1.00 22.73           H
ATOM   5664  DE2 TYR B 166       5.198  44.103  96.927  1.00 30.79           H
ATOM   5665  DH  TYR B 166       6.241  43.733  94.816  1.00 28.26           H
TER
HETATM 6229 MN    MN B 201      10.154  36.319  92.888  1.00 29.92          Mn
HETATM 6435  O   DOD B 319      12.097  35.744  93.654  1.00 26.21           O
HETATM 6436  D1  DOD B 319      11.675  34.891  94.179  1.00 41.53           H
HETATM 6437  D2  DOD B 319      12.447  36.349  94.336  1.00 24.22           H
HETATM 6520  O   DOD B 348      13.778  41.840  90.669  1.00 27.67           O
HETATM 6521  D1  DOD B 348      13.516  41.591  89.730  1.00 26.91           H
HETATM 6522  D2  DOD B 348      14.720  41.577  90.728  1.00 30.68           H
HETATM 6532  O   DOD B 352      13.131  44.059  91.901  1.00 21.51           O
HETATM 6533  D1  DOD B 352      12.768  44.817  91.399  1.00 26.71           H
HETATM 6534  D2  DOD B 352      13.600  43.492  91.222  1.00 24.83           H
