# Supplementary material for: Critical evaluation of two neutron structures of Mn superoxide dismutase with quantum refinement
Source: J Biol Inorg Chem. 2026 Mar 10;31(3):173–91. doi: 10.1007/s00775-026-02140-5 (PMC13287255; doi:10.1007/s00775-026-02140-5)
Supplement: Supplementary file 2 — Supplementary Material 2 [file 775_2026_2140_MOESM2_ESM.zip › Coord/Redb/rd2ob.pdb]

CRYST1   81.330   81.330  242.880  90.00  90.00 120.00 P 61 2 2
SCALE1      0.012296  0.007099  0.000000        0.00000
SCALE2      0.000000  0.014198  0.000000        0.00000
SCALE3      0.000000  0.000000  0.004117        0.00000
ATOM   3529  CB  HIS B  26       5.899  38.862  90.978  1.00 23.13           H
ATOM   3530  CG  HIS B  26       6.610  38.154  91.367  1.00 18.14           C
ATOM   3531  ND1 HIS B  26       6.233  36.920  91.830  1.00 13.58           N
ATOM   3532  CD2 HIS B  26       7.974  38.180  91.485  1.00 22.57           C
ATOM   3533  CE1 HIS B  26       7.335  36.248  92.231  1.00 15.86           C
ATOM   3534  NE2 HIS B  26       8.401  36.997  92.040  1.00 17.40           N
ATOM   3539  DD1 HIS B  26       5.277  36.623  91.919  1.00 27.03           H
ATOM   3540  DD2 HIS B  26       8.660  38.976  91.189  1.00 21.65           H
ATOM   3541  DE1 HIS B  26       7.378  35.251  92.674  1.00 21.71           H
ATOM   3592  N   HIS B  30      10.130  42.740  89.083  1.00 16.07           H
ATOM   3593  CA  HIS B  30      10.919  42.106  89.484  1.00 18.55           C
ATOM   3594  C   HIS B  30      11.539  41.247  88.403  1.00 29.54           C
ATOM   3595  O   HIS B  30      12.767  41.170  88.229  1.00 27.12           O
ATOM   3596  CB  HIS B  30      10.404  41.203  90.618  1.00 20.78           C
ATOM   3597  CG  HIS B  30      10.131  41.948  91.893  1.00 21.70           C
ATOM   3598  ND1 HIS B  30      11.099  42.218  92.856  1.00 15.96           N
ATOM   3599  CD2 HIS B  30       8.968  42.469  92.409  1.00 16.93           C
ATOM   3600  CE1 HIS B  30      10.487  42.880  93.871  1.00 14.74           C
ATOM   3601  NE2 HIS B  30       9.202  43.030  93.646  1.00 15.59           N
ATOM   3603  DA  HIS B  30      11.687  42.789  89.862  1.00 20.09           H
ATOM   3604  DB2 HIS B  30       9.492  40.688  90.293  1.00 16.94           H
ATOM   3605  DB3 HIS B  30      11.145  40.393  90.773  1.00 24.14           H
ATOM   3606  DD1 HIS B  30      12.091  42.323  92.628  1.00 19.90           H
ATOM   3607  DD2 HIS B  30       7.975  42.437  91.952  1.00 22.33           H
ATOM   3608  DE1 HIS B  30      11.000  43.271  94.742  1.00 17.20           H
ATOM   3609  N   HIS B  31      10.691  40.462  87.687  1.00 16.63           N
ATOM   3610  CA  HIS B  31      11.206  39.581  86.668  1.00 20.77           C
ATOM   3611  C   HIS B  31      11.676  40.175  85.870  1.00 18.49           H
ATOM   3613  CB  HIS B  31      10.379  38.988  86.298  1.00 18.99           H
ATOM   3619  D   HIS B  31       9.686  40.572  87.783  1.00 19.58           H
ATOM   3620  DA  HIS B  31      11.971  38.920  87.102  1.00 25.06           H
ATOM   3650  CB  TYR B  34      15.854  38.965  87.195  1.00 20.95           H
ATOM   3651  CG  TYR B  34      15.719  38.959  88.275  1.00 27.08           C
ATOM   3652  CD1 TYR B  34      16.734  39.332  89.168  1.00 21.41           C
ATOM   3653  CD2 TYR B  34      14.459  38.609  88.777  1.00 29.99           C
ATOM   3654  CE1 TYR B  34      16.490  39.368  90.539  1.00 17.87           C
ATOM   3655  CE2 TYR B  34      14.198  38.643  90.150  1.00 19.73           C
ATOM   3656  CZ  TYR B  34      15.210  39.066  91.029  1.00 21.78           C
ATOM   3657  OH  TYR B  34      15.045  39.216  92.389  1.00 22.24           O
ATOM   3662  DD1 TYR B  34      17.735  39.595  88.812  1.00 32.17           H
ATOM   3663  DD2 TYR B  34      13.655  38.345  88.083  1.00 20.63           H
ATOM   3664  DE1 TYR B  34      17.273  39.630  91.258  1.00 21.79           H
ATOM   3665  DE2 TYR B  34      13.209  38.356  90.505  1.00 25.73           H
ATOM   3666  DH  TYR B  34      14.091  39.154  92.593  1.00 33.91           H
ATOM   4255  CB  HIS B  74      10.450  34.702  87.756  1.00 30.35           H
ATOM   4256  CG  HIS B  74      10.675  35.099  88.727  1.00 20.10           C
ATOM   4257  ND1 HIS B  74      11.984  35.308  89.074  1.00 24.65           N
ATOM   4258  CD2 HIS B  74       9.938  35.502  89.816  1.00 26.74           C
ATOM   4259  CE1 HIS B  74      12.025  35.797  90.340  1.00 26.50           C
ATOM   4260  NE2 HIS B  74      10.789  35.935  90.810  1.00 28.62           N
ATOM   4265  DD1 HIS B  74      12.772  35.035  88.510  1.00 19.67           H
ATOM   4266  DD2 HIS B  74       8.856  35.520  89.931  1.00 22.61           H
ATOM   4267  DE1 HIS B  74      12.954  35.988  90.883  1.00 20.03           H
ATOM   4982  CB  TRP B 123      13.149  29.257  94.859  1.00 27.53           H
ATOM   4983  CG  TRP B 123      13.026  30.178  94.279  1.00 19.42           C
ATOM   4984  CD1 TRP B 123      13.907  31.250  94.206  1.00 15.43           C
ATOM   4985  CD2 TRP B 123      11.963  30.464  93.355  1.00 15.69           C
ATOM   4986  NE1 TRP B 123      13.415  32.217  93.376  1.00 24.14           N
ATOM   4987  CE2 TRP B 123      12.248  31.769  92.831  1.00 24.34           C
ATOM   4988  CE3 TRP B 123      10.818  29.802  92.855  1.00 23.48           C
ATOM   4989  CZ2 TRP B 123      11.464  32.413  91.881  1.00 24.16           C
ATOM   4990  CZ3 TRP B 123      10.067  30.419  91.852  1.00 17.51           C
ATOM   4991  CH2 TRP B 123      10.398  31.698  91.352  1.00 16.18           C
ATOM   4996  DD1 TRP B 123      14.883  31.428  94.631  1.00 18.65           H
ATOM   4997  DE1 TRP B 123      13.937  33.037  93.046  1.00 24.46           H
ATOM   4998  DE3 TRP B 123      10.486  28.832  93.245  1.00 22.08           H
ATOM   4999  DH2 TRP B 123       9.779  32.155  90.580  1.00 30.14           H
ATOM   5000  DZ2 TRP B 123      11.696  33.448  91.637  1.00 29.74           H
ATOM   5001  DZ3 TRP B 123       9.135  29.961  91.514  1.00 18.58           H
ATOM   5296  CB  GLN B 143      17.677  34.535  91.898  1.00 23.47           H
ATOM   5297  CG  GLN B 143      17.140  35.446  92.142  1.00 25.11           C
ATOM   5298  CD  GLN B 143      15.655  35.156  92.297  1.00 20.11           C
ATOM   5299  OE1 GLN B 143      15.222  33.997  92.313  1.00 29.91           O
ATOM   5300  NE2 GLN B 143      14.869  36.238  92.441  1.00 31.09           N
ATOM   5305  DG2 GLN B 143      17.545  35.842  93.087  1.00 24.73           H
ATOM   5306  DG3 GLN B 143      17.343  36.174  91.337  1.00 25.98           H
ATOM   5307 DE21 GLN B 143      13.871  36.131  92.836  1.00 25.75           H
ATOM   5308 DE22 GLN B 143      15.343  37.144  92.508  1.00 21.87           H
ATOM   5530  CA  ASP B 159       8.896  31.792  95.102  1.00 22.75           H
ATOM   5533  CB  ASP B 159       8.691  32.546  94.342  1.00 23.00           C
ATOM   5534  CG  ASP B 159       9.578  33.797  94.445  1.00 16.06           C
ATOM   5535  OD1 ASP B 159      10.643  33.795  95.061  1.00 16.01           O
ATOM   5536  OD2 ASP B 159       9.128  34.816  93.754  1.00 20.74           O
ATOM   5539  DB2 ASP B 159       8.876  32.075  93.363  1.00 23.53           H
ATOM   5540  DB3 ASP B 159       7.604  32.752  94.370  1.00 20.44           H
ATOM   5600  CB  HIS B 163       9.114  40.649  96.156  1.00 16.98           H
ATOM   5601  CG  HIS B 163       9.591  39.921  95.524  1.00 14.74           C
ATOM   5602  ND1 HIS B 163      10.961  39.867  95.335  1.00 28.15           N
ATOM   5603  CD2 HIS B 163       9.079  38.936  94.716  1.00 23.41           C
ATOM   5604  CE1 HIS B 163      11.234  38.850  94.481  1.00 23.51           C
ATOM   5605  NE2 HIS B 163      10.111  38.280  94.074  1.00 21.48           N
ATOM   5610  DD1 HIS B 163      11.657  40.500  95.710  1.00 22.95           H
ATOM   5611  DD2 HIS B 163       8.032  38.650  94.610  1.00 32.40           H
ATOM   5612  DE1 HIS B 163      12.220  38.432  94.269  1.00 23.91           H
ATOM   5648  CB  TYR B 166       7.841  45.113 100.115  1.00 23.19           H
ATOM   5649  CG  TYR B 166       7.712  44.830  99.076  1.00 16.72           C
ATOM   5650  CD1 TYR B 166       8.787  44.715  98.192  1.00 15.69           C
ATOM   5651  CD2 TYR B 166       6.419  44.659  98.575  1.00 23.22           C
ATOM   5652  CE1 TYR B 166       8.587  44.361  96.852  1.00 17.00           C
ATOM   5653  CE2 TYR B 166       6.208  44.267  97.257  1.00 27.02           C
ATOM   5654  CZ  TYR B 166       7.293  44.089  96.376  1.00 16.83           C
ATOM   5655  OH  TYR B 166       7.051  43.686  95.115  1.00 24.15           O
ATOM   5660  DD1 TYR B 166       9.805  44.885  98.554  1.00 20.95           H
ATOM   5661  DD2 TYR B 166       5.568  44.867  99.219  1.00 24.11           H
ATOM   5662  DE1 TYR B 166       9.429  44.291  96.150  1.00 22.24           H
ATOM   5663  DE2 TYR B 166       5.196  44.117  96.876  1.00 32.72           H
ATOM   5664  DH  TYR B 166       7.936  43.478  94.652  1.00 22.85           H
TER
HETATM 6228 MN    MN B 201      10.327  36.298  93.011  1.00 28.24          Mn
HETATM 6434  O   DOD B 319      12.305  36.266  93.485  1.00 21.75           O
HETATM 6435  D1  DOD B 319      12.308  35.590  94.194  1.00 24.70           H
HETATM 6518  O   DOD B 348      13.849  41.960  90.603  1.00 26.59           O
HETATM 6519  D1  DOD B 348      13.578  41.616  89.699  1.00 28.23           H
HETATM 6520  D2  DOD B 348      14.639  41.446  90.854  1.00 32.08           H
HETATM 6530  O   DOD B 352      12.958  44.244  91.638  1.00 21.80           O
HETATM 6531  D1  DOD B 352      13.647  44.774  92.086  1.00 19.63           H
HETATM 6532  D2  DOD B 352      13.467  43.561  91.119  1.00 23.60           H
