# Supplementary material for: Critical evaluation of two neutron structures of Mn superoxide dismutase with quantum refinement
Source: J Biol Inorg Chem. 2026 Mar 10;31(3):173–91. doi: 10.1007/s00775-026-02140-5 (PMC13287255; doi:10.1007/s00775-026-02140-5)
Supplement: Supplementary file 2 — Supplementary Material 2 [file 775_2026_2140_MOESM2_ESM.zip › Coord/Redb/dpdw.pdb]

CRYST1   81.330   81.330  242.880  90.00  90.00 120.00 P 61 2 2
SCALE1      0.012296  0.007099  0.000000        0.00000
SCALE2      0.000000  0.014198  0.000000        0.00000
SCALE3      0.000000  0.000000  0.004117        0.00000
ATOM   3529  CB  HIS B  26       5.885  38.852  90.963  1.00 23.48           H
ATOM   3530  CG  HIS B  26       6.586  38.134  91.342  1.00 18.68           C
ATOM   3531  ND1 HIS B  26       6.205  36.913  91.831  1.00 13.10           N
ATOM   3532  CD2 HIS B  26       7.951  38.158  91.467  1.00 22.40           C
ATOM   3533  CE1 HIS B  26       7.301  36.241  92.245  1.00 13.81           C
ATOM   3534  NE2 HIS B  26       8.374  36.989  92.050  1.00 17.07           N
ATOM   3539  DD1 HIS B  26       5.252  36.585  91.839  1.00 27.47           H
ATOM   3540  DD2 HIS B  26       8.649  38.940  91.157  1.00 20.67           H
ATOM   3541  DE1 HIS B  26       7.344  35.238  92.681  1.00 21.94           H
ATOM   3592  N   HIS B  30      10.147  42.745  89.096  1.00 15.36           H
ATOM   3593  CA  HIS B  30      10.948  42.110  89.488  1.00 17.70           C
ATOM   3594  C   HIS B  30      11.560  41.251  88.391  1.00 28.40           C
ATOM   3595  O   HIS B  30      12.779  41.207  88.182  1.00 25.39           O
ATOM   3596  CB  HIS B  30      10.419  41.221  90.628  1.00 21.09           C
ATOM   3597  CG  HIS B  30      10.135  41.989  91.890  1.00 20.60           C
ATOM   3598  ND1 HIS B  30      11.109  42.267  92.844  1.00 15.11           N
ATOM   3599  CD2 HIS B  30       8.972  42.485  92.417  1.00 15.82           C
ATOM   3600  CE1 HIS B  30      10.523  42.868  93.897  1.00 14.44           C
ATOM   3601  NE2 HIS B  30       9.230  43.007  93.670  1.00 18.99           N
ATOM   3603  DA  HIS B  30      11.763  42.747  89.853  1.00 18.55           H
ATOM   3604  DB2 HIS B  30       9.501  40.733  90.293  1.00 15.96           H
ATOM   3605  DB3 HIS B  30      11.127  40.388  90.819  1.00 22.60           H
ATOM   3606  DD1 HIS B  30      12.109  42.092  92.711  1.00 19.97           H
ATOM   3607  DD2 HIS B  30       7.969  42.458  91.987  1.00 22.53           H
ATOM   3608  DE1 HIS B  30      11.030  43.251  94.776  1.00 17.37           H
ATOM   3609  DE2 HIS B  30       8.443  43.341  94.387  1.00 23.90           H
ATOM   3610  N   HIS B  31      10.701  40.449  87.706  1.00 15.66           N
ATOM   3611  CA  HIS B  31      11.210  39.584  86.669  1.00 20.46           C
ATOM   3612  C   HIS B  31      11.681  40.181  85.878  1.00 17.73           H
ATOM   3614  CB  HIS B  31      10.386  38.997  86.289  1.00 18.24           H
ATOM   3620  D   HIS B  31       9.698  40.567  87.796  1.00 19.58           H
ATOM   3621  DA  HIS B  31      11.980  38.924  87.096  1.00 24.65           H
ATOM   3651  CB  TYR B  34      15.834  38.955  87.202  1.00 20.42           H
ATOM   3652  CG  TYR B  34      15.677  38.940  88.278  1.00 26.55           C
ATOM   3653  CD1 TYR B  34      16.657  39.316  89.206  1.00 19.98           C
ATOM   3654  CD2 TYR B  34      14.407  38.557  88.738  1.00 28.44           C
ATOM   3655  CE1 TYR B  34      16.351  39.345  90.568  1.00 18.66           C
ATOM   3656  CE2 TYR B  34      14.093  38.591  90.098  1.00 19.06           C
ATOM   3657  CZ  TYR B  34      15.053  39.039  91.011  1.00 20.75           C
ATOM   3658  OH  TYR B  34      14.703  39.198  92.336  1.00 22.25           O
ATOM   3663  DD1 TYR B  34      17.674  39.576  88.893  1.00 30.37           H
ATOM   3664  DD2 TYR B  34      13.621  38.304  88.017  1.00 20.11           H
ATOM   3665  DE1 TYR B  34      17.128  39.609  91.293  1.00 20.98           H
ATOM   3666  DE2 TYR B  34      13.084  38.358  90.434  1.00 27.14           H
ATOM   3667  DH  TYR B  34      15.039  40.080  92.593  1.00 26.79           H
ATOM   4256  CB  HIS B  74      10.485  34.704  87.784  1.00 29.95           H
ATOM   4257  CG  HIS B  74      10.725  35.090  88.766  1.00 18.65           C
ATOM   4258  ND1 HIS B  74      12.030  35.320  89.111  1.00 25.50           N
ATOM   4259  CD2 HIS B  74       9.984  35.493  89.855  1.00 26.24           C
ATOM   4260  CE1 HIS B  74      12.081  35.822  90.376  1.00 26.58           C
ATOM   4261  NE2 HIS B  74      10.837  35.948  90.845  1.00 28.93           N
ATOM   4266  DD1 HIS B  74      12.825  35.057  88.551  1.00 19.67           H
ATOM   4267  DD2 HIS B  74       8.903  35.519  89.984  1.00 21.47           H
ATOM   4268  DE1 HIS B  74      13.020  36.006  90.930  1.00 20.03           H
ATOM   4983  CB  TRP B 123      13.145  29.262  94.861  1.00 27.15           H
ATOM   4984  CG  TRP B 123      13.014  30.184  94.280  1.00 19.26           C
ATOM   4985  CD1 TRP B 123      13.895  31.259  94.201  1.00 15.11           C
ATOM   4986  CD2 TRP B 123      11.946  30.474  93.360  1.00 15.57           C
ATOM   4987  NE1 TRP B 123      13.403  32.232  93.375  1.00 24.47           N
ATOM   4988  CE2 TRP B 123      12.237  31.784  92.835  1.00 23.29           C
ATOM   4989  CE3 TRP B 123      10.808  29.809  92.845  1.00 22.73           C
ATOM   4990  CZ2 TRP B 123      11.461  32.412  91.866  1.00 24.69           C
ATOM   4991  CZ3 TRP B 123      10.062  30.421  91.834  1.00 16.97           C
ATOM   4992  CH2 TRP B 123      10.396  31.698  91.329  1.00 16.07           C
ATOM   4997  DD1 TRP B 123      14.860  31.462  94.646  1.00 18.04           H
ATOM   4998  DE1 TRP B 123      13.948  33.073  93.056  1.00 24.31           H
ATOM   4999  DE3 TRP B 123      10.488  28.826  93.216  1.00 21.03           H
ATOM   5000  DH2 TRP B 123       9.779  32.155  90.554  1.00 30.59           H
ATOM   5001  DZ2 TRP B 123      11.725  33.436  91.603  1.00 30.26           H
ATOM   5002  DZ3 TRP B 123       9.139  29.953  91.486  1.00 18.33           H
ATOM   5297  CB  GLN B 143      17.597  34.557  91.916  1.00 24.29           H
ATOM   5298  CG  GLN B 143      17.017  35.456  92.168  1.00 25.02           C
ATOM   5299  CD  GLN B 143      15.511  35.178  92.339  1.00 18.70           C
ATOM   5300  OE1 GLN B 143      15.143  33.976  92.400  1.00 29.68           O
ATOM   5301  NE2 GLN B 143      14.686  36.219  92.428  1.00 27.64           N
ATOM   5306  DG2 GLN B 143      17.455  35.869  93.090  1.00 24.25           H
ATOM   5307  DG3 GLN B 143      17.196  36.200  91.372  1.00 24.75           H
ATOM   5308 DE22 GLN B 143      15.235  37.092  92.411  1.00 20.22           H
ATOM   5530  CA  ASP B 159       8.890  31.799  95.108  1.00 21.66           H
ATOM   5533  CB  ASP B 159       8.687  32.562  94.352  1.00 22.99           C
ATOM   5534  CG  ASP B 159       9.601  33.792  94.434  1.00 16.00           C
ATOM   5535  OD1 ASP B 159      10.677  33.789  95.033  1.00 16.59           O
ATOM   5536  OD2 ASP B 159       9.158  34.812  93.731  1.00 20.49           O
ATOM   5539  DB2 ASP B 159       8.859  32.091  93.368  1.00 23.75           H
ATOM   5540  DB3 ASP B 159       7.611  32.813  94.381  1.00 21.49           H
ATOM   5600  CB  HIS B 163       9.129  40.635  96.156  1.00 16.55           H
ATOM   5601  CG  HIS B 163       9.611  39.899  95.534  1.00 14.97           C
ATOM   5602  ND1 HIS B 163      10.985  39.879  95.341  1.00 26.54           N
ATOM   5603  CD2 HIS B 163       9.131  38.914  94.706  1.00 21.31           C
ATOM   5604  CE1 HIS B 163      11.289  38.883  94.474  1.00 23.71           C
ATOM   5605  NE2 HIS B 163      10.178  38.287  94.050  1.00 22.54           N
ATOM   5610  DD1 HIS B 163      11.669  40.499  95.759  1.00 23.00           H
ATOM   5611  DD2 HIS B 163       8.090  38.602  94.592  1.00 33.17           H
ATOM   5612  DE1 HIS B 163      12.302  38.585  94.207  1.00 26.41           H
ATOM   5648  CB  TYR B 166       7.833  45.100 100.101  1.00 22.09           H
ATOM   5649  CG  TYR B 166       7.723  44.817  99.050  1.00 16.70           C
ATOM   5650  CD1 TYR B 166       8.837  44.707  98.207  1.00 15.73           C
ATOM   5651  CD2 TYR B 166       6.458  44.623  98.476  1.00 23.31           C
ATOM   5652  CE1 TYR B 166       8.696  44.333  96.867  1.00 18.10           C
ATOM   5653  CE2 TYR B 166       6.313  44.233  97.144  1.00 26.56           C
ATOM   5654  CZ  TYR B 166       7.439  44.041  96.285  1.00 14.43           C
ATOM   5655  OH  TYR B 166       7.317  43.630  95.046  1.00 18.81           O
ATOM   5660  DD1 TYR B 166       9.846  44.891  98.595  1.00 20.96           H
ATOM   5661  DD2 TYR B 166       5.568  44.799  99.080  1.00 22.76           H
ATOM   5662  DE1 TYR B 166       9.569  44.262  96.203  1.00 22.80           H
ATOM   5663  DE2 TYR B 166       5.316  44.069  96.721  1.00 32.46           H
TER
HETATM 6227 MN    MN B 201      10.289  36.309  92.976  1.00 28.57          Mn
HETATM 6433  O   DOD B 319      12.290  36.047  93.687  1.00 23.34           O
HETATM 6434  D1  DOD B 319      12.174  35.241  94.248  1.00 33.46           H
HETATM 6435  D2  DOD B 319      13.218  36.045  93.251  1.00 18.25           H
HETATM 6518  O   DOD B 348      13.850  41.735  90.816  1.00 28.68           O
HETATM 6519  D1  DOD B 348      13.724  41.413  89.886  1.00 24.81           H
HETATM 6520  D2  DOD B 348      14.261  42.630  90.757  1.00 20.53           H
HETATM 6530  O   DOD B 352      13.473  44.183  91.808  1.00 18.85           O
HETATM 6531  D1  DOD B 352      13.774  45.115  91.824  1.00 23.60           H
HETATM 6532  D2  DOD B 352      12.618  44.205  91.330  1.00 22.89           H
