# Supplementary material for: Critical evaluation of two neutron structures of Mn superoxide dismutase with quantum refinement
Source: J Biol Inorg Chem. 2026 Mar 10;31(3):173–91. doi: 10.1007/s00775-026-02140-5 (PMC13287255; doi:10.1007/s00775-026-02140-5)
Supplement: Supplementary file 2 — Supplementary Material 2 [file 775_2026_2140_MOESM2_ESM.zip › Coord/Redb/rd2oc.pdb]

CRYST1   81.330   81.330  242.880  90.00  90.00 120.00 P 61 2 2
SCALE1      0.012296  0.007099  0.000000        0.00000
SCALE2      0.000000  0.014198  0.000000        0.00000
SCALE3      0.000000  0.000000  0.004117        0.00000
ATOM   3529  CB  HIS B  26       5.892  38.868  90.983  1.00 23.58           H
ATOM   3530  CG  HIS B  26       6.600  38.162  91.376  1.00 18.71           C
ATOM   3531  ND1 HIS B  26       6.220  36.930  91.838  1.00 15.18           N
ATOM   3532  CD2 HIS B  26       7.966  38.183  91.486  1.00 22.83           C
ATOM   3533  CE1 HIS B  26       7.324  36.253  92.228  1.00 14.14           C
ATOM   3534  NE2 HIS B  26       8.391  37.000  92.032  1.00 17.09           N
ATOM   3539  DD1 HIS B  26       5.263  36.635  91.921  1.00 27.76           H
ATOM   3540  DD2 HIS B  26       8.652  38.976  91.179  1.00 21.99           H
ATOM   3541  DE1 HIS B  26       7.363  35.251  92.661  1.00 21.29           H
ATOM   3592  N   HIS B  30      10.132  42.738  89.081  1.00 16.27           H
ATOM   3593  CA  HIS B  30      10.924  42.107  89.481  1.00 18.33           C
ATOM   3594  C   HIS B  30      11.543  41.250  88.396  1.00 29.61           C
ATOM   3595  O   HIS B  30      12.772  41.182  88.217  1.00 27.16           O
ATOM   3596  CB  HIS B  30      10.414  41.205  90.620  1.00 20.88           C
ATOM   3597  CG  HIS B  30      10.137  41.952  91.895  1.00 21.43           C
ATOM   3598  ND1 HIS B  30      11.094  42.218  92.866  1.00 15.90           N
ATOM   3599  CD2 HIS B  30       8.974  42.481  92.402  1.00 17.28           C
ATOM   3600  CE1 HIS B  30      10.480  42.879  93.880  1.00 14.60           C
ATOM   3601  NE2 HIS B  30       9.200  43.040  93.641  1.00 14.74           N
ATOM   3603  DA  HIS B  30      11.692  42.792  89.864  1.00 20.07           H
ATOM   3604  DB2 HIS B  30       9.504  40.682  90.297  1.00 16.80           H
ATOM   3605  DB3 HIS B  30      11.163  40.398  90.775  1.00 24.80           H
ATOM   3606  DD1 HIS B  30      12.098  42.192  92.708  1.00 20.02           H
ATOM   3607  DD2 HIS B  30       7.984  42.459  91.940  1.00 22.76           H
ATOM   3608  DE1 HIS B  30      10.993  43.266  94.753  1.00 17.42           H
ATOM   3609  N   HIS B  31      10.695  40.458  87.688  1.00 16.69           N
ATOM   3610  CA  HIS B  31      11.204  39.579  86.665  1.00 20.84           C
ATOM   3611  C   HIS B  31      11.675  40.174  85.869  1.00 18.97           H
ATOM   3613  CB  HIS B  31      10.376  38.989  86.291  1.00 19.20           H
ATOM   3619  D   HIS B  31       9.691  40.577  87.781  1.00 19.64           H
ATOM   3620  DA  HIS B  31      11.968  38.910  87.090  1.00 25.24           H
ATOM   3650  CB  TYR B  34      15.853  38.968  87.194  1.00 20.97           H
ATOM   3651  CG  TYR B  34      15.715  38.962  88.274  1.00 27.57           C
ATOM   3652  CD1 TYR B  34      16.729  39.331  89.171  1.00 21.05           C
ATOM   3653  CD2 TYR B  34      14.451  38.614  88.772  1.00 30.11           C
ATOM   3654  CE1 TYR B  34      16.482  39.369  90.541  1.00 17.94           C
ATOM   3655  CE2 TYR B  34      14.190  38.643  90.144  1.00 19.68           C
ATOM   3656  CZ  TYR B  34      15.200  39.066  91.026  1.00 21.85           C
ATOM   3657  OH  TYR B  34      15.029  39.215  92.384  1.00 22.01           O
ATOM   3662  DD1 TYR B  34      17.732  39.593  88.817  1.00 31.29           H
ATOM   3663  DD2 TYR B  34      13.646  38.356  88.077  1.00 20.85           H
ATOM   3664  DE1 TYR B  34      17.262  39.635  91.261  1.00 22.18           H
ATOM   3665  DE2 TYR B  34      13.201  38.349  90.497  1.00 26.17           H
ATOM   3666  DH  TYR B  34      14.074  39.166  92.587  1.00 34.14           H
ATOM   4255  CB  HIS B  74      10.458  34.700  87.763  1.00 30.23           H
ATOM   4256  CG  HIS B  74      10.683  35.093  88.735  1.00 19.76           C
ATOM   4257  ND1 HIS B  74      11.989  35.315  89.080  1.00 24.83           N
ATOM   4258  CD2 HIS B  74       9.943  35.493  89.823  1.00 26.32           C
ATOM   4259  CE1 HIS B  74      12.028  35.811  90.342  1.00 26.26           C
ATOM   4260  NE2 HIS B  74      10.791  35.940  90.815  1.00 28.08           N
ATOM   4265  DD1 HIS B  74      12.779  35.037  88.516  1.00 19.67           H
ATOM   4266  DD2 HIS B  74       8.860  35.506  89.939  1.00 22.45           H
ATOM   4267  DE1 HIS B  74      12.956  36.012  90.882  1.00 20.03           H
ATOM   4982  CB  TRP B 123      13.152  29.253  94.863  1.00 27.53           H
ATOM   4983  CG  TRP B 123      13.028  30.174  94.284  1.00 19.64           C
ATOM   4984  CD1 TRP B 123      13.912  31.244  94.210  1.00 15.59           C
ATOM   4985  CD2 TRP B 123      11.962  30.460  93.360  1.00 15.60           C
ATOM   4986  NE1 TRP B 123      13.420  32.209  93.376  1.00 24.19           N
ATOM   4987  CE2 TRP B 123      12.252  31.764  92.835  1.00 23.86           C
ATOM   4988  CE3 TRP B 123      10.815  29.801  92.858  1.00 23.18           C
ATOM   4989  CZ2 TRP B 123      11.465  32.414  91.891  1.00 23.92           C
ATOM   4990  CZ3 TRP B 123      10.067  30.422  91.855  1.00 17.32           C
ATOM   4991  CH2 TRP B 123      10.398  31.703  91.359  1.00 15.34           C
ATOM   4996  DD1 TRP B 123      14.887  31.431  94.632  1.00 18.50           H
ATOM   4997  DE1 TRP B 123      13.938  33.034  93.050  1.00 24.44           H
ATOM   4998  DE3 TRP B 123      10.480  28.831  93.245  1.00 21.83           H
ATOM   4999  DH2 TRP B 123       9.779  32.159  90.586  1.00 30.24           H
ATOM   5000  DZ2 TRP B 123      11.696  33.452  91.659  1.00 30.44           H
ATOM   5001  DZ3 TRP B 123       9.136  29.968  91.512  1.00 18.34           H
ATOM   5296  CB  GLN B 143      17.680  34.538  91.902  1.00 24.00           H
ATOM   5297  CG  GLN B 143      17.139  35.448  92.144  1.00 25.14           C
ATOM   5298  CD  GLN B 143      15.655  35.161  92.307  1.00 19.72           C
ATOM   5299  OE1 GLN B 143      15.222  34.003  92.338  1.00 30.29           O
ATOM   5300  NE2 GLN B 143      14.871  36.248  92.440  1.00 31.43           N
ATOM   5305  DG2 GLN B 143      17.549  35.845  93.086  1.00 24.36           H
ATOM   5306  DG3 GLN B 143      17.339  36.172  91.336  1.00 26.03           H
ATOM   5307 DE21 GLN B 143      13.878  36.143  92.848  1.00 25.69           H
ATOM   5308 DE22 GLN B 143      15.349  37.154  92.505  1.00 22.15           H
ATOM   5530  CA  ASP B 159       8.894  31.794  95.101  1.00 22.03           H
ATOM   5533  CB  ASP B 159       8.685  32.549  94.342  1.00 23.00           C
ATOM   5534  CG  ASP B 159       9.574  33.800  94.438  1.00 16.29           C
ATOM   5535  OD1 ASP B 159      10.641  33.800  95.048  1.00 15.85           O
ATOM   5536  OD2 ASP B 159       9.116  34.821  93.753  1.00 20.35           O
ATOM   5539  DB2 ASP B 159       8.851  32.079  93.361  1.00 23.50           H
ATOM   5540  DB3 ASP B 159       7.600  32.760  94.396  1.00 20.67           H
ATOM   5600  CB  HIS B 163       9.118  40.647  96.156  1.00 17.12           H
ATOM   5601  CG  HIS B 163       9.592  39.918  95.525  1.00 14.55           C
ATOM   5602  ND1 HIS B 163      10.964  39.874  95.327  1.00 27.79           N
ATOM   5603  CD2 HIS B 163       9.084  38.928  94.719  1.00 23.28           C
ATOM   5604  CE1 HIS B 163      11.236  38.853  94.474  1.00 23.44           C
ATOM   5605  NE2 HIS B 163      10.113  38.276  94.072  1.00 21.51           N
ATOM   5610  DD1 HIS B 163      11.657  40.514  95.694  1.00 22.72           H
ATOM   5611  DD2 HIS B 163       8.038  38.633  94.634  1.00 32.88           H
ATOM   5612  DE1 HIS B 163      12.219  38.420  94.283  1.00 24.03           H
ATOM   5648  CB  TYR B 166       7.843  45.109 100.122  1.00 23.37           H
ATOM   5649  CG  TYR B 166       7.714  44.827  99.081  1.00 16.53           C
ATOM   5650  CD1 TYR B 166       8.790  44.710  98.195  1.00 15.89           C
ATOM   5651  CD2 TYR B 166       6.419  44.662  98.579  1.00 23.14           C
ATOM   5652  CE1 TYR B 166       8.587  44.361  96.857  1.00 17.14           C
ATOM   5653  CE2 TYR B 166       6.208  44.278  97.259  1.00 26.73           C
ATOM   5654  CZ  TYR B 166       7.294  44.097  96.380  1.00 16.57           C
ATOM   5655  OH  TYR B 166       7.052  43.690  95.120  1.00 24.17           O
ATOM   5660  DD1 TYR B 166       9.811  44.877  98.556  1.00 21.25           H
ATOM   5661  DD2 TYR B 166       5.568  44.864  99.224  1.00 24.48           H
ATOM   5662  DE1 TYR B 166       9.423  44.287  96.150  1.00 22.03           H
ATOM   5663  DE2 TYR B 166       5.198  44.123  96.878  1.00 33.28           H
ATOM   5664  DH  TYR B 166       7.937  43.482  94.654  1.00 22.81           H
TER
HETATM 6228 MN    MN B 201      10.322  36.300  93.012  1.00 28.67          Mn
HETATM 6434  O   DOD B 319      12.298  36.269  93.493  1.00 21.76           O
HETATM 6435  D1  DOD B 319      12.284  35.568  94.178  1.00 24.98           H
HETATM 6518  O   DOD B 348      13.821  41.925  90.641  1.00 27.50           O
HETATM 6519  D1  DOD B 348      13.557  41.619  89.722  1.00 27.55           H
HETATM 6520  D2  DOD B 348      14.623  41.421  90.867  1.00 32.99           H
HETATM 6530  O   DOD B 352      13.077  44.267  91.739  1.00 20.71           O
HETATM 6531  D1  DOD B 352      13.624  45.059  91.572  1.00 24.00           H
HETATM 6532  D2  DOD B 352      13.510  43.534  91.225  1.00 23.89           H
