# Supplementary material for: Critical evaluation of two neutron structures of Mn superoxide dismutase with quantum refinement
Source: J Biol Inorg Chem. 2026 Mar 10;31(3):173–91. doi: 10.1007/s00775-026-02140-5 (PMC13287255; doi:10.1007/s00775-026-02140-5)
Supplement: Supplementary file 2 — Supplementary Material 2 [file 775_2026_2140_MOESM2_ESM.zip › Coord/Redb/rd2oa.pdb]

CRYST1   81.330   81.330  242.880  90.00  90.00 120.00 P 61 2 2
SCALE1      0.012296  0.007099  0.000000        0.00000
SCALE2      0.000000  0.014198  0.000000        0.00000
SCALE3      0.000000  0.000000  0.004117        0.00000
ATOM   3529  CB  HIS B  26       5.891  38.862  90.978  1.00 23.42           H
ATOM   3530  CG  HIS B  26       6.594  38.148  91.358  1.00 18.56           C
ATOM   3531  ND1 HIS B  26       6.217  36.926  91.839  1.00 13.90           N
ATOM   3532  CD2 HIS B  26       7.961  38.168  91.466  1.00 22.86           C
ATOM   3533  CE1 HIS B  26       7.317  36.246  92.233  1.00 15.25           C
ATOM   3534  NE2 HIS B  26       8.386  36.991  92.029  1.00 17.30           N
ATOM   3539  DD1 HIS B  26       5.257  36.627  91.904  1.00 27.33           H
ATOM   3540  DD2 HIS B  26       8.656  38.960  91.173  1.00 21.63           H
ATOM   3541  DE1 HIS B  26       7.361  35.241  92.659  1.00 21.71           H
ATOM   3592  N   HIS B  30      10.134  42.742  89.086  1.00 15.66           H
ATOM   3593  CA  HIS B  30      10.931  42.109  89.477  1.00 18.31           C
ATOM   3594  C   HIS B  30      11.536  41.246  88.386  1.00 29.51           C
ATOM   3595  O   HIS B  30      12.760  41.161  88.198  1.00 27.33           O
ATOM   3596  CB  HIS B  30      10.421  41.213  90.620  1.00 21.18           C
ATOM   3597  CG  HIS B  30      10.154  41.977  91.889  1.00 21.81           C
ATOM   3598  ND1 HIS B  30      11.118  42.250  92.848  1.00 16.08           N
ATOM   3599  CD2 HIS B  30       8.985  42.483  92.407  1.00 16.23           C
ATOM   3600  CE1 HIS B  30      10.500  42.879  93.879  1.00 14.74           C
ATOM   3601  NE2 HIS B  30       9.216  43.022  93.656  1.00 15.19           N
ATOM   3603  DA  HIS B  30      11.717  42.783  89.844  1.00 19.80           H
ATOM   3604  DB2 HIS B  30       9.504  40.710  90.286  1.00 17.15           H
ATOM   3605  DB3 HIS B  30      11.148  40.393  90.799  1.00 24.06           H
ATOM   3606  DD1 HIS B  30      12.122  42.254  92.669  1.00 19.58           H
ATOM   3607  DD2 HIS B  30       7.991  42.443  91.955  1.00 22.34           H
ATOM   3608  DE1 HIS B  30      11.016  43.273  94.747  1.00 17.21           H
ATOM   3609  N   HIS B  31      10.685  40.449  87.689  1.00 16.58           N
ATOM   3610  CA  HIS B  31      11.202  39.572  86.667  1.00 20.88           C
ATOM   3611  C   HIS B  31      11.672  40.169  85.872  1.00 18.55           H
ATOM   3613  CB  HIS B  31      10.377  38.987  86.286  1.00 18.97           H
ATOM   3619  D   HIS B  31       9.682  40.572  87.771  1.00 20.08           H
ATOM   3620  DA  HIS B  31      11.972  38.914  87.099  1.00 25.51           H
ATOM   3650  CB  TYR B  34      15.849  38.965  87.199  1.00 20.94           H
ATOM   3651  CG  TYR B  34      15.720  38.953  88.275  1.00 27.34           C
ATOM   3652  CD1 TYR B  34      16.741  39.328  89.163  1.00 21.41           C
ATOM   3653  CD2 TYR B  34      14.459  38.607  88.777  1.00 30.33           C
ATOM   3654  CE1 TYR B  34      16.493  39.371  90.534  1.00 17.74           C
ATOM   3655  CE2 TYR B  34      14.200  38.642  90.150  1.00 19.74           C
ATOM   3656  CZ  TYR B  34      15.214  39.066  91.026  1.00 22.36           C
ATOM   3657  OH  TYR B  34      15.061  39.226  92.382  1.00 21.94           O
ATOM   3662  DD1 TYR B  34      17.745  39.589  88.809  1.00 31.96           H
ATOM   3663  DD2 TYR B  34      13.645  38.351  88.091  1.00 20.82           H
ATOM   3664  DE1 TYR B  34      17.274  39.657  91.244  1.00 22.31           H
ATOM   3665  DE2 TYR B  34      13.201  38.378  90.496  1.00 26.17           H
ATOM   3666  DH  TYR B  34      14.110  39.194  92.606  1.00 33.93           H
ATOM   4255  CB  HIS B  74      10.458  34.694  87.762  1.00 30.32           H
ATOM   4256  CG  HIS B  74      10.681  35.084  88.736  1.00 19.97           C
ATOM   4257  ND1 HIS B  74      11.986  35.312  89.079  1.00 25.02           N
ATOM   4258  CD2 HIS B  74       9.933  35.485  89.823  1.00 26.57           C
ATOM   4259  CE1 HIS B  74      12.020  35.816  90.341  1.00 26.53           C
ATOM   4260  NE2 HIS B  74      10.783  35.939  90.808  1.00 28.38           N
ATOM   4265  DD1 HIS B  74      12.773  35.029  88.517  1.00 19.67           H
ATOM   4266  DD2 HIS B  74       8.853  35.515  89.947  1.00 22.29           H
ATOM   4267  DE1 HIS B  74      12.943  35.999  90.895  1.00 20.03           H
ATOM   4982  CB  TRP B 123      13.150  29.259  94.863  1.00 27.77           H
ATOM   4983  CG  TRP B 123      13.021  30.185  94.285  1.00 19.68           C
ATOM   4984  CD1 TRP B 123      13.908  31.253  94.204  1.00 15.36           C
ATOM   4985  CD2 TRP B 123      11.950  30.471  93.368  1.00 15.36           C
ATOM   4986  NE1 TRP B 123      13.413  32.219  93.370  1.00 24.44           N
ATOM   4987  CE2 TRP B 123      12.239  31.777  92.837  1.00 24.21           C
ATOM   4988  CE3 TRP B 123      10.810  29.802  92.852  1.00 23.15           C
ATOM   4989  CZ2 TRP B 123      11.455  32.413  91.880  1.00 23.98           C
ATOM   4990  CZ3 TRP B 123      10.066  30.414  91.838  1.00 17.23           C
ATOM   4991  CH2 TRP B 123      10.392  31.696  91.340  1.00 15.62           C
ATOM   4996  DD1 TRP B 123      14.871  31.468  94.644  1.00 18.33           H
ATOM   4997  DE1 TRP B 123      13.927  33.057  93.069  1.00 24.37           H
ATOM   4998  DE3 TRP B 123      10.483  28.822  93.235  1.00 21.58           H
ATOM   4999  DH2 TRP B 123       9.771  32.156  90.568  1.00 30.78           H
ATOM   5000  DZ2 TRP B 123      11.692  33.449  91.636  1.00 30.82           H
ATOM   5001  DZ3 TRP B 123       9.141  29.945  91.497  1.00 18.60           H
ATOM   5296  CB  GLN B 143      17.681  34.540  91.895  1.00 24.16           H
ATOM   5297  CG  GLN B 143      17.136  35.446  92.136  1.00 25.30           C
ATOM   5298  CD  GLN B 143      15.654  35.152  92.292  1.00 20.01           C
ATOM   5299  OE1 GLN B 143      15.224  33.991  92.314  1.00 30.51           O
ATOM   5300  NE2 GLN B 143      14.861  36.233  92.424  1.00 31.39           N
ATOM   5305  DG2 GLN B 143      17.558  35.846  93.071  1.00 24.06           H
ATOM   5306  DG3 GLN B 143      17.320  36.186  91.339  1.00 26.18           H
ATOM   5307 DE21 GLN B 143      13.883  36.118  92.856  1.00 25.75           H
ATOM   5308 DE22 GLN B 143      15.334  37.138  92.497  1.00 22.33           H
ATOM   5530  CA  ASP B 159       8.887  31.801  95.100  1.00 22.13           H
ATOM   5533  CB  ASP B 159       8.679  32.556  94.335  1.00 22.75           C
ATOM   5534  CG  ASP B 159       9.578  33.797  94.427  1.00 16.54           C
ATOM   5535  OD1 ASP B 159      10.649  33.796  95.031  1.00 15.70           O
ATOM   5536  OD2 ASP B 159       9.126  34.816  93.738  1.00 20.56           O
ATOM   5539  DB2 ASP B 159       8.859  32.077  93.358  1.00 24.08           H
ATOM   5540  DB3 ASP B 159       7.598  32.789  94.370  1.00 20.69           H
ATOM   5600  CB  HIS B 163       9.114  40.652  96.155  1.00 17.19           H
ATOM   5601  CG  HIS B 163       9.593  39.922  95.528  1.00 14.94           C
ATOM   5602  ND1 HIS B 163      10.962  39.873  95.342  1.00 27.81           N
ATOM   5603  CD2 HIS B 163       9.083  38.941  94.714  1.00 22.97           C
ATOM   5604  CE1 HIS B 163      11.237  38.858  94.482  1.00 23.76           C
ATOM   5605  NE2 HIS B 163      10.117  38.289  94.067  1.00 21.91           N
ATOM   5610  DD1 HIS B 163      11.657  40.513  95.710  1.00 23.35           H
ATOM   5611  DD2 HIS B 163       8.038  38.651  94.609  1.00 33.68           H
ATOM   5612  DE1 HIS B 163      12.222  38.431  94.293  1.00 24.08           H
ATOM   5648  CB  TYR B 166       7.842  45.102 100.122  1.00 23.17           H
ATOM   5649  CG  TYR B 166       7.708  44.821  99.079  1.00 16.74           C
ATOM   5650  CD1 TYR B 166       8.793  44.710  98.197  1.00 15.65           C
ATOM   5651  CD2 TYR B 166       6.412  44.648  98.575  1.00 22.96           C
ATOM   5652  CE1 TYR B 166       8.589  44.352  96.858  1.00 17.14           C
ATOM   5653  CE2 TYR B 166       6.204  44.271  97.252  1.00 26.76           C
ATOM   5654  CZ  TYR B 166       7.293  44.097  96.381  1.00 16.52           C
ATOM   5655  OH  TYR B 166       7.057  43.699  95.116  1.00 24.18           O
ATOM   5660  DD1 TYR B 166       9.818  44.883  98.540  1.00 20.96           H
ATOM   5661  DD2 TYR B 166       5.553  44.835  99.214  1.00 24.56           H
ATOM   5662  DE1 TYR B 166       9.416  44.253  96.139  1.00 21.95           H
ATOM   5663  DE2 TYR B 166       5.201  44.100  96.859  1.00 33.16           H
ATOM   5664  DH  TYR B 166       7.941  43.486  94.661  1.00 22.60           H
TER
HETATM 6228 MN    MN B 201      10.328  36.293  93.013  1.00 29.16          Mn
HETATM 6434  O   DOD B 319      12.299  36.243  93.479  1.00 21.62           O
HETATM 6435  D1  DOD B 319      12.287  35.562  94.181  1.00 25.08           H
HETATM 6518  O   DOD B 348      13.787  41.921  90.623  1.00 27.06           O
HETATM 6519  D1  DOD B 348      13.565  41.600  89.696  1.00 28.14           H
HETATM 6520  D2  DOD B 348      14.668  41.549  90.833  1.00 31.43           H
HETATM 6530  O   DOD B 352      13.403  44.305  91.869  1.00 19.60           O
HETATM 6531  D1  DOD B 352      12.573  44.617  91.455  1.00 27.33           H
HETATM 6532  D2  DOD B 352      13.723  43.613  91.230  1.00 25.01           H
