# Supplementary material for: Critical evaluation of two neutron structures of Mn superoxide dismutase with quantum refinement
Source: J Biol Inorg Chem. 2026 Mar 10;31(3):173–91. doi: 10.1007/s00775-026-02140-5 (PMC13287255; doi:10.1007/s00775-026-02140-5)
Supplement: Supplementary file 2 — Supplementary Material 2 [file 775_2026_2140_MOESM2_ESM.zip › Coord/Redb/lp2hb.pdb]

CRYST1   81.330   81.330  242.880  90.00  90.00 120.00 P 61 2 2
SCALE1      0.012296  0.007099  0.000000        0.00000
SCALE2      0.000000  0.014198  0.000000        0.00000
SCALE3      0.000000  0.000000  0.004117        0.00000
ATOM   3529  CB  HIS B  26       5.860  38.861  90.958  1.00 23.57           H
ATOM   3530  CG  HIS B  26       6.555  38.145  91.343  1.00 17.57           C
ATOM   3531  ND1 HIS B  26       6.155  36.928  91.818  1.00 14.91           N
ATOM   3532  CD2 HIS B  26       7.918  38.157  91.462  1.00 22.37           C
ATOM   3533  CE1 HIS B  26       7.239  36.233  92.213  1.00 14.33           C
ATOM   3534  NE2 HIS B  26       8.318  36.969  92.026  1.00 15.34           N
ATOM   3539  DD1 HIS B  26       5.197  36.611  91.805  1.00 29.00           H
ATOM   3540  DD2 HIS B  26       8.625  38.922  91.141  1.00 21.53           H
ATOM   3541  DE1 HIS B  26       7.255  35.221  92.620  1.00 22.18           H
ATOM   3592  N   HIS B  30      10.138  42.742  89.081  1.00 16.35           H
ATOM   3593  CA  HIS B  30      10.933  42.113  89.465  1.00 18.06           C
ATOM   3594  C   HIS B  30      11.536  41.232  88.385  1.00 28.68           C
ATOM   3595  O   HIS B  30      12.765  41.123  88.247  1.00 27.40           O
ATOM   3596  CB  HIS B  30      10.434  41.215  90.603  1.00 21.57           C
ATOM   3597  CG  HIS B  30      10.174  41.964  91.872  1.00 22.26           C
ATOM   3598  ND1 HIS B  30      11.151  42.250  92.823  1.00 16.79           N
ATOM   3599  CD2 HIS B  30       9.002  42.442  92.392  1.00 16.74           C
ATOM   3600  CE1 HIS B  30      10.583  42.865  93.867  1.00 14.78           C
ATOM   3601  NE2 HIS B  30       9.286  42.973  93.633  1.00 18.74           N
ATOM   3603  DA  HIS B  30      11.701  42.812  89.816  1.00 19.23           H
ATOM   3604  DB2 HIS B  30       9.522  40.704  90.276  1.00 16.28           H
ATOM   3605  DB3 HIS B  30      11.169  40.407  90.790  1.00 24.61           H
ATOM   3606  DD1 HIS B  30      12.152  42.356  92.589  1.00 21.83           H
ATOM   3607  DD2 HIS B  30       8.000  42.414  91.966  1.00 22.18           H
ATOM   3608  DE1 HIS B  30      11.085  43.284  94.734  1.00 18.43           H
ATOM   3609  DE2 HIS B  30       8.556  43.317  94.315  1.00 22.00           H
ATOM   3610  N   HIS B  31      10.680  40.448  87.685  1.00 15.40           N
ATOM   3611  CA  HIS B  31      11.207  39.571  86.660  1.00 20.85           C
ATOM   3612  C   HIS B  31      11.674  40.168  85.864  1.00 18.93           H
ATOM   3614  CB  HIS B  31      10.382  38.987  86.285  1.00 18.67           H
ATOM   3620  D   HIS B  31       9.680  40.634  87.703  1.00 19.79           H
ATOM   3621  DA  HIS B  31      11.974  38.922  87.107  1.00 23.96           H
ATOM   3651  CB  TYR B  34      15.856  38.950  87.204  1.00 20.31           H
ATOM   3652  CG  TYR B  34      15.734  38.938  88.281  1.00 27.61           C
ATOM   3653  CD1 TYR B  34      16.762  39.305  89.161  1.00 22.02           C
ATOM   3654  CD2 TYR B  34      14.473  38.595  88.785  1.00 29.47           C
ATOM   3655  CE1 TYR B  34      16.525  39.347  90.536  1.00 18.10           C
ATOM   3656  CE2 TYR B  34      14.220  38.649  90.157  1.00 20.19           C
ATOM   3657  CZ  TYR B  34      15.247  39.055  91.024  1.00 22.77           C
ATOM   3658  OH  TYR B  34      15.071  39.175  92.398  1.00 22.06           O
ATOM   3663  DD1 TYR B  34      17.761  39.566  88.794  1.00 31.94           H
ATOM   3664  DD2 TYR B  34      13.660  38.333  88.101  1.00 20.38           H
ATOM   3665  DE1 TYR B  34      17.303  39.635  91.245  1.00 22.42           H
ATOM   3666  DE2 TYR B  34      13.211  38.430  90.506  1.00 25.34           H
ATOM   3667  DH  TYR B  34      14.179  39.552  92.531  1.00 34.29           H
ATOM   4256  CB  HIS B  74      10.439  34.696  87.764  1.00 30.56           H
ATOM   4257  CG  HIS B  74      10.667  35.094  88.740  1.00 19.89           C
ATOM   4258  ND1 HIS B  74      11.973  35.317  89.076  1.00 24.62           N
ATOM   4259  CD2 HIS B  74       9.926  35.498  89.826  1.00 25.46           C
ATOM   4260  CE1 HIS B  74      12.018  35.823  90.338  1.00 26.68           C
ATOM   4261  NE2 HIS B  74      10.781  35.955  90.811  1.00 28.69           N
ATOM   4266  DD1 HIS B  74      12.760  35.043  88.503  1.00 19.67           H
ATOM   4267  DD2 HIS B  74       8.849  35.513  89.950  1.00 22.66           H
ATOM   4268  DE1 HIS B  74      12.953  36.016  90.867  1.00 20.03           H
ATOM   4983  CB  TRP B 123      13.144  29.270  94.853  1.00 28.09           H
ATOM   4984  CG  TRP B 123      13.009  30.193  94.275  1.00 20.41           C
ATOM   4985  CD1 TRP B 123      13.894  31.259  94.200  1.00 16.30           C
ATOM   4986  CD2 TRP B 123      11.946  30.485  93.351  1.00 16.06           C
ATOM   4987  NE1 TRP B 123      13.407  32.229  93.360  1.00 24.96           N
ATOM   4988  CE2 TRP B 123      12.237  31.783  92.812  1.00 23.75           C
ATOM   4989  CE3 TRP B 123      10.807  29.813  92.847  1.00 23.36           C
ATOM   4990  CZ2 TRP B 123      11.446  32.411  91.855  1.00 23.23           C
ATOM   4991  CZ3 TRP B 123      10.044  30.422  91.848  1.00 17.67           C
ATOM   4992  CH2 TRP B 123      10.366  31.698  91.339  1.00 16.52           C
ATOM   4997  DD1 TRP B 123      14.861  31.462  94.639  1.00 18.72           H
ATOM   4998  DE1 TRP B 123      13.947  33.035  93.031  1.00 24.34           H
ATOM   4999  DE3 TRP B 123      10.508  28.824  93.212  1.00 22.57           H
ATOM   5000  DH2 TRP B 123       9.758  32.142  90.549  1.00 30.39           H
ATOM   5001  DZ2 TRP B 123      11.708  33.425  91.551  1.00 30.92           H
ATOM   5002  DZ3 TRP B 123       9.139  29.933  91.489  1.00 18.34           H
ATOM   5297  CB  GLN B 143      17.723  34.554  91.880  1.00 23.15           H
ATOM   5298  CG  GLN B 143      17.190  35.467  92.111  1.00 23.73           C
ATOM   5299  CD  GLN B 143      15.720  35.156  92.250  1.00 19.68           C
ATOM   5300  OE1 GLN B 143      15.275  34.008  92.248  1.00 30.01           O
ATOM   5301  NE2 GLN B 143      14.894  36.229  92.401  1.00 31.28           N
ATOM   5306  DG2 GLN B 143      17.592  35.863  93.059  1.00 23.74           H
ATOM   5307  DG3 GLN B 143      17.374  36.201  91.306  1.00 26.51           H
ATOM   5308 DE21 GLN B 143      13.966  35.989  92.779  1.00 25.27           H
ATOM   5309 DE22 GLN B 143      15.281  37.170  92.520  1.00 22.93           H
ATOM   5531  CA  ASP B 159       8.902  31.801  95.109  1.00 22.85           H
ATOM   5534  CB  ASP B 159       8.709  32.563  94.345  1.00 23.28           C
ATOM   5535  CG  ASP B 159       9.587  33.797  94.365  1.00 17.11           C
ATOM   5536  OD1 ASP B 159      10.763  33.781  94.812  1.00 18.77           O
ATOM   5537  OD2 ASP B 159       9.093  34.839  93.771  1.00 21.81           O
ATOM   5540  DB2 ASP B 159       8.912  32.064  93.381  1.00 24.05           H
ATOM   5541  DB3 ASP B 159       7.633  32.805  94.340  1.00 21.42           H
ATOM   5601  CB  HIS B 163       9.104  40.638  96.154  1.00 16.85           H
ATOM   5602  CG  HIS B 163       9.582  39.904  95.526  1.00 14.82           C
ATOM   5603  ND1 HIS B 163      10.954  39.913  95.339  1.00 27.52           N
ATOM   5604  CD2 HIS B 163       9.120  38.906  94.698  1.00 23.61           C
ATOM   5605  CE1 HIS B 163      11.272  38.926  94.470  1.00 23.91           C
ATOM   5606  NE2 HIS B 163      10.180  38.303  94.042  1.00 22.87           N
ATOM   5611  DD1 HIS B 163      11.623  40.537  95.775  1.00 24.29           H
ATOM   5612  DD2 HIS B 163       8.083  38.579  94.588  1.00 32.94           H
ATOM   5613  DE1 HIS B 163      12.299  38.683  94.203  1.00 26.80           H
ATOM   5649  CB  TYR B 166       7.846  45.097 100.130  1.00 22.64           H
ATOM   5650  CG  TYR B 166       7.709  44.808  99.090  1.00 15.33           C
ATOM   5651  CD1 TYR B 166       8.795  44.693  98.216  1.00 15.12           C
ATOM   5652  CD2 TYR B 166       6.417  44.639  98.590  1.00 22.51           C
ATOM   5653  CE1 TYR B 166       8.598  44.345  96.875  1.00 17.84           C
ATOM   5654  CE2 TYR B 166       6.212  44.256  97.264  1.00 25.89           C
ATOM   5655  CZ  TYR B 166       7.309  44.109  96.419  1.00 15.65           C
ATOM   5656  OH  TYR B 166       7.175  43.732  95.087  1.00 23.31           O
ATOM   5661  DD1 TYR B 166       9.814  44.874  98.568  1.00 21.96           H
ATOM   5662  DD2 TYR B 166       5.554  44.836  99.219  1.00 24.61           H
ATOM   5663  DE1 TYR B 166       9.425  44.252  96.163  1.00 21.97           H
ATOM   5664  DE2 TYR B 166       5.196  44.093  96.902  1.00 30.73           H
ATOM   5665  DH  TYR B 166       6.235  43.738  94.801  1.00 28.23           H
TER
HETATM 6229 MN    MN B 201      10.169  36.332  92.881  1.00 29.09          Mn
HETATM 6435  O   DOD B 319      12.033  35.672  93.664  1.00 27.60           O
HETATM 6436  D1  DOD B 319      11.572  34.791  94.232  1.00 41.22           H
HETATM 6437  D2  DOD B 319      12.463  36.267  94.308  1.00 22.56           H
HETATM 6520  O   DOD B 348      13.771  41.833  90.641  1.00 27.69           O
HETATM 6521  D1  DOD B 348      13.502  41.506  89.721  1.00 25.78           H
HETATM 6522  D2  DOD B 348      14.749  41.776  90.650  1.00 27.13           H
HETATM 6532  O   DOD B 352      12.968  44.093  91.744  1.00 21.30           O
HETATM 6533  D1  DOD B 352      13.546  44.880  91.845  1.00 20.19           H
HETATM 6534  D2  DOD B 352      13.441  43.477  91.115  1.00 23.27           H
