# Supplementary material for: Critical evaluation of two neutron structures of Mn superoxide dismutase with quantum refinement
Source: J Biol Inorg Chem. 2026 Mar 10;31(3):173–91. doi: 10.1007/s00775-026-02140-5 (PMC13287255; doi:10.1007/s00775-026-02140-5)
Supplement: Supplementary file 2 — Supplementary Material 2 [file 775_2026_2140_MOESM2_ESM.zip › Coord/Redb/lp2hc.pdb]

CRYST1   81.330   81.330  242.880  90.00  90.00 120.00 P 61 2 2
SCALE1      0.012296  0.007099  0.000000        0.00000
SCALE2      0.000000  0.014198  0.000000        0.00000
SCALE3      0.000000  0.000000  0.004117        0.00000
ATOM   3529  CB  HIS B  26       5.857  38.864  90.960  1.00 23.78           H
ATOM   3530  CG  HIS B  26       6.546  38.150  91.362  1.00 18.19           C
ATOM   3531  ND1 HIS B  26       6.158  36.933  91.826  1.00 16.63           N
ATOM   3532  CD2 HIS B  26       7.910  38.178  91.470  1.00 22.45           C
ATOM   3533  CE1 HIS B  26       7.244  36.244  92.215  1.00 13.79           C
ATOM   3534  NE2 HIS B  26       8.321  36.988  92.027  1.00 14.90           N
ATOM   3539  DD1 HIS B  26       5.203  36.623  91.830  1.00 28.72           H
ATOM   3540  DD2 HIS B  26       8.618  38.949  91.166  1.00 21.84           H
ATOM   3541  DE1 HIS B  26       7.269  35.232  92.620  1.00 22.19           H
ATOM   3592  N   HIS B  30      10.125  42.742  89.078  1.00 17.55           H
ATOM   3593  CA  HIS B  30      10.920  42.118  89.470  1.00 17.62           C
ATOM   3594  C   HIS B  30      11.540  41.255  88.385  1.00 28.94           C
ATOM   3595  O   HIS B  30      12.771  41.171  88.235  1.00 27.49           O
ATOM   3596  CB  HIS B  30      10.433  41.201  90.598  1.00 21.01           C
ATOM   3597  CG  HIS B  30      10.172  41.946  91.872  1.00 22.51           C
ATOM   3598  ND1 HIS B  30      11.150  42.234  92.821  1.00 16.64           N
ATOM   3599  CD2 HIS B  30       9.006  42.448  92.378  1.00 16.93           C
ATOM   3600  CE1 HIS B  30      10.589  42.860  93.854  1.00 15.12           C
ATOM   3601  NE2 HIS B  30       9.288  42.980  93.619  1.00 18.68           N
ATOM   3603  DA  HIS B  30      11.683  42.817  89.837  1.00 19.36           H
ATOM   3604  DB2 HIS B  30       9.524  40.677  90.283  1.00 16.22           H
ATOM   3605  DB3 HIS B  30      11.182  40.398  90.771  1.00 24.73           H
ATOM   3606  DD1 HIS B  30      12.158  42.261  92.605  1.00 21.41           H
ATOM   3607  DD2 HIS B  30       8.004  42.424  91.953  1.00 22.84           H
ATOM   3608  DE1 HIS B  30      11.088  43.284  94.718  1.00 18.43           H
ATOM   3609  DE2 HIS B  30       8.568  43.332  94.303  1.00 22.33           H
ATOM   3610  N   HIS B  31      10.701  40.448  87.693  1.00 16.41           N
ATOM   3611  CA  HIS B  31      11.215  39.572  86.664  1.00 20.95           C
ATOM   3612  C   HIS B  31      11.679  40.171  85.869  1.00 18.86           H
ATOM   3614  CB  HIS B  31      10.387  38.990  86.293  1.00 18.62           H
ATOM   3620  D   HIS B  31       9.698  40.594  87.742  1.00 19.76           H
ATOM   3621  DA  HIS B  31      11.987  38.911  87.095  1.00 24.58           H
ATOM   3651  CB  TYR B  34      15.856  38.960  87.195  1.00 20.05           H
ATOM   3652  CG  TYR B  34      15.728  38.943  88.270  1.00 27.79           C
ATOM   3653  CD1 TYR B  34      16.750  39.305  89.163  1.00 21.74           C
ATOM   3654  CD2 TYR B  34      14.459  38.606  88.757  1.00 29.57           C
ATOM   3655  CE1 TYR B  34      16.497  39.343  90.533  1.00 17.69           C
ATOM   3656  CE2 TYR B  34      14.196  38.640  90.128  1.00 20.06           C
ATOM   3657  CZ  TYR B  34      15.212  39.048  91.005  1.00 22.65           C
ATOM   3658  OH  TYR B  34      15.023  39.181  92.375  1.00 20.92           O
ATOM   3663  DD1 TYR B  34      17.753  39.561  88.807  1.00 31.33           H
ATOM   3664  DD2 TYR B  34      13.645  38.353  88.070  1.00 20.64           H
ATOM   3665  DE1 TYR B  34      17.272  39.620  91.252  1.00 22.11           H
ATOM   3666  DE2 TYR B  34      13.193  38.395  90.475  1.00 25.72           H
ATOM   3667  DH  TYR B  34      14.101  39.477  92.507  1.00 33.28           H
ATOM   4256  CB  HIS B  74      10.444  34.692  87.767  1.00 30.65           H
ATOM   4257  CG  HIS B  74      10.671  35.081  88.741  1.00 20.35           C
ATOM   4258  ND1 HIS B  74      11.977  35.308  89.080  1.00 24.96           N
ATOM   4259  CD2 HIS B  74       9.929  35.491  89.823  1.00 26.04           C
ATOM   4260  CE1 HIS B  74      12.020  35.822  90.329  1.00 26.43           C
ATOM   4261  NE2 HIS B  74      10.783  35.954  90.810  1.00 28.43           N
ATOM   4266  DD1 HIS B  74      12.760  35.027  88.510  1.00 19.67           H
ATOM   4267  DD2 HIS B  74       8.850  35.516  89.941  1.00 22.48           H
ATOM   4268  DE1 HIS B  74      12.952  36.016  90.862  1.00 20.03           H
ATOM   4983  CB  TRP B 123      13.141  29.256  94.859  1.00 28.10           H
ATOM   4984  CG  TRP B 123      13.014  30.180  94.280  1.00 20.47           C
ATOM   4985  CD1 TRP B 123      13.909  31.238  94.199  1.00 15.59           C
ATOM   4986  CD2 TRP B 123      11.947  30.477  93.358  1.00 15.08           C
ATOM   4987  NE1 TRP B 123      13.425  32.213  93.362  1.00 24.44           N
ATOM   4988  CE2 TRP B 123      12.248  31.776  92.820  1.00 23.66           C
ATOM   4989  CE3 TRP B 123      10.798  29.813  92.855  1.00 23.26           C
ATOM   4990  CZ2 TRP B 123      11.461  32.410  91.863  1.00 22.79           C
ATOM   4991  CZ3 TRP B 123      10.044  30.428  91.849  1.00 17.36           C
ATOM   4992  CH2 TRP B 123      10.380  31.703  91.337  1.00 15.90           C
ATOM   4997  DD1 TRP B 123      14.881  31.441  94.629  1.00 19.12           H
ATOM   4998  DE1 TRP B 123      13.965  33.016  93.032  1.00 24.35           H
ATOM   4999  DE3 TRP B 123      10.476  28.832  93.237  1.00 21.81           H
ATOM   5000  DH2 TRP B 123       9.769  32.152  90.549  1.00 30.55           H
ATOM   5001  DZ2 TRP B 123      11.725  33.430  91.575  1.00 30.84           H
ATOM   5002  DZ3 TRP B 123       9.116  29.963  91.511  1.00 17.95           H
ATOM   5297  CB  GLN B 143      17.724  34.541  91.888  1.00 23.41           H
ATOM   5298  CG  GLN B 143      17.205  35.458  92.123  1.00 24.07           C
ATOM   5299  CD  GLN B 143      15.734  35.172  92.271  1.00 19.35           C
ATOM   5300  OE1 GLN B 143      15.274  34.034  92.303  1.00 29.44           O
ATOM   5301  NE2 GLN B 143      14.922  36.258  92.404  1.00 31.18           N
ATOM   5306  DG2 GLN B 143      17.617  35.850  93.066  1.00 23.52           H
ATOM   5307  DG3 GLN B 143      17.409  36.189  91.323  1.00 25.99           H
ATOM   5308 DE21 GLN B 143      13.995  36.026  92.791  1.00 25.69           H
ATOM   5309 DE22 GLN B 143      15.320  37.196  92.521  1.00 23.06           H
ATOM   5531  CA  ASP B 159       8.902  31.800  95.111  1.00 22.41           H
ATOM   5534  CB  ASP B 159       8.706  32.561  94.351  1.00 23.54           C
ATOM   5535  CG  ASP B 159       9.589  33.800  94.378  1.00 16.78           C
ATOM   5536  OD1 ASP B 159      10.759  33.801  94.825  1.00 17.96           O
ATOM   5537  OD2 ASP B 159       9.084  34.843  93.782  1.00 21.69           O
ATOM   5540  DB2 ASP B 159       8.891  32.070  93.376  1.00 24.01           H
ATOM   5541  DB3 ASP B 159       7.629  32.798  94.383  1.00 21.68           H
ATOM   5601  CB  HIS B 163       9.108  40.635  96.153  1.00 17.00           H
ATOM   5602  CG  HIS B 163       9.589  39.900  95.526  1.00 15.07           C
ATOM   5603  ND1 HIS B 163      10.959  39.914  95.329  1.00 27.47           N
ATOM   5604  CD2 HIS B 163       9.117  38.895  94.716  1.00 23.38           C
ATOM   5605  CE1 HIS B 163      11.269  38.920  94.463  1.00 24.40           C
ATOM   5606  NE2 HIS B 163      10.179  38.289  94.055  1.00 22.86           N
ATOM   5611  DD1 HIS B 163      11.633  40.550  95.747  1.00 24.32           H
ATOM   5612  DD2 HIS B 163       8.084  38.556  94.622  1.00 33.28           H
ATOM   5613  DE1 HIS B 163      12.298  38.673  94.202  1.00 27.18           H
ATOM   5649  CB  TYR B 166       7.848  45.097 100.139  1.00 22.77           H
ATOM   5650  CG  TYR B 166       7.716  44.813  99.099  1.00 15.43           C
ATOM   5651  CD1 TYR B 166       8.806  44.704  98.225  1.00 15.28           C
ATOM   5652  CD2 TYR B 166       6.419  44.648  98.604  1.00 23.01           C
ATOM   5653  CE1 TYR B 166       8.603  44.354  96.883  1.00 17.97           C
ATOM   5654  CE2 TYR B 166       6.210  44.260  97.280  1.00 25.60           C
ATOM   5655  CZ  TYR B 166       7.312  44.110  96.434  1.00 14.93           C
ATOM   5656  OH  TYR B 166       7.181  43.714  95.105  1.00 23.66           O
ATOM   5661  DD1 TYR B 166       9.824  44.885  98.581  1.00 22.34           H
ATOM   5662  DD2 TYR B 166       5.557  44.852  99.237  1.00 25.32           H
ATOM   5663  DE1 TYR B 166       9.429  44.299  96.161  1.00 22.37           H
ATOM   5664  DE2 TYR B 166       5.194  44.090  96.915  1.00 30.97           H
ATOM   5665  DH  TYR B 166       6.241  43.741  94.806  1.00 28.58           H
TER
HETATM 6229 MN    MN B 201      10.143  36.312  92.887  1.00 29.17          Mn
HETATM 6435  O   DOD B 319      12.068  35.713  93.651  1.00 27.50           O
HETATM 6436  D1  DOD B 319      11.654  34.856  94.197  1.00 42.01           H
HETATM 6437  D2  DOD B 319      12.441  36.316  94.322  1.00 23.76           H
HETATM 6520  O   DOD B 348      13.734  41.816  90.695  1.00 28.19           O
HETATM 6521  D1  DOD B 348      13.463  41.558  89.757  1.00 25.82           H
HETATM 6522  D2  DOD B 348      14.694  41.624  90.731  1.00 29.07           H
HETATM 6532  O   DOD B 352      12.982  44.161  91.734  1.00 21.05           O
HETATM 6533  D1  DOD B 352      13.493  44.999  91.724  1.00 22.35           H
HETATM 6534  D2  DOD B 352      13.491  43.528  91.157  1.00 22.89           H
