# Supplementary material for: Critical evaluation of two neutron structures of Mn superoxide dismutase with quantum refinement
Source: J Biol Inorg Chem. 2026 Mar 10;31(3):173–91. doi: 10.1007/s00775-026-02140-5 (PMC13287255; doi:10.1007/s00775-026-02140-5)
Supplement: Supplementary file 2 — Supplementary Material 2 [file 775_2026_2140_MOESM2_ESM.zip › Coord/Redb/rdpob.pdb]

CRYST1   81.330   81.330  242.880  90.00  90.00 120.00 P 61 2 2
SCALE1      0.012296  0.007099  0.000000        0.00000
SCALE2      0.000000  0.014198  0.000000        0.00000
SCALE3      0.000000  0.000000  0.004117        0.00000
ATOM   3529  CB  HIS B  26       5.891  38.856  90.973  1.00 23.96           H
ATOM   3530  CG  HIS B  26       6.596  38.138  91.351  1.00 18.77           C
ATOM   3531  ND1 HIS B  26       6.219  36.916  91.833  1.00 15.01           N
ATOM   3532  CD2 HIS B  26       7.962  38.166  91.470  1.00 22.73           C
ATOM   3533  CE1 HIS B  26       7.321  36.242  92.237  1.00 14.07           C
ATOM   3534  NE2 HIS B  26       8.390  36.991  92.042  1.00 17.48           N
ATOM   3539  DD1 HIS B  26       5.263  36.592  91.863  1.00 27.73           H
ATOM   3540  DD2 HIS B  26       8.653  38.955  91.177  1.00 21.55           H
ATOM   3541  DE1 HIS B  26       7.365  35.239  92.671  1.00 21.97           H
ATOM   3592  N   HIS B  30      10.149  42.743  89.093  1.00 17.05           H
ATOM   3593  CA  HIS B  30      10.953  42.102  89.475  1.00 18.25           C
ATOM   3594  C   HIS B  30      11.560  41.245  88.381  1.00 28.86           C
ATOM   3595  O   HIS B  30      12.782  41.190  88.181  1.00 25.68           O
ATOM   3596  CB  HIS B  30      10.428  41.209  90.613  1.00 21.07           C
ATOM   3597  CG  HIS B  30      10.161  41.973  91.875  1.00 21.04           C
ATOM   3598  ND1 HIS B  30      11.133  42.246  92.835  1.00 15.44           N
ATOM   3599  CD2 HIS B  30       9.004  42.497  92.404  1.00 17.27           C
ATOM   3600  CE1 HIS B  30      10.523  42.865  93.875  1.00 14.53           C
ATOM   3601  NE2 HIS B  30       9.241  43.032  93.649  1.00 14.17           N
ATOM   3603  DA  HIS B  30      11.770  42.742  89.838  1.00 18.33           H
ATOM   3604  DB2 HIS B  30       9.501  40.729  90.283  1.00 16.36           H
ATOM   3605  DB3 HIS B  30      11.130  40.367  90.794  1.00 23.53           H
ATOM   3606  DD1 HIS B  30      12.126  42.039  92.721  1.00 20.40           H
ATOM   3607  DD2 HIS B  30       8.008  42.465  91.954  1.00 22.39           H
ATOM   3608  DE1 HIS B  30      11.033  43.237  94.758  1.00 18.20           H
ATOM   3609  N   HIS B  31      10.701  40.446  87.691  1.00 16.22           N
ATOM   3610  CA  HIS B  31      11.208  39.575  86.661  1.00 20.42           C
ATOM   3611  C   HIS B  31      11.676  40.173  85.868  1.00 18.46           H
ATOM   3613  CB  HIS B  31      10.383  38.988  86.283  1.00 18.63           H
ATOM   3619  D   HIS B  31       9.698  40.559  87.784  1.00 19.68           H
ATOM   3620  DA  HIS B  31      11.980  38.915  87.084  1.00 25.14           H
ATOM   3650  CB  TYR B  34      15.835  38.955  87.191  1.00 20.73           H
ATOM   3651  CG  TYR B  34      15.684  38.936  88.265  1.00 27.12           C
ATOM   3652  CD1 TYR B  34      16.681  39.310  89.175  1.00 20.93           C
ATOM   3653  CD2 TYR B  34      14.416  38.562  88.733  1.00 28.79           C
ATOM   3654  CE1 TYR B  34      16.397  39.339  90.540  1.00 18.85           C
ATOM   3655  CE2 TYR B  34      14.123  38.596  90.097  1.00 19.52           C
ATOM   3656  CZ  TYR B  34      15.104  39.028  90.994  1.00 21.53           C
ATOM   3657  OH  TYR B  34      14.801  39.173  92.339  1.00 22.36           O
ATOM   3662  DD1 TYR B  34      17.690  39.579  88.843  1.00 31.10           H
ATOM   3663  DD2 TYR B  34      13.619  38.322  88.020  1.00 20.97           H
ATOM   3664  DE1 TYR B  34      17.173  39.618  91.260  1.00 20.71           H
ATOM   3665  DE2 TYR B  34      13.115  38.374  90.444  1.00 26.72           H
ATOM   3666  DH  TYR B  34      14.879  40.136  92.519  1.00 26.92           H
ATOM   4255  CB  HIS B  74      10.474  34.698  87.764  1.00 30.34           H
ATOM   4256  CG  HIS B  74      10.700  35.089  88.741  1.00 19.21           C
ATOM   4257  ND1 HIS B  74      12.003  35.318  89.092  1.00 25.73           N
ATOM   4258  CD2 HIS B  74       9.949  35.488  89.828  1.00 26.49           C
ATOM   4259  CE1 HIS B  74      12.031  35.818  90.359  1.00 26.68           C
ATOM   4260  NE2 HIS B  74      10.795  35.940  90.820  1.00 28.90           N
ATOM   4265  DD1 HIS B  74      12.799  35.051  88.536  1.00 19.67           H
ATOM   4266  DD2 HIS B  74       8.868  35.523  89.950  1.00 22.81           H
ATOM   4267  DE1 HIS B  74      12.955  36.008  90.912  1.00 20.03           H
ATOM   4982  CB  TRP B 123      13.148  29.256  94.855  1.00 27.79           H
ATOM   4983  CG  TRP B 123      13.018  30.179  94.274  1.00 19.38           C
ATOM   4984  CD1 TRP B 123      13.898  31.253  94.200  1.00 15.93           C
ATOM   4985  CD2 TRP B 123      11.948  30.466  93.355  1.00 15.94           C
ATOM   4986  NE1 TRP B 123      13.400  32.220  93.370  1.00 24.85           N
ATOM   4987  CE2 TRP B 123      12.232  31.775  92.833  1.00 23.65           C
ATOM   4988  CE3 TRP B 123      10.811  29.799  92.838  1.00 23.43           C
ATOM   4989  CZ2 TRP B 123      11.452  32.410  91.870  1.00 24.81           C
ATOM   4990  CZ3 TRP B 123      10.065  30.411  91.829  1.00 17.50           C
ATOM   4991  CH2 TRP B 123      10.392  31.693  91.332  1.00 15.60           C
ATOM   4996  DD1 TRP B 123      14.856  31.473  94.655  1.00 18.58           H
ATOM   4997  DE1 TRP B 123      13.905  33.077  93.092  1.00 24.78           H
ATOM   4998  DE3 TRP B 123      10.485  28.820  93.216  1.00 21.77           H
ATOM   4999  DH2 TRP B 123       9.769  32.157  90.564  1.00 31.14           H
ATOM   5000  DZ2 TRP B 123      11.700  33.442  91.621  1.00 30.96           H
ATOM   5001  DZ3 TRP B 123       9.138  29.946  91.491  1.00 18.69           H
ATOM   5296  CB  GLN B 143      17.647  34.553  91.903  1.00 24.36           H
ATOM   5297  CG  GLN B 143      17.102  35.464  92.151  1.00 25.46           C
ATOM   5298  CD  GLN B 143      15.623  35.181  92.335  1.00 19.57           C
ATOM   5299  OE1 GLN B 143      15.197  34.020  92.403  1.00 29.57           O
ATOM   5300  NE2 GLN B 143      14.830  36.260  92.442  1.00 32.51           N
ATOM   5305  DG2 GLN B 143      17.541  35.861  93.079  1.00 25.21           H
ATOM   5306  DG3 GLN B 143      17.274  36.205  91.353  1.00 26.41           H
ATOM   5307 DE21 GLN B 143      13.847  36.149  92.878  1.00 25.53           H
ATOM   5308 DE22 GLN B 143      15.288  37.177  92.484  1.00 23.24           H
ATOM   5530  CA  ASP B 159       8.884  31.796  95.104  1.00 22.46           H
ATOM   5533  CB  ASP B 159       8.675  32.555  94.345  1.00 23.04           C
ATOM   5534  CG  ASP B 159       9.584  33.793  94.441  1.00 16.69           C
ATOM   5535  OD1 ASP B 159      10.655  33.779  95.045  1.00 16.29           O
ATOM   5536  OD2 ASP B 159       9.131  34.814  93.755  1.00 20.71           O
ATOM   5539  DB2 ASP B 159       8.848  32.084  93.363  1.00 23.76           H
ATOM   5540  DB3 ASP B 159       7.594  32.795  94.370  1.00 21.63           H
ATOM   5600  CB  HIS B 163       9.120  40.648  96.158  1.00 17.15           H
ATOM   5601  CG  HIS B 163       9.600  39.918  95.533  1.00 14.57           C
ATOM   5602  ND1 HIS B 163      10.975  39.883  95.335  1.00 27.29           N
ATOM   5603  CD2 HIS B 163       9.100  38.936  94.717  1.00 22.57           C
ATOM   5604  CE1 HIS B 163      11.254  38.875  94.469  1.00 23.47           C
ATOM   5605  NE2 HIS B 163      10.135  38.298  94.058  1.00 21.67           N
ATOM   5610  DD1 HIS B 163      11.668  40.511  95.732  1.00 22.55           H
ATOM   5611  DD2 HIS B 163       8.059  38.634  94.611  1.00 33.09           H
ATOM   5612  DE1 HIS B 163      12.252  38.505  94.220  1.00 25.62           H
ATOM   5648  CB  TYR B 166       7.834  45.101 100.125  1.00 22.96           H
ATOM   5649  CG  TYR B 166       7.703  44.818  99.080  1.00 16.50           C
ATOM   5650  CD1 TYR B 166       8.790  44.712  98.200  1.00 16.06           C
ATOM   5651  CD2 TYR B 166       6.412  44.637  98.573  1.00 22.97           C
ATOM   5652  CE1 TYR B 166       8.597  44.348  96.861  1.00 17.50           C
ATOM   5653  CE2 TYR B 166       6.211  44.259  97.249  1.00 26.52           C
ATOM   5654  CZ  TYR B 166       7.305  44.087  96.380  1.00 16.58           C
ATOM   5655  OH  TYR B 166       7.072  43.686  95.117  1.00 23.53           O
ATOM   5660  DD1 TYR B 166       9.808  44.882  98.558  1.00 21.26           H
ATOM   5661  DD2 TYR B 166       5.546  44.801  99.214  1.00 25.35           H
ATOM   5662  DE1 TYR B 166       9.434  44.242  96.157  1.00 21.82           H
ATOM   5663  DE2 TYR B 166       5.210  44.079  96.852  1.00 32.57           H
ATOM   5664  DH  TYR B 166       7.963  43.476  94.677  1.00 22.40           H
TER
HETATM 6228 MN    MN B 201      10.338  36.292  93.025  1.00 28.95          Mn
HETATM 6434  O   DOD B 319      12.286  36.193  93.518  1.00 21.61           O
HETATM 6435  D1  DOD B 319      12.278  35.484  94.193  1.00 26.60           H
HETATM 6518  O   DOD B 348      13.925  41.699  90.826  1.00 29.38           O
HETATM 6519  D1  DOD B 348      13.726  41.414  89.897  1.00 25.45           H
HETATM 6520  D2  DOD B 348      14.226  42.638  90.781  1.00 20.94           H
HETATM 6530  O   DOD B 352      13.518  44.172  91.742  1.00 20.10           O
HETATM 6531  D1  DOD B 352      13.758  45.119  91.810  1.00 23.55           H
HETATM 6532  D2  DOD B 352      12.583  44.159  91.450  1.00 22.69           H
