# Supplementary material for: Critical evaluation of two neutron structures of Mn superoxide dismutase with quantum refinement
Source: J Biol Inorg Chem. 2026 Mar 10;31(3):173–91. doi: 10.1007/s00775-026-02140-5 (PMC13287255; doi:10.1007/s00775-026-02140-5)
Supplement: Supplementary file 2 — Supplementary Material 2 [file 775_2026_2140_MOESM2_ESM.zip › Coord/Redb/rd1hb.pdb]

CRYST1   81.330   81.330  242.880  90.00  90.00 120.00 P 61 2 2
SCALE1      0.012296  0.007099  0.000000        0.00000
SCALE2      0.000000  0.014198  0.000000        0.00000
SCALE3      0.000000  0.000000  0.004117        0.00000
ATOM   3529  CB  HIS B  26       5.866  38.867  90.964  1.00 22.79           H
ATOM   3530  CG  HIS B  26       6.559  38.149  91.340  1.00 17.91           C
ATOM   3531  ND1 HIS B  26       6.159  36.935  91.819  1.00 14.28           N
ATOM   3532  CD2 HIS B  26       7.920  38.161  91.457  1.00 22.08           C
ATOM   3533  CE1 HIS B  26       7.237  36.238  92.216  1.00 16.38           C
ATOM   3534  NE2 HIS B  26       8.319  36.975  92.024  1.00 15.83           N
ATOM   3539  DD1 HIS B  26       5.199  36.628  91.829  1.00 28.86           H
ATOM   3540  DD2 HIS B  26       8.624  38.939  91.167  1.00 21.70           H
ATOM   3541  DE1 HIS B  26       7.256  35.227  92.625  1.00 22.89           H
ATOM   3592  N   HIS B  30      10.140  42.742  89.089  1.00 15.99           H
ATOM   3593  CA  HIS B  30      10.937  42.108  89.478  1.00 18.93           C
ATOM   3594  C   HIS B  30      11.533  41.226  88.405  1.00 29.86           C
ATOM   3595  O   HIS B  30      12.760  41.104  88.244  1.00 27.60           O
ATOM   3596  CB  HIS B  30      10.419  41.217  90.624  1.00 22.22           C
ATOM   3597  CG  HIS B  30      10.144  41.969  91.898  1.00 21.56           C
ATOM   3598  ND1 HIS B  30      11.121  42.240  92.854  1.00 15.15           N
ATOM   3599  CD2 HIS B  30       8.976  42.456  92.425  1.00 16.27           C
ATOM   3600  CE1 HIS B  30      10.494  42.884  93.879  1.00 14.45           C
ATOM   3601  NE2 HIS B  30       9.208  43.004  93.670  1.00 14.89           N
ATOM   3603  DA  HIS B  30      11.713  42.790  89.845  1.00 19.70           H
ATOM   3604  DB2 HIS B  30       9.510  40.711  90.282  1.00 17.05           H
ATOM   3605  DB3 HIS B  30      11.143  40.393  90.806  1.00 24.56           H
ATOM   3606  DD1 HIS B  30      12.095  42.454  92.598  1.00 20.75           H
ATOM   3607  DD2 HIS B  30       7.985  42.421  91.972  1.00 22.57           H
ATOM   3608  DE1 HIS B  30      11.011  43.294  94.743  1.00 17.86           H
ATOM   3609  N   HIS B  31      10.677  40.452  87.688  1.00 15.94           N
ATOM   3610  CA  HIS B  31      11.202  39.578  86.666  1.00 21.00           C
ATOM   3611  C   HIS B  31      11.671  40.171  85.869  1.00 18.46           H
ATOM   3613  CB  HIS B  31      10.378  38.991  86.290  1.00 18.39           H
ATOM   3619  D   HIS B  31       9.674  40.610  87.733  1.00 20.67           H
ATOM   3620  DA  HIS B  31      11.969  38.919  87.103  1.00 24.88           H
ATOM   3650  CB  TYR B  34      15.840  38.951  87.197  1.00 20.53           H
ATOM   3651  CG  TYR B  34      15.698  38.936  88.272  1.00 27.16           C
ATOM   3652  CD1 TYR B  34      16.695  39.311  89.181  1.00 21.13           C
ATOM   3653  CD2 TYR B  34      14.428  38.572  88.741  1.00 29.06           C
ATOM   3654  CE1 TYR B  34      16.419  39.333  90.552  1.00 17.82           C
ATOM   3655  CE2 TYR B  34      14.132  38.613  90.103  1.00 19.53           C
ATOM   3656  CZ  TYR B  34      15.125  39.019  91.000  1.00 20.88           C
ATOM   3657  OH  TYR B  34      14.775  39.112  92.340  1.00 22.30           O
ATOM   3662  DD1 TYR B  34      17.700  39.592  88.848  1.00 31.03           H
ATOM   3663  DD2 TYR B  34      13.632  38.326  88.033  1.00 20.78           H
ATOM   3664  DE1 TYR B  34      17.213  39.616  91.253  1.00 20.28           H
ATOM   3665  DE2 TYR B  34      13.122  38.406  90.450  1.00 27.06           H
ATOM   3666  DH  TYR B  34      15.515  39.527  92.824  1.00 26.75           H
ATOM   4255  CB  HIS B  74      10.445  34.696  87.771  1.00 30.70           H
ATOM   4256  CG  HIS B  74      10.671  35.088  88.748  1.00 20.47           C
ATOM   4257  ND1 HIS B  74      11.976  35.326  89.083  1.00 25.39           N
ATOM   4258  CD2 HIS B  74       9.932  35.492  89.836  1.00 26.29           C
ATOM   4259  CE1 HIS B  74      12.022  35.836  90.342  1.00 26.60           C
ATOM   4260  NE2 HIS B  74      10.784  35.957  90.820  1.00 29.15           N
ATOM   4265  DD1 HIS B  74      12.765  35.070  88.506  1.00 19.67           H
ATOM   4266  DD2 HIS B  74       8.855  35.520  89.965  1.00 22.85           H
ATOM   4267  DE1 HIS B  74      12.955  36.038  90.872  1.00 20.03           H
ATOM   4982  CB  TRP B 123      13.148  29.260  94.856  1.00 27.72           H
ATOM   4983  CG  TRP B 123      13.014  30.181  94.275  1.00 19.92           C
ATOM   4984  CD1 TRP B 123      13.899  31.247  94.199  1.00 15.80           C
ATOM   4985  CD2 TRP B 123      11.945  30.471  93.358  1.00 15.41           C
ATOM   4986  NE1 TRP B 123      13.407  32.216  93.367  1.00 24.96           N
ATOM   4987  CE2 TRP B 123      12.232  31.774  92.824  1.00 24.09           C
ATOM   4988  CE3 TRP B 123      10.804  29.807  92.845  1.00 23.86           C
ATOM   4989  CZ2 TRP B 123      11.449  32.409  91.866  1.00 24.42           C
ATOM   4990  CZ3 TRP B 123      10.046  30.419  91.843  1.00 17.31           C
ATOM   4991  CH2 TRP B 123      10.373  31.699  91.344  1.00 16.38           C
ATOM   4996  DD1 TRP B 123      14.865  31.452  94.642  1.00 17.68           H
ATOM   4997  DE1 TRP B 123      13.946  33.028  93.052  1.00 23.79           H
ATOM   4998  DE3 TRP B 123      10.494  28.824  93.217  1.00 21.97           H
ATOM   4999  DH2 TRP B 123       9.758  32.153  90.566  1.00 30.98           H
ATOM   5000  DZ2 TRP B 123      11.712  33.426  91.574  1.00 30.65           H
ATOM   5001  DZ3 TRP B 123       9.134  29.937  91.485  1.00 18.76           H
ATOM   5296  CB  GLN B 143      17.709  34.548  91.884  1.00 23.03           H
ATOM   5297  CG  GLN B 143      17.174  35.459  92.119  1.00 24.65           C
ATOM   5298  CD  GLN B 143      15.711  35.130  92.286  1.00 20.18           C
ATOM   5299  OE1 GLN B 143      15.291  33.974  92.340  1.00 30.31           O
ATOM   5300  NE2 GLN B 143      14.875  36.192  92.400  1.00 31.19           N
ATOM   5305  DG2 GLN B 143      17.584  35.867  93.055  1.00 24.85           H
ATOM   5306  DG3 GLN B 143      17.339  36.188  91.308  1.00 26.41           H
ATOM   5307 DE21 GLN B 143      13.939  35.974  92.782  1.00 25.73           H
ATOM   5308 DE22 GLN B 143      15.247  37.144  92.448  1.00 22.26           H
ATOM   5530  CA  ASP B 159       8.907  31.801  95.111  1.00 23.32           H
ATOM   5533  CB  ASP B 159       8.717  32.566  94.351  1.00 23.49           C
ATOM   5534  CG  ASP B 159       9.607  33.803  94.373  1.00 15.53           C
ATOM   5535  OD1 ASP B 159      10.771  33.785  94.835  1.00 18.27           O
ATOM   5536  OD2 ASP B 159       9.109  34.841  93.771  1.00 21.82           O
ATOM   5539  DB2 ASP B 159       8.903  32.072  93.380  1.00 24.19           H
ATOM   5540  DB3 ASP B 159       7.643  32.817  94.364  1.00 21.74           H
ATOM   5600  CB  HIS B 163       9.117  40.628  96.146  1.00 17.16           H
ATOM   5601  CG  HIS B 163       9.597  39.890  95.525  1.00 14.24           C
ATOM   5602  ND1 HIS B 163      10.963  39.911  95.334  1.00 27.30           N
ATOM   5603  CD2 HIS B 163       9.141  38.879  94.713  1.00 22.71           C
ATOM   5604  CE1 HIS B 163      11.294  38.935  94.462  1.00 23.51           C
ATOM   5605  NE2 HIS B 163      10.206  38.286  94.052  1.00 22.70           N
ATOM   5610  DD1 HIS B 163      11.610  40.605  95.697  1.00 23.75           H
ATOM   5611  DD2 HIS B 163       8.108  38.550  94.607  1.00 33.07           H
ATOM   5612  DE1 HIS B 163      12.316  38.759  94.127  1.00 28.55           H
ATOM   5648  CB  TYR B 166       7.846  45.102 100.119  1.00 22.85           H
ATOM   5649  CG  TYR B 166       7.707  44.815  99.077  1.00 15.83           C
ATOM   5650  CD1 TYR B 166       8.788  44.691  98.192  1.00 15.46           C
ATOM   5651  CD2 TYR B 166       6.412  44.648  98.574  1.00 22.41           C
ATOM   5652  CE1 TYR B 166       8.582  44.323  96.856  1.00 17.11           C
ATOM   5653  CE2 TYR B 166       6.199  44.258  97.255  1.00 26.61           C
ATOM   5654  CZ  TYR B 166       7.286  44.071  96.384  1.00 16.85           C
ATOM   5655  OH  TYR B 166       7.048  43.664  95.122  1.00 23.79           O
ATOM   5660  DD1 TYR B 166       9.812  44.867  98.534  1.00 21.38           H
ATOM   5661  DD2 TYR B 166       5.548  44.848  99.205  1.00 24.20           H
ATOM   5662  DE1 TYR B 166       9.406  44.210  96.143  1.00 21.86           H
ATOM   5663  DE2 TYR B 166       5.195  44.092  96.862  1.00 31.84           H
ATOM   5664  DH  TYR B 166       7.934  43.472  94.670  1.00 22.43           H
TER
HETATM 6228 MN    MN B 201      10.152  36.368  92.907  1.00 29.92          Mn
HETATM 6434  O   DOD B 319      12.092  35.697  93.656  1.00 27.01           O
HETATM 6435  D1  DOD B 319      11.668  34.851  94.207  1.00 41.53           H
HETATM 6436  D2  DOD B 319      12.402  36.346  94.318  1.00 23.46           H
HETATM 6519  O   DOD B 348      14.047  42.044  90.436  1.00 26.64           O
HETATM 6520  D1  DOD B 348      13.655  41.653  89.598  1.00 30.56           H
HETATM 6521  D2  DOD B 348      14.338  41.281  90.966  1.00 33.95           H
HETATM 6531  O   DOD B 352      12.989  44.087  91.708  1.00 22.01           O
HETATM 6532  D1  DOD B 352      13.574  44.842  91.923  1.00 18.72           H
HETATM 6533  D2  DOD B 352      13.522  43.494  91.105  1.00 23.99           H
