# Supplementary material for: Critical evaluation of two neutron structures of Mn superoxide dismutase with quantum refinement
Source: J Biol Inorg Chem. 2026 Mar 10;31(3):173–91. doi: 10.1007/s00775-026-02140-5 (PMC13287255; doi:10.1007/s00775-026-02140-5)
Supplement: Supplementary file 2 — Supplementary Material 2 [file 775_2026_2140_MOESM2_ESM.zip › Coord/Redb/rd1hc.pdb]

CRYST1   81.330   81.330  242.880  90.00  90.00 120.00 P 61 2 2
SCALE1      0.012296  0.007099  0.000000        0.00000
SCALE2      0.000000  0.014198  0.000000        0.00000
SCALE3      0.000000  0.000000  0.004117        0.00000
ATOM   3529  CB  HIS B  26       5.866  38.874  90.975  1.00 23.59           H
ATOM   3530  CG  HIS B  26       6.559  38.160  91.359  1.00 18.71           C
ATOM   3531  ND1 HIS B  26       6.164  36.939  91.828  1.00 15.95           N
ATOM   3532  CD2 HIS B  26       7.922  38.178  91.470  1.00 22.61           C
ATOM   3533  CE1 HIS B  26       7.249  36.248  92.216  1.00 16.20           C
ATOM   3534  NE2 HIS B  26       8.328  36.987  92.019  1.00 16.84           N
ATOM   3539  DD1 HIS B  26       5.200  36.645  91.849  1.00 28.93           H
ATOM   3540  DD2 HIS B  26       8.626  38.955  91.176  1.00 22.73           H
ATOM   3541  DE1 HIS B  26       7.268  35.234  92.621  1.00 23.16           H
ATOM   3592  N   HIS B  30      10.137  42.745  89.097  1.00 16.73           H
ATOM   3593  CA  HIS B  30      10.938  42.113  89.490  1.00 18.74           C
ATOM   3594  C   HIS B  30      11.546  41.243  88.402  1.00 29.46           C
ATOM   3595  O   HIS B  30      12.773  41.131  88.236  1.00 27.54           O
ATOM   3596  CB  HIS B  30      10.427  41.205  90.625  1.00 22.02           C
ATOM   3597  CG  HIS B  30      10.147  41.951  91.898  1.00 21.34           C
ATOM   3598  ND1 HIS B  30      11.108  42.221  92.869  1.00 16.89           N
ATOM   3599  CD2 HIS B  30       8.985  42.477  92.406  1.00 16.93           C
ATOM   3600  CE1 HIS B  30      10.490  42.879  93.881  1.00 14.58           C
ATOM   3601  NE2 HIS B  30       9.209  43.023  93.650  1.00 13.96           N
ATOM   3603  DA  HIS B  30      11.718  42.788  89.868  1.00 20.02           H
ATOM   3604  DB2 HIS B  30       9.519  40.693  90.284  1.00 17.25           H
ATOM   3605  DB3 HIS B  30      11.162  40.389  90.788  1.00 24.90           H
ATOM   3606  DD1 HIS B  30      12.110  42.260  92.683  1.00 19.58           H
ATOM   3607  DD2 HIS B  30       7.998  42.450  91.945  1.00 23.30           H
ATOM   3608  DE1 HIS B  30      10.999  43.283  94.752  1.00 18.46           H
ATOM   3609  N   HIS B  31      10.689  40.455  87.697  1.00 16.81           N
ATOM   3610  CA  HIS B  31      11.202  39.580  86.669  1.00 20.94           C
ATOM   3611  C   HIS B  31      11.672  40.173  85.873  1.00 18.97           H
ATOM   3613  CB  HIS B  31      10.377  38.988  86.299  1.00 18.91           H
ATOM   3619  D   HIS B  31       9.686  40.601  87.761  1.00 20.35           H
ATOM   3620  DA  HIS B  31      11.969  38.914  87.099  1.00 25.30           H
ATOM   3650  CB  TYR B  34      15.844  38.957  87.190  1.00 20.83           H
ATOM   3651  CG  TYR B  34      15.700  38.937  88.266  1.00 27.47           C
ATOM   3652  CD1 TYR B  34      16.693  39.315  89.180  1.00 21.33           C
ATOM   3653  CD2 TYR B  34      14.428  38.583  88.735  1.00 29.19           C
ATOM   3654  CE1 TYR B  34      16.418  39.332  90.552  1.00 17.22           C
ATOM   3655  CE2 TYR B  34      14.134  38.609  90.098  1.00 19.86           C
ATOM   3656  CZ  TYR B  34      15.122  39.017  90.999  1.00 22.23           C
ATOM   3657  OH  TYR B  34      14.766  39.106  92.339  1.00 21.61           O
ATOM   3662  DD1 TYR B  34      17.702  39.590  88.848  1.00 30.51           H
ATOM   3663  DD2 TYR B  34      13.631  38.343  88.025  1.00 21.33           H
ATOM   3664  DE1 TYR B  34      17.214  39.600  91.258  1.00 20.53           H
ATOM   3665  DE2 TYR B  34      13.129  38.384  90.450  1.00 27.07           H
ATOM   3666  DH  TYR B  34      15.484  39.558  92.823  1.00 27.32           H
ATOM   4255  CB  HIS B  74      10.449  34.694  87.772  1.00 30.70           H
ATOM   4256  CG  HIS B  74      10.675  35.085  88.748  1.00 20.52           C
ATOM   4257  ND1 HIS B  74      11.978  35.315  89.081  1.00 25.66           N
ATOM   4258  CD2 HIS B  74       9.933  35.495  89.831  1.00 27.04           C
ATOM   4259  CE1 HIS B  74      12.024  35.831  90.338  1.00 26.76           C
ATOM   4260  NE2 HIS B  74      10.788  35.955  90.818  1.00 29.17           N
ATOM   4265  DD1 HIS B  74      12.766  35.057  88.503  1.00 19.67           H
ATOM   4266  DD2 HIS B  74       8.854  35.519  89.948  1.00 23.09           H
ATOM   4267  DE1 HIS B  74      12.955  36.037  90.861  1.00 20.03           H
ATOM   4982  CB  TRP B 123      13.152  29.250  94.858  1.00 27.38           H
ATOM   4983  CG  TRP B 123      13.023  30.170  94.274  1.00 20.01           C
ATOM   4984  CD1 TRP B 123      13.913  31.233  94.194  1.00 15.77           C
ATOM   4985  CD2 TRP B 123      11.954  30.462  93.356  1.00 14.76           C
ATOM   4986  NE1 TRP B 123      13.421  32.205  93.362  1.00 24.90           N
ATOM   4987  CE2 TRP B 123      12.247  31.762  92.821  1.00 23.86           C
ATOM   4988  CE3 TRP B 123      10.807  29.804  92.848  1.00 23.91           C
ATOM   4989  CZ2 TRP B 123      11.462  32.408  91.869  1.00 24.25           C
ATOM   4990  CZ3 TRP B 123      10.052  30.423  91.847  1.00 17.37           C
ATOM   4991  CH2 TRP B 123      10.383  31.702  91.344  1.00 15.95           C
ATOM   4996  DD1 TRP B 123      14.887  31.436  94.624  1.00 18.32           H
ATOM   4997  DE1 TRP B 123      13.957  33.017  93.034  1.00 24.27           H
ATOM   4998  DE3 TRP B 123      10.481  28.825  93.227  1.00 22.08           H
ATOM   4999  DH2 TRP B 123       9.766  32.159  90.566  1.00 30.85           H
ATOM   5000  DZ2 TRP B 123      11.718  33.432  91.596  1.00 31.62           H
ATOM   5001  DZ3 TRP B 123       9.124  29.962  91.504  1.00 18.62           H
ATOM   5296  CB  GLN B 143      17.711  34.541  91.891  1.00 23.65           H
ATOM   5297  CG  GLN B 143      17.184  35.457  92.127  1.00 24.75           C
ATOM   5298  CD  GLN B 143      15.720  35.144  92.303  1.00 20.28           C
ATOM   5299  OE1 GLN B 143      15.291  33.994  92.384  1.00 30.17           O
ATOM   5300  NE2 GLN B 143      14.893  36.212  92.403  1.00 31.94           N
ATOM   5305  DG2 GLN B 143      17.601  35.863  93.061  1.00 24.93           H
ATOM   5306  DG3 GLN B 143      17.364  36.178  91.315  1.00 26.43           H
ATOM   5307 DE21 GLN B 143      13.958  36.003  92.793  1.00 25.93           H
ATOM   5308 DE22 GLN B 143      15.273  37.160  92.452  1.00 22.64           H
ATOM   5530  CA  ASP B 159       8.906  31.798  95.109  1.00 22.95           H
ATOM   5533  CB  ASP B 159       8.709  32.563  94.353  1.00 23.52           C
ATOM   5534  CG  ASP B 159       9.595  33.808  94.387  1.00 15.90           C
ATOM   5535  OD1 ASP B 159      10.755  33.801  94.852  1.00 18.98           O
ATOM   5536  OD2 ASP B 159       9.094  34.844  93.777  1.00 21.62           O
ATOM   5539  DB2 ASP B 159       8.883  32.079  93.374  1.00 24.03           H
ATOM   5540  DB3 ASP B 159       7.630  32.801  94.391  1.00 21.92           H
ATOM   5600  CB  HIS B 163       9.122  40.628  96.149  1.00 18.15           H
ATOM   5601  CG  HIS B 163       9.600  39.890  95.527  1.00 14.68           C
ATOM   5602  ND1 HIS B 163      10.969  39.908  95.322  1.00 27.52           N
ATOM   5603  CD2 HIS B 163       9.135  38.878  94.725  1.00 23.29           C
ATOM   5604  CE1 HIS B 163      11.289  38.934  94.448  1.00 24.20           C
ATOM   5605  NE2 HIS B 163      10.195  38.280  94.055  1.00 23.21           N
ATOM   5610  DD1 HIS B 163      11.621  40.608  95.671  1.00 23.17           H
ATOM   5611  DD2 HIS B 163       8.099  38.541  94.638  1.00 33.86           H
ATOM   5612  DE1 HIS B 163      12.311  38.752  94.114  1.00 28.95           H
ATOM   5648  CB  TYR B 166       7.845  45.103 100.126  1.00 23.37           H
ATOM   5649  CG  TYR B 166       7.711  44.819  99.084  1.00 15.95           C
ATOM   5650  CD1 TYR B 166       8.792  44.701  98.197  1.00 15.97           C
ATOM   5651  CD2 TYR B 166       6.415  44.655  98.581  1.00 23.24           C
ATOM   5652  CE1 TYR B 166       8.584  44.337  96.860  1.00 17.60           C
ATOM   5653  CE2 TYR B 166       6.199  44.265  97.263  1.00 26.73           C
ATOM   5654  CZ  TYR B 166       7.288  44.079  96.389  1.00 17.04           C
ATOM   5655  OH  TYR B 166       7.048  43.662  95.132  1.00 23.94           O
ATOM   5660  DD1 TYR B 166       9.814  44.874  98.545  1.00 21.89           H
ATOM   5661  DD2 TYR B 166       5.555  44.868  99.219  1.00 24.99           H
ATOM   5662  DE1 TYR B 166       9.409  44.243  96.147  1.00 21.93           H
ATOM   5663  DE2 TYR B 166       5.190  44.108  96.881  1.00 32.41           H
ATOM   5664  DH  TYR B 166       7.931  43.480  94.673  1.00 22.91           H
TER
HETATM 6228 MN    MN B 201      10.138  36.355  92.908  1.00 29.83          Mn
HETATM 6434  O   DOD B 319      12.113  35.730  93.642  1.00 27.27           O
HETATM 6435  D1  DOD B 319      11.707  34.895  94.172  1.00 41.47           H
HETATM 6436  D2  DOD B 319      12.387  36.376  94.323  1.00 24.13           H
HETATM 6519  O   DOD B 348      13.939  41.981  90.536  1.00 26.70           O
HETATM 6520  D1  DOD B 348      13.593  41.656  89.651  1.00 29.72           H
HETATM 6521  D2  DOD B 348      14.418  41.228  90.927  1.00 34.40           H
HETATM 6531  O   DOD B 352      13.065  44.199  91.746  1.00 21.25           O
HETATM 6532  D1  DOD B 352      13.554  45.034  91.601  1.00 22.94           H
HETATM 6533  D2  DOD B 352      13.553  43.528  91.200  1.00 24.74           H
