# Supplementary material for: Critical evaluation of two neutron structures of Mn superoxide dismutase with quantum refinement
Source: J Biol Inorg Chem. 2026 Mar 10;31(3):173–91. doi: 10.1007/s00775-026-02140-5 (PMC13287255; doi:10.1007/s00775-026-02140-5)
Supplement: Supplementary file 2 — Supplementary Material 2 [file 775_2026_2140_MOESM2_ESM.zip › Coord/Redb/rdpoa.pdb]

CRYST1   81.330   81.330  242.880  90.00  90.00 120.00 P 61 2 2
SCALE1      0.012296  0.007099  0.000000        0.00000
SCALE2      0.000000  0.014198  0.000000        0.00000
SCALE3      0.000000  0.000000  0.004117        0.00000
ATOM   3529  CB  HIS B  26       5.897  38.851  90.983  1.00 23.96           H
ATOM   3530  CG  HIS B  26       6.605  38.140  91.374  1.00 18.60           C
ATOM   3531  ND1 HIS B  26       6.228  36.911  91.842  1.00 15.10           N
ATOM   3532  CD2 HIS B  26       7.969  38.170  91.497  1.00 22.76           C
ATOM   3533  CE1 HIS B  26       7.336  36.238  92.243  1.00 14.08           C
ATOM   3534  NE2 HIS B  26       8.397  36.993  92.054  1.00 17.84           N
ATOM   3539  DD1 HIS B  26       5.276  36.578  91.847  1.00 27.80           H
ATOM   3540  DD2 HIS B  26       8.659  38.959  91.193  1.00 21.44           H
ATOM   3541  DE1 HIS B  26       7.380  35.235  92.672  1.00 21.76           H
ATOM   3592  N   HIS B  30      10.151  42.740  89.090  1.00 17.24           H
ATOM   3593  CA  HIS B  30      10.952  42.098  89.472  1.00 18.31           C
ATOM   3594  C   HIS B  30      11.562  41.247  88.372  1.00 28.73           C
ATOM   3595  O   HIS B  30      12.781  41.208  88.166  1.00 25.38           O
ATOM   3596  CB  HIS B  30      10.424  41.200  90.607  1.00 21.00           C
ATOM   3597  CG  HIS B  30      10.162  41.950  91.880  1.00 21.31           C
ATOM   3598  ND1 HIS B  30      11.138  42.227  92.843  1.00 16.05           N
ATOM   3599  CD2 HIS B  30       9.010  42.483  92.410  1.00 16.98           C
ATOM   3600  CE1 HIS B  30      10.531  42.859  93.877  1.00 14.49           C
ATOM   3601  NE2 HIS B  30       9.251  43.024  93.649  1.00 14.11           N
ATOM   3603  DA  HIS B  30      11.781  42.714  89.841  1.00 18.50           H
ATOM   3604  DB2 HIS B  30       9.494  40.716  90.278  1.00 16.81           H
ATOM   3605  DB3 HIS B  30      11.141  40.367  90.765  1.00 23.90           H
ATOM   3606  DD1 HIS B  30      12.136  42.047  92.724  1.00 21.04           H
ATOM   3607  DD2 HIS B  30       8.016  42.475  91.956  1.00 22.71           H
ATOM   3608  DE1 HIS B  30      11.040  43.236  94.755  1.00 18.11           H
ATOM   3609  DE2 HIS B  30       8.009  43.457  94.681  1.00 21.90           H
ATOM   3610  N   HIS B  31      10.705  40.438  87.691  1.00 16.57           N
ATOM   3611  CA  HIS B  31      11.214  39.570  86.660  1.00 20.87           C
ATOM   3612  C   HIS B  31      11.683  40.173  85.868  1.00 18.97           H
ATOM   3614  CB  HIS B  31      10.388  38.980  86.289  1.00 18.96           H
ATOM   3620  D   HIS B  31       9.703  40.554  87.791  1.00 19.92           H
ATOM   3621  DA  HIS B  31      11.984  38.904  87.078  1.00 25.45           H
ATOM   3651  CB  TYR B  34      15.830  38.955  87.188  1.00 20.74           H
ATOM   3652  CG  TYR B  34      15.666  38.937  88.264  1.00 27.34           C
ATOM   3653  CD1 TYR B  34      16.657  39.305  89.187  1.00 20.92           C
ATOM   3654  CD2 TYR B  34      14.393  38.567  88.725  1.00 28.75           C
ATOM   3655  CE1 TYR B  34      16.362  39.336  90.550  1.00 19.52           C
ATOM   3656  CE2 TYR B  34      14.092  38.599  90.088  1.00 19.57           C
ATOM   3657  CZ  TYR B  34      15.065  39.035  90.992  1.00 21.74           C
ATOM   3658  OH  TYR B  34      14.736  39.181  92.326  1.00 22.07           O
ATOM   3663  DD1 TYR B  34      17.671  39.561  88.857  1.00 31.08           H
ATOM   3664  DD2 TYR B  34      13.603  38.324  88.009  1.00 20.97           H
ATOM   3665  DE1 TYR B  34      17.142  39.595  91.274  1.00 20.31           H
ATOM   3666  DE2 TYR B  34      13.093  38.364  90.447  1.00 27.50           H
ATOM   3667  DH  TYR B  34      14.978  40.099  92.570  1.00 26.71           H
ATOM   4256  CB  HIS B  74      10.484  34.703  87.769  1.00 29.99           H
ATOM   4257  CG  HIS B  74      10.714  35.092  88.741  1.00 19.49           C
ATOM   4258  ND1 HIS B  74      12.018  35.314  89.098  1.00 25.77           N
ATOM   4259  CD2 HIS B  74       9.966  35.506  89.822  1.00 26.53           C
ATOM   4260  CE1 HIS B  74      12.044  35.823  90.363  1.00 26.53           C
ATOM   4261  NE2 HIS B  74      10.801  35.956  90.818  1.00 28.82           N
ATOM   4266  DD1 HIS B  74      12.814  35.056  88.531  1.00 19.67           H
ATOM   4267  DD2 HIS B  74       8.882  35.533  89.923  1.00 22.77           H
ATOM   4268  DE1 HIS B  74      12.966  36.021  90.917  1.00 20.03           H
ATOM   4983  CB  TRP B 123      13.138  29.248  94.856  1.00 27.32           H
ATOM   4984  CG  TRP B 123      13.012  30.168  94.277  1.00 19.68           C
ATOM   4985  CD1 TRP B 123      13.887  31.247  94.214  1.00 16.25           C
ATOM   4986  CD2 TRP B 123      11.950  30.448  93.343  1.00 15.78           C
ATOM   4987  NE1 TRP B 123      13.398  32.205  93.374  1.00 25.31           N
ATOM   4988  CE2 TRP B 123      12.236  31.756  92.820  1.00 24.27           C
ATOM   4989  CE3 TRP B 123      10.803  29.792  92.831  1.00 23.53           C
ATOM   4990  CZ2 TRP B 123      11.462  32.404  91.865  1.00 24.12           C
ATOM   4991  CZ3 TRP B 123      10.053  30.419  91.833  1.00 17.54           C
ATOM   4992  CH2 TRP B 123      10.392  31.695  91.330  1.00 15.26           C
ATOM   4997  DD1 TRP B 123      14.842  31.469  94.668  1.00 18.86           H
ATOM   4998  DE1 TRP B 123      13.900  33.059  93.089  1.00 24.53           H
ATOM   4999  DE3 TRP B 123      10.480  28.815  93.208  1.00 21.73           H
ATOM   5000  DH2 TRP B 123       9.783  32.150  90.543  1.00 30.51           H
ATOM   5001  DZ2 TRP B 123      11.709  33.438  91.622  1.00 30.84           H
ATOM   5002  DZ3 TRP B 123       9.118  29.969  91.502  1.00 18.39           H
ATOM   5297  CB  GLN B 143      17.628  34.561  91.919  1.00 24.67           H
ATOM   5298  CG  GLN B 143      17.066  35.466  92.168  1.00 25.28           C
ATOM   5299  CD  GLN B 143      15.589  35.172  92.362  1.00 19.70           C
ATOM   5300  OE1 GLN B 143      15.176  34.007  92.449  1.00 29.96           O
ATOM   5301  NE2 GLN B 143      14.789  36.251  92.465  1.00 32.34           N
ATOM   5306  DG2 GLN B 143      17.493  35.883  93.092  1.00 26.05           H
ATOM   5307  DG3 GLN B 143      17.230  36.195  91.359  1.00 26.12           H
ATOM   5308 DE22 GLN B 143      15.245  37.171  92.481  1.00 22.61           H
ATOM   5530  CA  ASP B 159       8.893  31.789  95.100  1.00 22.66           H
ATOM   5533  CB  ASP B 159       8.681  32.546  94.346  1.00 22.96           C
ATOM   5534  CG  ASP B 159       9.585  33.785  94.451  1.00 16.73           C
ATOM   5535  OD1 ASP B 159      10.647  33.765  95.072  1.00 16.69           O
ATOM   5536  OD2 ASP B 159       9.141  34.817  93.775  1.00 20.44           O
ATOM   5539  DB2 ASP B 159       8.824  32.081  93.359  1.00 24.04           H
ATOM   5540  DB3 ASP B 159       7.601  32.775  94.420  1.00 21.20           H
ATOM   5600  CB  HIS B 163       9.126  40.641  96.159  1.00 17.22           H
ATOM   5601  CG  HIS B 163       9.609  39.911  95.541  1.00 14.39           C
ATOM   5602  ND1 HIS B 163      10.981  39.889  95.337  1.00 27.57           N
ATOM   5603  CD2 HIS B 163       9.109  38.937  94.716  1.00 22.56           C
ATOM   5604  CE1 HIS B 163      11.261  38.889  94.464  1.00 23.61           C
ATOM   5605  NE2 HIS B 163      10.141  38.306  94.051  1.00 21.37           N
ATOM   5610  DD1 HIS B 163      11.669  40.517  95.731  1.00 22.71           H
ATOM   5611  DD2 HIS B 163       8.061  38.639  94.629  1.00 32.23           H
ATOM   5612  DE1 HIS B 163      12.264  38.516  94.235  1.00 25.81           H
ATOM   5648  CB  TYR B 166       7.839  45.099 100.130  1.00 22.81           H
ATOM   5649  CG  TYR B 166       7.716  44.816  99.088  1.00 16.63           C
ATOM   5650  CD1 TYR B 166       8.808  44.719  98.214  1.00 16.24           C
ATOM   5651  CD2 TYR B 166       6.426  44.631  98.577  1.00 22.92           C
ATOM   5652  CE1 TYR B 166       8.618  44.367  96.875  1.00 17.32           C
ATOM   5653  CE2 TYR B 166       6.232  44.252  97.253  1.00 26.54           C
ATOM   5654  CZ  TYR B 166       7.331  44.092  96.387  1.00 16.15           C
ATOM   5655  OH  TYR B 166       7.118  43.666  95.125  1.00 23.33           O
ATOM   5660  DD1 TYR B 166       9.823  44.890  98.578  1.00 22.01           H
ATOM   5661  DD2 TYR B 166       5.560  44.792  99.212  1.00 25.01           H
ATOM   5662  DE1 TYR B 166       9.455  44.268  96.170  1.00 22.40           H
ATOM   5663  DE2 TYR B 166       5.231  44.058  96.869  1.00 32.44           H
TER
HETATM 6227 MN    MN B 201      10.340  36.307  93.029  1.00 29.04          Mn
HETATM 6433  O   DOD B 319      12.270  36.185  93.567  1.00 20.82           O
HETATM 6434  D1  DOD B 319      12.221  35.432  94.195  1.00 27.46           H
HETATM 6435  D2  DOD B 319      13.804  36.145  92.919  1.00 25.29           H
HETATM 6518  O   DOD B 348      13.919  41.723  90.794  1.00 28.74           O
HETATM 6519  D1  DOD B 348      13.726  41.435  89.865  1.00 25.80           H
HETATM 6520  D2  DOD B 348      14.266  42.642  90.748  1.00 21.52           H
HETATM 6530  O   DOD B 352      13.499  44.175  91.759  1.00 19.64           O
HETATM 6531  D1  DOD B 352      13.728  45.117  91.881  1.00 22.98           H
HETATM 6532  D2  DOD B 352      12.577  44.167  91.431  1.00 22.97           H
