# Supplementary material for: Critical evaluation of two neutron structures of Mn superoxide dismutase with quantum refinement
Source: J Biol Inorg Chem. 2026 Mar 10;31(3):173–91. doi: 10.1007/s00775-026-02140-5 (PMC13287255; doi:10.1007/s00775-026-02140-5)
Supplement: Supplementary file 2 — Supplementary Material 2 [file 775_2026_2140_MOESM2_ESM.zip › Coord/Redb/rd1ha.pdb]

CRYST1   81.330   81.330  242.880  90.00  90.00 120.00 P 61 2 2
SCALE1      0.012296  0.007099  0.000000        0.00000
SCALE2      0.000000  0.014198  0.000000        0.00000
SCALE3      0.000000  0.000000  0.004117        0.00000
ATOM   3529  CB  HIS B  26       5.863  38.866  90.967  1.00 22.91           H
ATOM   3530  CG  HIS B  26       6.555  38.145  91.344  1.00 18.21           C
ATOM   3531  ND1 HIS B  26       6.156  36.931  91.817  1.00 14.53           N
ATOM   3532  CD2 HIS B  26       7.917  38.156  91.462  1.00 22.81           C
ATOM   3533  CE1 HIS B  26       7.235  36.232  92.216  1.00 18.16           C
ATOM   3534  NE2 HIS B  26       8.313  36.972  92.026  1.00 15.88           N
ATOM   3539  DD1 HIS B  26       5.198  36.626  91.823  1.00 29.10           H
ATOM   3540  DD2 HIS B  26       8.618  38.938  91.168  1.00 21.47           H
ATOM   3541  DE1 HIS B  26       7.256  35.222  92.618  1.00 22.90           H
ATOM   3592  N   HIS B  30      10.143  42.743  89.089  1.00 16.38           H
ATOM   3593  CA  HIS B  30      10.941  42.106  89.476  1.00 18.92           C
ATOM   3594  C   HIS B  30      11.532  41.225  88.395  1.00 29.00           C
ATOM   3595  O   HIS B  30      12.756  41.111  88.215  1.00 27.19           O
ATOM   3596  CB  HIS B  30      10.433  41.216  90.624  1.00 22.33           C
ATOM   3597  CG  HIS B  30      10.164  41.974  91.894  1.00 21.76           C
ATOM   3598  ND1 HIS B  30      11.139  42.248  92.849  1.00 15.61           N
ATOM   3599  CD2 HIS B  30       8.997  42.465  92.425  1.00 16.07           C
ATOM   3600  CE1 HIS B  30      10.520  42.881  93.878  1.00 14.72           C
ATOM   3601  NE2 HIS B  30       9.232  43.008  93.669  1.00 14.79           N
ATOM   3603  DA  HIS B  30      11.728  42.778  89.842  1.00 19.49           H
ATOM   3604  DB2 HIS B  30       9.520  40.714  90.287  1.00 17.23           H
ATOM   3605  DB3 HIS B  30      11.158  40.397  90.811  1.00 23.96           H
ATOM   3606  DD1 HIS B  30      12.131  42.379  92.613  1.00 19.71           H
ATOM   3607  DD2 HIS B  30       8.005  42.431  91.971  1.00 22.49           H
ATOM   3608  DE1 HIS B  30      11.036  43.287  94.743  1.00 18.21           H
ATOM   3609  N   HIS B  31      10.670  40.442  87.695  1.00 16.07           N
ATOM   3610  CA  HIS B  31      11.196  39.576  86.667  1.00 20.83           C
ATOM   3611  C   HIS B  31      11.670  40.172  85.874  1.00 18.33           H
ATOM   3613  CB  HIS B  31      10.374  38.990  86.288  1.00 18.55           H
ATOM   3619  D   HIS B  31       9.669  40.606  87.736  1.00 20.71           H
ATOM   3620  DA  HIS B  31      11.963  38.918  87.103  1.00 25.15           H
ATOM   3650  CB  TYR B  34      15.839  38.954  87.196  1.00 20.28           H
ATOM   3651  CG  TYR B  34      15.696  38.938  88.271  1.00 26.74           C
ATOM   3652  CD1 TYR B  34      16.692  39.315  89.181  1.00 21.17           C
ATOM   3653  CD2 TYR B  34      14.426  38.575  88.741  1.00 28.94           C
ATOM   3654  CE1 TYR B  34      16.415  39.338  90.552  1.00 17.33           C
ATOM   3655  CE2 TYR B  34      14.130  38.616  90.103  1.00 19.53           C
ATOM   3656  CZ  TYR B  34      15.121  39.023  91.002  1.00 21.89           C
ATOM   3657  OH  TYR B  34      14.775  39.104  92.342  1.00 22.21           O
ATOM   3662  DD1 TYR B  34      17.700  39.589  88.846  1.00 30.49           H
ATOM   3663  DD2 TYR B  34      13.629  38.330  88.033  1.00 21.00           H
ATOM   3664  DE1 TYR B  34      17.210  39.618  91.255  1.00 20.52           H
ATOM   3665  DE2 TYR B  34      13.119  38.413  90.450  1.00 27.40           H
ATOM   3666  DH  TYR B  34      15.500  39.548  92.823  1.00 25.78           H
ATOM   4255  CB  HIS B  74      10.446  34.692  87.775  1.00 31.04           H
ATOM   4256  CG  HIS B  74      10.669  35.080  88.751  1.00 20.46           C
ATOM   4257  ND1 HIS B  74      11.974  35.320  89.086  1.00 25.69           N
ATOM   4258  CD2 HIS B  74       9.930  35.485  89.839  1.00 26.26           C
ATOM   4259  CE1 HIS B  74      12.019  35.831  90.343  1.00 26.90           C
ATOM   4260  NE2 HIS B  74      10.782  35.954  90.824  1.00 29.18           N
ATOM   4265  DD1 HIS B  74      12.759  35.064  88.506  1.00 19.67           H
ATOM   4266  DD2 HIS B  74       8.853  35.519  89.964  1.00 23.12           H
ATOM   4267  DE1 HIS B  74      12.950  36.032  90.877  1.00 20.03           H
ATOM   4982  CB  TRP B 123      13.148  29.259  94.859  1.00 27.59           H
ATOM   4983  CG  TRP B 123      13.011  30.180  94.276  1.00 19.97           C
ATOM   4984  CD1 TRP B 123      13.894  31.247  94.198  1.00 16.50           C
ATOM   4985  CD2 TRP B 123      11.940  30.471  93.358  1.00 14.85           C
ATOM   4986  NE1 TRP B 123      13.403  32.215  93.367  1.00 25.16           N
ATOM   4987  CE2 TRP B 123      12.225  31.772  92.825  1.00 24.22           C
ATOM   4988  CE3 TRP B 123      10.798  29.806  92.843  1.00 23.88           C
ATOM   4989  CZ2 TRP B 123      11.448  32.408  91.867  1.00 24.65           C
ATOM   4990  CZ3 TRP B 123      10.046  30.421  91.841  1.00 17.06           C
ATOM   4991  CH2 TRP B 123      10.372  31.700  91.339  1.00 16.46           C
ATOM   4996  DD1 TRP B 123      14.858  31.462  94.641  1.00 18.07           H
ATOM   4997  DE1 TRP B 123      13.935  33.029  93.054  1.00 23.88           H
ATOM   4998  DE3 TRP B 123      10.484  28.821  93.210  1.00 21.39           H
ATOM   4999  DH2 TRP B 123       9.757  32.159  90.562  1.00 30.93           H
ATOM   5000  DZ2 TRP B 123      11.715  33.425  91.582  1.00 31.31           H
ATOM   5001  DZ3 TRP B 123       9.132  29.944  91.487  1.00 19.01           H
ATOM   5296  CB  GLN B 143      17.705  34.546  91.883  1.00 23.44           H
ATOM   5297  CG  GLN B 143      17.174  35.460  92.121  1.00 24.66           C
ATOM   5298  CD  GLN B 143      15.712  35.135  92.298  1.00 20.16           C
ATOM   5299  OE1 GLN B 143      15.290  33.980  92.371  1.00 29.98           O
ATOM   5300  NE2 GLN B 143      14.876  36.198  92.400  1.00 31.53           N
ATOM   5305  DG2 GLN B 143      17.597  35.866  93.051  1.00 24.07           H
ATOM   5306  DG3 GLN B 143      17.336  36.189  91.310  1.00 26.43           H
ATOM   5307 DE21 GLN B 143      13.943  35.981  92.792  1.00 25.66           H
ATOM   5308 DE22 GLN B 143      15.250  37.150  92.441  1.00 22.53           H
ATOM   5530  CA  ASP B 159       8.903  31.801  95.110  1.00 22.73           H
ATOM   5533  CB  ASP B 159       8.711  32.565  94.352  1.00 22.98           C
ATOM   5534  CG  ASP B 159       9.601  33.804  94.376  1.00 16.02           C
ATOM   5535  OD1 ASP B 159      10.764  33.788  94.840  1.00 18.25           O
ATOM   5536  OD2 ASP B 159       9.106  34.842  93.770  1.00 21.55           O
ATOM   5539  DB2 ASP B 159       8.891  32.069  93.382  1.00 24.32           H
ATOM   5540  DB3 ASP B 159       7.637  32.813  94.366  1.00 22.09           H
ATOM   5600  CB  HIS B 163       9.115  40.634  96.146  1.00 17.73           H
ATOM   5601  CG  HIS B 163       9.596  39.898  95.527  1.00 14.48           C
ATOM   5602  ND1 HIS B 163      10.964  39.922  95.332  1.00 27.16           N
ATOM   5603  CD2 HIS B 163       9.140  38.887  94.719  1.00 22.56           C
ATOM   5604  CE1 HIS B 163      11.297  38.947  94.458  1.00 24.00           C
ATOM   5605  NE2 HIS B 163      10.208  38.293  94.051  1.00 23.16           N
ATOM   5610  DD1 HIS B 163      11.615  40.614  95.693  1.00 23.79           H
ATOM   5611  DD2 HIS B 163       8.109  38.556  94.616  1.00 34.24           H
ATOM   5612  DE1 HIS B 163      12.317  38.774  94.126  1.00 28.87           H
ATOM   5648  CB  TYR B 166       7.842  45.095 100.119  1.00 22.99           H
ATOM   5649  CG  TYR B 166       7.710  44.808  99.076  1.00 16.05           C
ATOM   5650  CD1 TYR B 166       8.791  44.686  98.191  1.00 15.75           C
ATOM   5651  CD2 TYR B 166       6.415  44.640  98.570  1.00 22.72           C
ATOM   5652  CE1 TYR B 166       8.587  44.323  96.854  1.00 17.55           C
ATOM   5653  CE2 TYR B 166       6.202  44.256  97.249  1.00 26.72           C
ATOM   5654  CZ  TYR B 166       7.291  44.074  96.379  1.00 17.06           C
ATOM   5655  OH  TYR B 166       7.057  43.672  95.114  1.00 23.42           O
ATOM   5660  DD1 TYR B 166       9.817  44.867  98.533  1.00 21.48           H
ATOM   5661  DD2 TYR B 166       5.550  44.834  99.204  1.00 24.65           H
ATOM   5662  DE1 TYR B 166       9.412  44.206  96.140  1.00 21.62           H
ATOM   5663  DE2 TYR B 166       5.201  44.086  96.856  1.00 32.20           H
ATOM   5664  DH  TYR B 166       7.947  43.481  94.671  1.00 22.23           H
TER
HETATM 6228 MN    MN B 201      10.150  36.371  92.907  1.00 30.15          Mn
HETATM 6434  O   DOD B 319      12.091  35.709  93.665  1.00 27.41           O
HETATM 6435  D1  DOD B 319      11.666  34.863  94.212  1.00 42.41           H
HETATM 6436  D2  DOD B 319      12.368  36.369  94.329  1.00 24.10           H
HETATM 6519  O   DOD B 348      13.894  41.991  90.499  1.00 26.43           O
HETATM 6520  D1  DOD B 348      13.616  41.629  89.606  1.00 30.37           H
HETATM 6521  D2  DOD B 348      14.477  41.313  90.886  1.00 33.62           H
HETATM 6531  O   DOD B 352      13.305  44.162  91.916  1.00 20.67           O
HETATM 6532  D1  DOD B 352      12.694  44.733  91.409  1.00 26.69           H
HETATM 6533  D2  DOD B 352      13.735  43.590  91.227  1.00 26.10           H
