# Supplementary material for: Critical evaluation of two neutron structures of Mn superoxide dismutase with quantum refinement
Source: J Biol Inorg Chem. 2026 Mar 10;31(3):173–91. doi: 10.1007/s00775-026-02140-5 (PMC13287255; doi:10.1007/s00775-026-02140-5)
Supplement: Supplementary file 2 — Supplementary Material 2 [file 775_2026_2140_MOESM2_ESM.zip › Coord/Redb/rddw.pdb]

CRYST1   81.330   81.330  242.880  90.00  90.00 120.00 P 61 2 2
SCALE1      0.012296  0.007099  0.000000        0.00000
SCALE2      0.000000  0.014198  0.000000        0.00000
SCALE3      0.000000  0.000000  0.004117        0.00000
ATOM   3529  CB  HIS B  26       5.896  38.856  90.977  1.00 23.77           H
ATOM   3530  CG  HIS B  26       6.600  38.149  91.374  1.00 18.83           C
ATOM   3531  ND1 HIS B  26       6.228  36.918  91.840  1.00 14.68           N
ATOM   3532  CD2 HIS B  26       7.965  38.178  91.497  1.00 22.84           C
ATOM   3533  CE1 HIS B  26       7.326  36.243  92.244  1.00 13.89           C
ATOM   3534  NE2 HIS B  26       8.392  37.004  92.060  1.00 17.47           N
ATOM   3539  DD1 HIS B  26       5.278  36.585  91.841  1.00 27.50           H
ATOM   3540  DD2 HIS B  26       8.656  38.959  91.191  1.00 21.73           H
ATOM   3541  DE1 HIS B  26       7.375  35.238  92.676  1.00 22.09           H
ATOM   3592  N   HIS B  30      10.150  42.740  89.086  1.00 16.86           H
ATOM   3593  CA  HIS B  30      10.946  42.099  89.471  1.00 18.17           C
ATOM   3594  C   HIS B  30      11.558  41.252  88.370  1.00 28.74           C
ATOM   3595  O   HIS B  30      12.777  41.222  88.155  1.00 25.16           O
ATOM   3596  CB  HIS B  30      10.421  41.198  90.603  1.00 21.10           C
ATOM   3597  CG  HIS B  30      10.153  41.944  91.885  1.00 21.11           C
ATOM   3598  ND1 HIS B  30      11.124  42.224  92.844  1.00 16.46           N
ATOM   3599  CD2 HIS B  30       8.996  42.476  92.411  1.00 17.62           C
ATOM   3600  CE1 HIS B  30      10.516  42.856  93.876  1.00 14.14           C
ATOM   3601  NE2 HIS B  30       9.236  43.025  93.644  1.00 13.86           N
ATOM   3603  DA  HIS B  30      11.781  42.707  89.841  1.00 18.11           H
ATOM   3604  DB2 HIS B  30       9.497  40.712  90.274  1.00 16.64           H
ATOM   3605  DB3 HIS B  30      11.148  40.376  90.758  1.00 23.94           H
ATOM   3606  DD1 HIS B  30      12.125  42.056  92.731  1.00 20.43           H
ATOM   3607  DD2 HIS B  30       8.008  42.477  91.951  1.00 23.22           H
ATOM   3608  DE1 HIS B  30      11.027  43.238  94.756  1.00 17.90           H
ATOM   3609  N   HIS B  31      10.706  40.435  87.696  1.00 16.23           N
ATOM   3610  CA  HIS B  31      11.214  39.567  86.660  1.00 20.53           C
ATOM   3611  C   HIS B  31      11.681  40.172  85.869  1.00 18.65           H
ATOM   3613  CB  HIS B  31      10.389  38.977  86.293  1.00 18.72           H
ATOM   3619  D   HIS B  31       9.707  40.564  87.787  1.00 19.43           H
ATOM   3620  DA  HIS B  31      11.985  38.898  87.079  1.00 25.15           H
ATOM   3650  CB  TYR B  34      15.830  38.954  87.189  1.00 20.93           H
ATOM   3651  CG  TYR B  34      15.665  38.936  88.267  1.00 27.08           C
ATOM   3652  CD1 TYR B  34      16.652  39.299  89.195  1.00 20.57           C
ATOM   3653  CD2 TYR B  34      14.393  38.566  88.728  1.00 29.02           C
ATOM   3654  CE1 TYR B  34      16.356  39.332  90.560  1.00 19.62           C
ATOM   3655  CE2 TYR B  34      14.089  38.601  90.094  1.00 18.99           C
ATOM   3656  CZ  TYR B  34      15.051  39.048  91.004  1.00 21.31           C
ATOM   3657  OH  TYR B  34      14.702  39.243  92.327  1.00 22.39           O
ATOM   3662  DD1 TYR B  34      17.667  39.549  88.873  1.00 30.55           H
ATOM   3663  DD2 TYR B  34      13.603  38.317  88.007  1.00 21.19           H
ATOM   3664  DE1 TYR B  34      17.131  39.591  91.290  1.00 20.39           H
ATOM   3665  DE2 TYR B  34      13.085  38.365  90.445  1.00 27.54           H
ATOM   3666  DH  TYR B  34      14.905  40.186  92.502  1.00 27.35           H
ATOM   4255  CB  HIS B  74      10.494  34.707  87.786  1.00 30.13           H
ATOM   4256  CG  HIS B  74      10.734  35.093  88.764  1.00 18.99           C
ATOM   4257  ND1 HIS B  74      12.037  35.321  89.114  1.00 25.73           N
ATOM   4258  CD2 HIS B  74       9.994  35.502  89.848  1.00 26.41           C
ATOM   4259  CE1 HIS B  74      12.086  35.822  90.379  1.00 26.71           C
ATOM   4260  NE2 HIS B  74      10.840  35.954  90.842  1.00 28.75           N
ATOM   4265  DD1 HIS B  74      12.824  35.066  88.539  1.00 19.67           H
ATOM   4266  DD2 HIS B  74       8.911  35.509  89.953  1.00 22.33           H
ATOM   4267  DE1 HIS B  74      13.021  36.020  90.935  1.00 20.03           H
ATOM   4982  CB  TRP B 123      13.134  29.254  94.856  1.00 27.15           H
ATOM   4983  CG  TRP B 123      13.010  30.180  94.278  1.00 19.66           C
ATOM   4984  CD1 TRP B 123      13.892  31.256  94.207  1.00 16.10           C
ATOM   4985  CD2 TRP B 123      11.955  30.461  93.343  1.00 16.01           C
ATOM   4986  NE1 TRP B 123      13.412  32.212  93.363  1.00 24.79           N
ATOM   4987  CE2 TRP B 123      12.251  31.768  92.814  1.00 23.79           C
ATOM   4988  CE3 TRP B 123      10.806  29.807  92.838  1.00 23.07           C
ATOM   4989  CZ2 TRP B 123      11.469  32.409  91.856  1.00 24.66           C
ATOM   4990  CZ3 TRP B 123      10.052  30.433  91.841  1.00 17.79           C
ATOM   4991  CH2 TRP B 123      10.392  31.704  91.329  1.00 15.83           C
ATOM   4996  DD1 TRP B 123      14.864  31.461  94.643  1.00 18.12           H
ATOM   4997  DE1 TRP B 123      13.952  33.044  93.040  1.00 24.57           H
ATOM   4998  DE3 TRP B 123      10.484  28.827  93.214  1.00 21.64           H
ATOM   4999  DH2 TRP B 123       9.789  32.147  90.537  1.00 30.67           H
ATOM   5000  DZ2 TRP B 123      11.725  33.435  91.598  1.00 30.84           H
ATOM   5001  DZ3 TRP B 123       9.113  29.983  91.507  1.00 18.25           H
ATOM   5296  CB  GLN B 143      17.601  34.559  91.929  1.00 24.69           H
ATOM   5297  CG  GLN B 143      17.023  35.458  92.183  1.00 25.05           C
ATOM   5298  CD  GLN B 143      15.513  35.203  92.354  1.00 18.54           C
ATOM   5299  OE1 GLN B 143      15.131  34.007  92.434  1.00 29.73           O
ATOM   5300  NE2 GLN B 143      14.704  36.253  92.439  1.00 28.24           N
ATOM   5305  DG2 GLN B 143      17.447  35.870  93.115  1.00 25.49           H
ATOM   5306  DG3 GLN B 143      17.219  36.191  91.383  1.00 25.27           H
ATOM   5307 DE22 GLN B 143      15.258  37.119  92.415  1.00 20.80           H
ATOM   5529  CA  ASP B 159       8.901  31.792  95.104  1.00 22.93           H
ATOM   5532  CB  ASP B 159       8.695  32.552  94.349  1.00 23.68           C
ATOM   5533  CG  ASP B 159       9.599  33.795  94.445  1.00 16.38           C
ATOM   5534  OD1 ASP B 159      10.667  33.780  95.055  1.00 17.19           O
ATOM   5535  OD2 ASP B 159       9.162  34.830  93.762  1.00 20.77           O
ATOM   5538  DB2 ASP B 159       8.832  32.086  93.358  1.00 23.82           H
ATOM   5539  DB3 ASP B 159       7.620  32.784  94.431  1.00 21.44           H
ATOM   5599  CB  HIS B 163       9.128  40.629  96.153  1.00 17.00           H
ATOM   5600  CG  HIS B 163       9.609  39.899  95.537  1.00 14.84           C
ATOM   5601  ND1 HIS B 163      10.983  39.892  95.329  1.00 27.47           N
ATOM   5602  CD2 HIS B 163       9.130  38.910  94.723  1.00 22.33           C
ATOM   5603  CE1 HIS B 163      11.285  38.894  94.466  1.00 24.43           C
ATOM   5604  NE2 HIS B 163      10.178  38.293  94.054  1.00 22.02           N
ATOM   5609  DD1 HIS B 163      11.666  40.539  95.712  1.00 22.68           H
ATOM   5610  DD2 HIS B 163       8.090  38.598  94.644  1.00 31.85           H
ATOM   5611  DE1 HIS B 163      12.300  38.581  94.223  1.00 25.96           H
ATOM   5647  CB  TYR B 166       7.842  45.098 100.130  1.00 22.98           H
ATOM   5648  CG  TYR B 166       7.716  44.815  99.093  1.00 16.47           C
ATOM   5649  CD1 TYR B 166       8.803  44.720  98.214  1.00 16.15           C
ATOM   5650  CD2 TYR B 166       6.427  44.636  98.582  1.00 22.99           C
ATOM   5651  CE1 TYR B 166       8.610  44.375  96.871  1.00 17.43           C
ATOM   5652  CE2 TYR B 166       6.228  44.256  97.260  1.00 26.16           C
ATOM   5653  CZ  TYR B 166       7.324  44.091  96.388  1.00 16.52           C
ATOM   5654  OH  TYR B 166       7.102  43.666  95.132  1.00 23.13           O
ATOM   5659  DD1 TYR B 166       9.824  44.883  98.573  1.00 21.27           H
ATOM   5660  DD2 TYR B 166       5.557  44.802  99.222  1.00 25.57           H
ATOM   5661  DE1 TYR B 166       9.441  44.274  96.163  1.00 22.24           H
ATOM   5662  DE2 TYR B 166       5.221  44.065  96.885  1.00 32.00           H
ATOM   5663  DH  TYR B 166       7.991  43.459  94.678  1.00 22.30           H
TER
HETATM 6227 MN    MN B 201      10.300  36.324  92.984  1.00 29.11          Mn
HETATM 6433  O   DOD B 319      12.301  36.089  93.685  1.00 23.93           O
HETATM 6434  D1  DOD B 319      12.176  35.271  94.222  1.00 31.77           H
HETATM 6435  D2  DOD B 319      13.233  36.088  93.256  1.00 19.20           H
HETATM 6518  O   DOD B 348      13.889  41.743  90.803  1.00 28.22           O
HETATM 6519  D1  DOD B 348      13.731  41.426  89.876  1.00 25.46           H
HETATM 6520  D2  DOD B 348      14.261  42.656  90.744  1.00 20.99           H
HETATM 6530  O   DOD B 352      13.497  44.181  91.772  1.00 19.59           O
HETATM 6531  D1  DOD B 352      13.743  45.127  91.855  1.00 22.82           H
HETATM 6532  D2  DOD B 352      12.579  44.169  91.422  1.00 23.17           H
