# Supplementary material for: Critical evaluation of two neutron structures of Mn superoxide dismutase with quantum refinement
Source: J Biol Inorg Chem. 2026 Mar 10;31(3):173–91. doi: 10.1007/s00775-026-02140-5 (PMC13287255; doi:10.1007/s00775-026-02140-5)
Supplement: Supplementary file 2 — Supplementary Material 2 [file 775_2026_2140_MOESM2_ESM.zip › Coord/Redb/le1h.pdb]

CRYST1   81.330   81.330  242.880  90.00  90.00 120.00 P 61 2 2
SCALE1      0.012296  0.007099  0.000000        0.00000
SCALE2      0.000000  0.014198  0.000000        0.00000
SCALE3      0.000000  0.000000  0.004117        0.00000
ATOM   3529  CB  HIS B  26       5.873  38.861  90.979  1.00 22.22           H
ATOM   3530  CG  HIS B  26       6.566  38.156  91.383  1.00 17.40           C
ATOM   3531  ND1 HIS B  26       6.188  36.917  91.827  1.00 13.81           N
ATOM   3532  CD2 HIS B  26       7.927  38.189  91.504  1.00 22.34           C
ATOM   3533  CE1 HIS B  26       7.280  36.235  92.219  1.00 15.56           C
ATOM   3534  NE2 HIS B  26       8.343  36.999  92.049  1.00 15.91           N
ATOM   3539  DD1 HIS B  26       5.235  36.590  91.817  1.00 29.12           H
ATOM   3540  DD2 HIS B  26       8.622  38.976  91.210  1.00 21.26           H
ATOM   3541  DE1 HIS B  26       7.326  35.220  92.623  1.00 21.68           H
ATOM   3592  N   HIS B  30      10.164  42.742  89.096  1.00 15.41           H
ATOM   3593  CA  HIS B  30      10.975  42.105  89.483  1.00 19.17           C
ATOM   3594  C   HIS B  30      11.574  41.244  88.390  1.00 29.46           C
ATOM   3595  O   HIS B  30      12.794  41.140  88.197  1.00 26.47           O
ATOM   3596  CB  HIS B  30      10.486  41.169  90.606  1.00 22.41           C
ATOM   3597  CG  HIS B  30      10.283  41.889  91.909  1.00 23.44           C
ATOM   3598  ND1 HIS B  30      11.298  42.134  92.829  1.00 11.01           N
ATOM   3599  CD2 HIS B  30       9.102  42.427  92.359  1.00 14.47           C
ATOM   3600  CE1 HIS B  30      10.697  42.778  93.816  1.00 14.45           C
ATOM   3601  NE2 HIS B  30       9.383  42.974  93.586  1.00 17.04           N
ATOM   3603  DA  HIS B  30      11.780  42.744  89.875  1.00 19.12           H
ATOM   3604  DB2 HIS B  30       9.556  40.677  90.287  1.00 15.65           H
ATOM   3605  DB3 HIS B  30      11.232  40.353  90.727  1.00 25.58           H
ATOM   3606  DD2 HIS B  30       8.117  42.475  91.901  1.00 22.32           H
ATOM   3607  DE1 HIS B  30      11.157  43.226  94.697  1.00 17.37           H
ATOM   3608  DE2 HIS B  30       8.690  43.327  94.260  1.00 21.28           H
ATOM   3609  N   HIS B  31      10.709  40.441  87.706  1.00 16.48           N
ATOM   3610  CA  HIS B  31      11.217  39.571  86.672  1.00 20.40           C
ATOM   3611  C   HIS B  31      11.684  40.173  85.876  1.00 18.37           H
ATOM   3613  CB  HIS B  31      10.391  38.980  86.304  1.00 17.68           H
ATOM   3619  D   HIS B  31       9.710  40.604  87.766  1.00 20.32           H
ATOM   3620  DA  HIS B  31      11.992  38.904  87.089  1.00 25.44           H
ATOM   3650  CB  TYR B  34      15.833  38.953  87.177  1.00 19.33           H
ATOM   3651  CG  TYR B  34      15.671  38.929  88.254  1.00 27.52           C
ATOM   3652  CD1 TYR B  34      16.677  39.284  89.165  1.00 22.27           C
ATOM   3653  CD2 TYR B  34      14.394  38.586  88.717  1.00 28.62           C
ATOM   3654  CE1 TYR B  34      16.404  39.314  90.534  1.00 17.38           C
ATOM   3655  CE2 TYR B  34      14.105  38.626  90.085  1.00 19.14           C
ATOM   3656  CZ  TYR B  34      15.099  39.033  90.975  1.00 22.47           C
ATOM   3657  OH  TYR B  34      14.745  39.137  92.315  1.00 20.08           O
ATOM   3662  DD1 TYR B  34      17.689  39.536  88.833  1.00 30.80           H
ATOM   3663  DD2 TYR B  34      13.593  38.357  88.007  1.00 20.45           H
ATOM   3664  DE1 TYR B  34      17.195  39.580  91.244  1.00 19.74           H
ATOM   3665  DE2 TYR B  34      13.101  38.414  90.451  1.00 26.81           H
ATOM   3666  DH  TYR B  34      15.436  39.659  92.765  1.00 27.09           H
ATOM   4255  CB  HIS B  74      10.461  34.694  87.775  1.00 30.19           H
ATOM   4256  CG  HIS B  74      10.697  35.083  88.748  1.00 20.35           C
ATOM   4257  ND1 HIS B  74      12.000  35.313  89.087  1.00 24.84           N
ATOM   4258  CD2 HIS B  74       9.957  35.492  89.832  1.00 26.24           C
ATOM   4259  CE1 HIS B  74      12.049  35.822  90.341  1.00 25.52           C
ATOM   4260  NE2 HIS B  74      10.808  35.951  90.820  1.00 28.84           N
ATOM   4265  DD1 HIS B  74      12.779  35.084  88.491  1.00 19.67           H
ATOM   4266  DD2 HIS B  74       8.875  35.501  89.936  1.00 22.05           H
ATOM   4267  DE1 HIS B  74      12.984  36.042  90.863  1.00 20.03           H
ATOM   4982  CB  TRP B 123      13.124  29.245  94.861  1.00 26.98           H
ATOM   4983  CG  TRP B 123      12.997  30.168  94.278  1.00 20.34           C
ATOM   4984  CD1 TRP B 123      13.890  31.232  94.210  1.00 15.82           C
ATOM   4985  CD2 TRP B 123      11.944  30.450  93.338  1.00 14.01           C
ATOM   4986  NE1 TRP B 123      13.414  32.186  93.353  1.00 23.86           N
ATOM   4987  CE2 TRP B 123      12.246  31.752  92.802  1.00 24.01           C
ATOM   4988  CE3 TRP B 123      10.791  29.801  92.836  1.00 23.13           C
ATOM   4989  CZ2 TRP B 123      11.458  32.407  91.859  1.00 23.10           C
ATOM   4990  CZ3 TRP B 123      10.030  30.434  91.848  1.00 16.41           C
ATOM   4991  CH2 TRP B 123      10.368  31.712  91.344  1.00 15.27           C
ATOM   4996  DD1 TRP B 123      14.863  31.432  94.650  1.00 18.06           H
ATOM   4997  DE1 TRP B 123      13.944  33.000  93.037  1.00 23.44           H
ATOM   4998  DE3 TRP B 123      10.467  28.821  93.214  1.00 20.80           H
ATOM   4999  DH2 TRP B 123       9.753  32.166  90.565  1.00 29.66           H
ATOM   5000  DZ2 TRP B 123      11.713  33.434  91.595  1.00 31.18           H
ATOM   5001  DZ3 TRP B 123       9.089  29.984  91.518  1.00 17.15           H
ATOM   5296  CB  GLN B 143      17.702  34.543  91.902  1.00 23.27           H
ATOM   5297  CG  GLN B 143      17.184  35.461  92.146  1.00 23.15           C
ATOM   5298  CD  GLN B 143      15.715  35.176  92.330  1.00 18.44           C
ATOM   5299  OE1 GLN B 143      15.279  34.029  92.450  1.00 28.16           O
ATOM   5300  NE2 GLN B 143      14.891  36.249  92.408  1.00 30.96           N
ATOM   5305  DG2 GLN B 143      17.598  35.854  93.086  1.00 23.67           H
ATOM   5306  DG3 GLN B 143      17.383  36.186  91.344  1.00 24.45           H
ATOM   5307 DE21 GLN B 143      13.961  36.036  92.805  1.00 25.28           H
ATOM   5308 DE22 GLN B 143      15.243  37.210  92.431  1.00 22.15           H
ATOM   5530  CA  ASP B 159       8.922  31.792  95.113  1.00 22.28           H
ATOM   5533  CB  ASP B 159       8.731  32.556  94.358  1.00 22.62           C
ATOM   5534  CG  ASP B 159       9.631  33.795  94.395  1.00 14.98           C
ATOM   5535  OD1 ASP B 159      10.775  33.783  94.893  1.00 17.28           O
ATOM   5536  OD2 ASP B 159       9.158  34.836  93.768  1.00 21.82           O
ATOM   5539  DB2 ASP B 159       8.861  32.073  93.372  1.00 23.55           H
ATOM   5540  DB3 ASP B 159       7.658  32.804  94.434  1.00 21.92           H
ATOM   5600  CB  HIS B 163       9.120  40.626  96.154  1.00 16.43           H
ATOM   5601  CG  HIS B 163       9.603  39.891  95.534  1.00 15.06           C
ATOM   5602  ND1 HIS B 163      10.966  39.918  95.325  1.00 25.62           N
ATOM   5603  CD2 HIS B 163       9.137  38.888  94.728  1.00 21.90           C
ATOM   5604  CE1 HIS B 163      11.288  38.953  94.435  1.00 23.63           C
ATOM   5605  NE2 HIS B 163      10.199  38.306  94.040  1.00 22.35           N
ATOM   5610  DD1 HIS B 163      11.625  40.621  95.649  1.00 22.29           H
ATOM   5611  DD2 HIS B 163       8.103  38.553  94.660  1.00 32.26           H
ATOM   5612  DE1 HIS B 163      12.314  38.801  94.100  1.00 29.21           H
ATOM   5648  CB  TYR B 166       7.849  45.088 100.148  1.00 22.37           H
ATOM   5649  CG  TYR B 166       7.715  44.800  99.114  1.00 15.70           C
ATOM   5650  CD1 TYR B 166       8.804  44.704  98.233  1.00 14.38           C
ATOM   5651  CD2 TYR B 166       6.422  44.637  98.617  1.00 21.90           C
ATOM   5652  CE1 TYR B 166       8.599  44.363  96.888  1.00 17.33           C
ATOM   5653  CE2 TYR B 166       6.207  44.254  97.295  1.00 24.63           C
ATOM   5654  CZ  TYR B 166       7.305  44.106  96.439  1.00 15.14           C
ATOM   5655  OH  TYR B 166       7.187  43.702  95.125  1.00 22.20           O
ATOM   5660  DD1 TYR B 166       9.825  44.885  98.587  1.00 21.32           H
ATOM   5661  DD2 TYR B 166       5.560  44.838  99.248  1.00 24.67           H
ATOM   5662  DE1 TYR B 166       9.429  44.264  96.175  1.00 22.36           H
ATOM   5663  DE2 TYR B 166       5.188  44.066  96.961  1.00 28.19           H
ATOM   5664  DH  TYR B 166       6.246  43.661  94.832  1.00 29.14           H
TER
HETATM 6228 MN    MN B 201      10.169  36.372  92.902  1.00 29.63          Mn
HETATM 6434  O   DOD B 319      12.135  35.769  93.644  1.00 25.59           O
HETATM 6435  D1  DOD B 319      11.738  34.935  94.161  1.00 39.26           H
HETATM 6436  D2  DOD B 319      12.419  36.402  94.332  1.00 24.50           H
HETATM 6519  O   DOD B 348      14.261  42.022  90.468  1.00 24.80           O
HETATM 6520  D1  DOD B 348      13.792  41.712  89.643  1.00 30.19           H
HETATM 6521  D2  DOD B 348      13.913  41.414  91.152  1.00 37.17           H
HETATM 6531  O   DOD B 352      13.215  44.471  91.521  1.00 21.24           O
HETATM 6532  D1  DOD B 352      12.623  43.839  91.985  1.00 23.57           H
HETATM 6533  D2  DOD B 352      13.804  43.847  91.022  1.00 26.43           H
