# Supplementary material for: Critical evaluation of two neutron structures of Mn superoxide dismutase with quantum refinement
Source: J Biol Inorg Chem. 2026 Mar 10;31(3):173–91. doi: 10.1007/s00775-026-02140-5 (PMC13287255; doi:10.1007/s00775-026-02140-5)
Supplement: Supplementary file 2 — Supplementary Material 2 [file 775_2026_2140_MOESM2_ESM.zip › Coord/Redb/lpph.pdb]

CRYST1   81.330   81.330  242.880  90.00  90.00 120.00 P 61 2 2
SCALE1      0.012296  0.007099  0.000000        0.00000
SCALE2      0.000000  0.014198  0.000000        0.00000
SCALE3      0.000000  0.000000  0.004117        0.00000
ATOM   3529  CB  HIS B  26       5.860  38.856  90.958  1.00 23.97           H
ATOM   3530  CG  HIS B  26       6.550  38.144  91.351  1.00 18.35           C
ATOM   3531  ND1 HIS B  26       6.157  36.921  91.823  1.00 14.48           N
ATOM   3532  CD2 HIS B  26       7.911  38.159  91.467  1.00 22.70           C
ATOM   3533  CE1 HIS B  26       7.243  36.231  92.216  1.00 17.06           C
ATOM   3534  NE2 HIS B  26       8.316  36.978  92.032  1.00 16.28           N
ATOM   3539  DD1 HIS B  26       5.209  36.593  91.795  1.00 29.85           H
ATOM   3540  DD2 HIS B  26       8.618  38.935  91.159  1.00 21.32           H
ATOM   3541  DE1 HIS B  26       7.269  35.220  92.623  1.00 22.43           H
ATOM   3592  N   HIS B  30      10.151  42.741  89.083  1.00 15.93           H
ATOM   3593  CA  HIS B  30      10.953  42.103  89.456  1.00 18.08           C
ATOM   3594  C   HIS B  30      11.562  41.229  88.374  1.00 28.86           C
ATOM   3595  O   HIS B  30      12.784  41.154  88.210  1.00 26.32           O
ATOM   3596  CB  HIS B  30      10.443  41.197  90.587  1.00 21.87           C
ATOM   3597  CG  HIS B  30      10.182  41.953  91.848  1.00 22.81           C
ATOM   3598  ND1 HIS B  30      11.173  42.244  92.783  1.00 16.74           N
ATOM   3599  CD2 HIS B  30       9.022  42.445  92.375  1.00 16.17           C
ATOM   3600  CE1 HIS B  30      10.620  42.846  93.843  1.00 14.51           C
ATOM   3601  NE2 HIS B  30       9.316  42.968  93.614  1.00 18.77           N
ATOM   3603  DA  HIS B  30      11.766  42.743  89.820  1.00 18.23           H
ATOM   3604  DB2 HIS B  30       9.515  40.713  90.263  1.00 16.63           H
ATOM   3605  DB3 HIS B  30      11.159  40.370  90.780  1.00 23.86           H
ATOM   3606  DD1 HIS B  30      12.179  42.143  92.584  1.00 22.07           H
ATOM   3607  DD2 HIS B  30       8.015  42.420  91.954  1.00 22.53           H
ATOM   3608  DE1 HIS B  30      11.115  43.251  94.712  1.00 18.42           H
ATOM   3609  DE2 HIS B  30       8.599  43.318  94.305  1.00 22.30           H
ATOM   3610  N   HIS B  31      10.700  40.430  87.694  1.00 15.16           N
ATOM   3611  CA  HIS B  31      11.213  39.568  86.657  1.00 21.03           C
ATOM   3612  C   HIS B  31      11.680  40.171  85.866  1.00 18.73           H
ATOM   3614  CB  HIS B  31      10.389  38.983  86.279  1.00 18.01           H
ATOM   3620  D   HIS B  31       9.701  40.602  87.723  1.00 19.97           H
ATOM   3621  DA  HIS B  31      11.982  38.910  87.086  1.00 25.02           H
ATOM   3651  CB  TYR B  34      15.832  38.949  87.196  1.00 20.07           H
ATOM   3652  CG  TYR B  34      15.675  38.930  88.270  1.00 27.54           C
ATOM   3653  CD1 TYR B  34      16.665  39.301  89.191  1.00 20.78           C
ATOM   3654  CD2 TYR B  34      14.405  38.559  88.724  1.00 28.38           C
ATOM   3655  CE1 TYR B  34      16.366  39.332  90.555  1.00 18.78           C
ATOM   3656  CE2 TYR B  34      14.091  38.605  90.083  1.00 19.37           C
ATOM   3657  CZ  TYR B  34      15.063  39.037  90.988  1.00 22.25           C
ATOM   3658  OH  TYR B  34      14.726  39.172  92.336  1.00 22.92           O
ATOM   3663  DD1 TYR B  34      17.681  39.561  88.871  1.00 30.90           H
ATOM   3664  DD2 TYR B  34      13.620  38.311  88.004  1.00 20.54           H
ATOM   3665  DE1 TYR B  34      17.142  39.601  91.279  1.00 20.59           H
ATOM   3666  DE2 TYR B  34      13.075  38.401  90.416  1.00 27.01           H
ATOM   3667  DH  TYR B  34      14.979  40.089  92.577  1.00 26.01           H
ATOM   4256  CB  HIS B  74      10.460  34.695  87.771  1.00 30.89           H
ATOM   4257  CG  HIS B  74      10.691  35.081  88.747  1.00 19.84           C
ATOM   4258  ND1 HIS B  74      11.996  35.301  89.094  1.00 25.72           N
ATOM   4259  CD2 HIS B  74       9.950  35.495  89.830  1.00 26.31           C
ATOM   4260  CE1 HIS B  74      12.042  35.814  90.351  1.00 27.03           C
ATOM   4261  NE2 HIS B  74      10.801  35.954  90.821  1.00 29.25           N
ATOM   4266  DD1 HIS B  74      12.790  35.032  88.535  1.00 19.67           H
ATOM   4267  DD2 HIS B  74       8.869  35.526  89.953  1.00 22.85           H
ATOM   4268  DE1 HIS B  74      12.974  36.015  90.880  1.00 20.03           H
ATOM   4983  CB  TRP B 123      13.143  29.261  94.851  1.00 28.35           H
ATOM   4984  CG  TRP B 123      13.010  30.182  94.270  1.00 20.61           C
ATOM   4985  CD1 TRP B 123      13.895  31.247  94.200  1.00 15.68           C
ATOM   4986  CD2 TRP B 123      11.942  30.472  93.348  1.00 15.66           C
ATOM   4987  NE1 TRP B 123      13.406  32.218  93.364  1.00 25.09           N
ATOM   4988  CE2 TRP B 123      12.235  31.777  92.819  1.00 24.06           C
ATOM   4989  CE3 TRP B 123      10.801  29.809  92.839  1.00 23.48           C
ATOM   4990  CZ2 TRP B 123      11.451  32.407  91.857  1.00 23.55           C
ATOM   4991  CZ3 TRP B 123      10.043  30.423  91.840  1.00 17.26           C
ATOM   4992  CH2 TRP B 123      10.374  31.699  91.335  1.00 15.83           C
ATOM   4997  DD1 TRP B 123      14.853  31.457  94.652  1.00 19.12           H
ATOM   4998  DE1 TRP B 123      13.937  33.043  93.063  1.00 24.81           H
ATOM   4999  DE3 TRP B 123      10.486  28.824  93.210  1.00 21.40           H
ATOM   5000  DH2 TRP B 123       9.758  32.157  90.560  1.00 30.53           H
ATOM   5001  DZ2 TRP B 123      11.727  33.421  91.564  1.00 31.01           H
ATOM   5002  DZ3 TRP B 123       9.123  29.953  91.492  1.00 18.12           H
ATOM   5297  CB  GLN B 143      17.693  34.548  91.885  1.00 24.21           H
ATOM   5298  CG  GLN B 143      17.183  35.471  92.128  1.00 24.22           C
ATOM   5299  CD  GLN B 143      15.711  35.203  92.303  1.00 19.06           C
ATOM   5300  OE1 GLN B 143      15.238  34.067  92.374  1.00 29.12           O
ATOM   5301  NE2 GLN B 143      14.914  36.299  92.404  1.00 31.45           N
ATOM   5306  DG2 GLN B 143      17.621  35.853  93.061  1.00 24.64           H
ATOM   5307  DG3 GLN B 143      17.372  36.200  91.323  1.00 25.65           H
ATOM   5308 DE21 GLN B 143      13.981  36.096  92.800  1.00 25.74           H
ATOM   5309 DE22 GLN B 143      15.321  37.236  92.485  1.00 23.59           H
ATOM   5531  CA  ASP B 159       8.903  31.804  95.114  1.00 22.78           H
ATOM   5534  CB  ASP B 159       8.712  32.570  94.357  1.00 23.74           C
ATOM   5535  CG  ASP B 159       9.608  33.800  94.384  1.00 16.62           C
ATOM   5536  OD1 ASP B 159      10.765  33.803  94.850  1.00 18.81           O
ATOM   5537  OD2 ASP B 159       9.110  34.833  93.756  1.00 21.96           O
ATOM   5540  DB2 ASP B 159       8.888  32.083  93.382  1.00 25.48           H
ATOM   5541  DB3 ASP B 159       7.640  32.825  94.371  1.00 21.64           H
ATOM   5601  CB  HIS B 163       9.116  40.634  96.159  1.00 16.76           H
ATOM   5602  CG  HIS B 163       9.597  39.900  95.535  1.00 14.82           C
ATOM   5603  ND1 HIS B 163      10.966  39.935  95.323  1.00 27.17           N
ATOM   5604  CD2 HIS B 163       9.142  38.894  94.716  1.00 22.81           C
ATOM   5605  CE1 HIS B 163      11.291  38.960  94.443  1.00 23.90           C
ATOM   5606  NE2 HIS B 163      10.201  38.316  94.039  1.00 22.79           N
ATOM   5611  DD1 HIS B 163      11.634  40.562  95.760  1.00 24.13           H
ATOM   5612  DD2 HIS B 163       8.115  38.545  94.610  1.00 32.86           H
ATOM   5613  DE1 HIS B 163      12.309  38.784  94.092  1.00 30.37           H
ATOM   5649  CB  TYR B 166       7.842  45.095 100.138  1.00 22.00           H
ATOM   5650  CG  TYR B 166       7.710  44.807  99.100  1.00 15.93           C
ATOM   5651  CD1 TYR B 166       8.802  44.699  98.228  1.00 15.14           C
ATOM   5652  CD2 TYR B 166       6.418  44.634  98.598  1.00 22.09           C
ATOM   5653  CE1 TYR B 166       8.611  44.345  96.887  1.00 17.78           C
ATOM   5654  CE2 TYR B 166       6.218  44.253  97.269  1.00 25.77           C
ATOM   5655  CZ  TYR B 166       7.324  44.102  96.427  1.00 15.11           C
ATOM   5656  OH  TYR B 166       7.203  43.726  95.092  1.00 23.09           O
ATOM   5661  DD1 TYR B 166       9.817  44.882  98.584  1.00 22.21           H
ATOM   5662  DD2 TYR B 166       5.556  44.817  99.234  1.00 25.46           H
ATOM   5663  DE1 TYR B 166       9.440  44.269  96.173  1.00 22.51           H
ATOM   5664  DE2 TYR B 166       5.207  44.086  96.895  1.00 31.15           H
ATOM   5665  DH  TYR B 166       6.262  43.709  94.801  1.00 28.26           H
TER
HETATM 6229 MN    MN B 201      10.159  36.312  92.884  1.00 30.16          Mn
HETATM 6435  O   DOD B 319      12.118  35.767  93.679  1.00 26.82           O
HETATM 6436  D1  DOD B 319      11.754  34.908  94.196  1.00 42.44           H
HETATM 6437  D2  DOD B 319      12.362  36.422  94.363  1.00 24.28           H
HETATM 6520  O   DOD B 348      13.800  41.730  90.835  1.00 30.32           O
HETATM 6521  D1  DOD B 348      13.700  41.405  89.900  1.00 24.82           H
HETATM 6522  D2  DOD B 348      14.251  42.606  90.786  1.00 20.73           H
HETATM 6532  O   DOD B 352      13.314  44.187  91.871  1.00 18.50           O
HETATM 6533  D1  DOD B 352      13.848  45.009  91.916  1.00 22.70           H
HETATM 6534  D2  DOD B 352      12.689  44.349  91.135  1.00 25.07           H
