# Supplementary material for: Critical evaluation of two neutron structures of Mn superoxide dismutase with quantum refinement
Source: J Biol Inorg Chem. 2026 Mar 10;31(3):173–91. doi: 10.1007/s00775-026-02140-5 (PMC13287255; doi:10.1007/s00775-026-02140-5)
Supplement: Supplementary file 2 — Supplementary Material 2 [file 775_2026_2140_MOESM2_ESM.zip › Coord/Oxb/rd1b.pdb]

CRYST1   81.301   81.301  241.840  90.00  90.00 120.00 P 61 2 2
SCALE1      0.012300  0.007101  0.000000        0.00000
SCALE2      0.000000  0.014203  0.000000        0.00000
SCALE3      0.000000  0.000000  0.004135        0.00000
ATOM   3599  CB  HIS B  30      10.436  41.395  90.569  1.00 31.10           H
ATOM   3600  CG  HIS B  30      10.221  41.999  91.485  1.00 36.31           C
ATOM   3601  ND1 HIS B  30      11.186  42.362  92.415  1.00 26.34           N
ATOM   3602  CD2 HIS B  30       9.024  42.438  92.021  1.00 35.24           C
ATOM   3603  CE1 HIS B  30      10.542  42.983  93.448  1.00 24.71           C
ATOM   3604  NE2 HIS B  30       9.247  43.036  93.246  1.00 22.32           N
ATOM   3609  DD1 HIS B  30      12.184  42.529  92.193  1.00 39.83           H
ATOM   3610  DD2 HIS B  30       8.018  42.334  91.597  1.00 29.32           H
ATOM   3611  DE1 HIS B  30      11.048  43.336  94.340  1.00 33.98           H
ATOM   3653  CB  TYR B  34      16.011  38.841  86.612  1.00 15.42           H
ATOM   3654  CG  TYR B  34      15.855  38.840  87.691  1.00 21.66           C
ATOM   3655  CD1 TYR B  34      16.893  39.141  88.585  1.00 36.46           C
ATOM   3656  CD2 TYR B  34      14.601  38.478  88.185  1.00 27.12           C
ATOM   3657  CE1 TYR B  34      16.658  39.138  89.959  1.00 26.53           C
ATOM   3658  CE2 TYR B  34      14.354  38.437  89.563  1.00 21.20           C
ATOM   3659  CZ  TYR B  34      15.388  38.787  90.436  1.00 40.84           C
ATOM   3660  OH  TYR B  34      15.094  38.846  91.805  1.00 35.42           O
ATOM   3665  DD1 TYR B  34      17.905  39.381  88.230  1.00 28.24           H
ATOM   3666  DD2 TYR B  34      13.796  38.215  87.487  1.00 25.74           H
ATOM   3667  DE1 TYR B  34      17.456  39.432  90.648  1.00 33.64           H
ATOM   3668  DE2 TYR B  34      13.349  38.228  89.944  1.00 20.54           H
ATOM   3669  DH  TYR B  34      15.912  39.069  92.305  1.00 39.84           H
ATOM   5298  CB  GLN B 143      17.778  34.670  91.544  1.00 25.32           H
ATOM   5299  CG  GLN B 143      17.170  35.560  91.852  1.00 25.83           C
ATOM   5300  CD  GLN B 143      15.719  35.120  92.006  1.00 17.06           C
ATOM   5301  OE1 GLN B 143      15.305  34.031  91.637  1.00 20.75           O
ATOM   5302  NE2 GLN B 143      14.942  36.068  92.633  1.00 30.08           N
ATOM   5307  DG2 GLN B 143      17.540  35.953  92.819  1.00 26.76           H
ATOM   5308  DG3 GLN B 143      17.235  36.381  91.107  1.00 24.56           H
ATOM   5309 DE21 GLN B 143      13.943  35.896  92.692  1.00 25.32           H
ATOM   5310 DE22 GLN B 143      15.189  37.056  92.569  1.00 28.35           H
ATOM   5650  CB  TYR B 166       7.798  44.970  99.669  1.00 17.35           H
ATOM   5651  CG  TYR B 166       7.626  44.661  98.644  1.00 16.18           C
ATOM   5652  CD1 TYR B 166       8.719  44.659  97.768  1.00 36.89           C
ATOM   5653  CD2 TYR B 166       6.346  44.414  98.128  1.00 29.22           C
ATOM   5654  CE1 TYR B 166       8.564  44.341  96.419  1.00 24.97           C
ATOM   5655  CE2 TYR B 166       6.189  44.096  96.779  1.00 32.55           C
ATOM   5656  CZ  TYR B 166       7.293  44.008  95.914  1.00 24.47           C
ATOM   5657  OH  TYR B 166       7.054  43.645  94.641  1.00 25.14           O
ATOM   5662  DD1 TYR B 166       9.712  44.944  98.143  1.00 39.09           H
ATOM   5663  DD2 TYR B 166       5.437  44.519  98.742  1.00 14.09           H
ATOM   5664  DE1 TYR B 166       9.441  44.335  95.769  1.00 34.68           H
ATOM   5665  DE2 TYR B 166       5.207  43.893  96.344  1.00 38.76           H
ATOM   5666  DH  TYR B 166       7.931  43.497  94.152  1.00 28.26           H
TER
HETATM 6504  O   HOH B 336      15.047  41.577  91.344  1.00 41.93           O
HETATM 6505  D1  HOH B 336      14.663  40.737  91.693  1.00 39.73           H
HETATM 6506  D2  HOH B 336      15.005  42.207  92.098  1.00 50.40           H
HETATM 6535  O   HOH B 347      13.546  43.609  91.477  1.00 35.66           O
HETATM 6536  D1  HOH B 347      13.982  42.965  90.855  1.00 26.85           H
HETATM 6537  D2  HOH B 347      13.370  44.447  90.999  1.00 31.51           H
