# Supplementary material for: Critical evaluation of two neutron structures of Mn superoxide dismutase with quantum refinement
Source: J Biol Inorg Chem. 2026 Mar 10;31(3):173–91. doi: 10.1007/s00775-026-02140-5 (PMC13287255; doi:10.1007/s00775-026-02140-5)
Supplement: Supplementary file 2 — Supplementary Material 2 [file 775_2026_2140_MOESM2_ESM.zip › Coord/Oxb/led.pdb]

CRYST1   81.301   81.301  241.840  90.00  90.00 120.00 P 61 2 2
SCALE1      0.012300  0.007101  0.000000        0.00000
SCALE2      0.000000  0.014203  0.000000        0.00000
SCALE3      0.000000  0.000000  0.004135        0.00000
ATOM   3599  CB  HIS B  30      10.507  41.366  90.553  1.00 30.18           H
ATOM   3600  CG  HIS B  30      10.339  41.947  91.480  1.00 35.71           C
ATOM   3601  ND1 HIS B  30      11.348  42.274  92.358  1.00 23.94           N
ATOM   3602  CD2 HIS B  30       9.125  42.418  91.951  1.00 36.06           C
ATOM   3603  CE1 HIS B  30      10.752  42.897  93.357  1.00 25.31           C
ATOM   3604  NE2 HIS B  30       9.419  43.013  93.164  1.00 26.04           N
ATOM   3609  DD2 HIS B  30       8.102  42.370  91.547  1.00 27.33           H
ATOM   3610  DE1 HIS B  30      11.223  43.272  94.270  1.00 34.35           H
ATOM   3611  DE2 HIS B  30       8.722  43.410  93.801  1.00 27.44           H
ATOM   3653  CB  TYR B  34      15.976  38.831  86.617  1.00 15.38           H
ATOM   3654  CG  TYR B  34      15.824  38.822  87.703  1.00 22.23           C
ATOM   3655  CD1 TYR B  34      16.852  39.158  88.604  1.00 35.63           C
ATOM   3656  CD2 TYR B  34      14.580  38.457  88.230  1.00 27.69           C
ATOM   3657  CE1 TYR B  34      16.630  39.137  89.978  1.00 24.82           C
ATOM   3658  CE2 TYR B  34      14.346  38.413  89.608  1.00 20.12           C
ATOM   3659  CZ  TYR B  34      15.366  38.765  90.554  1.00 42.31           C
ATOM   3660  OH  TYR B  34      15.176  38.806  91.846  1.00 29.35           O
ATOM   3665  DD1 TYR B  34      17.860  39.418  88.247  1.00 26.99           H
ATOM   3666  DD2 TYR B  34      13.762  38.204  87.534  1.00 27.23           H
ATOM   3667  DE1 TYR B  34      17.431  39.414  90.670  1.00 32.87           H
ATOM   3668  DE2 TYR B  34      13.329  38.222  89.977  1.00 20.98           H
ATOM   5297  CB  GLN B 143      17.790  34.684  91.545  1.00 24.94           H
ATOM   5298  CG  GLN B 143      17.204  35.591  91.856  1.00 24.78           C
ATOM   5299  CD  GLN B 143      15.742  35.212  92.033  1.00 14.92           C
ATOM   5300  OE1 GLN B 143      15.305  34.101  91.725  1.00 19.11           O
ATOM   5301  NE2 GLN B 143      15.003  36.204  92.610  1.00 28.33           N
ATOM   5306  DG2 GLN B 143      17.585  35.985  92.817  1.00 26.89           H
ATOM   5307  DG3 GLN B 143      17.279  36.405  91.109  1.00 24.37           H
ATOM   5308 DE21 GLN B 143      14.004  36.017  92.693  1.00 21.56           H
ATOM   5309 DE22 GLN B 143      15.232  37.226  92.452  1.00 31.42           H
ATOM   5649  CB  TYR B 166       7.816  44.971  99.676  1.00 16.84           H
ATOM   5650  CG  TYR B 166       7.649  44.669  98.650  1.00 16.74           C
ATOM   5651  CD1 TYR B 166       8.754  44.672  97.794  1.00 36.92           C
ATOM   5652  CD2 TYR B 166       6.373  44.425  98.136  1.00 28.60           C
ATOM   5653  CE1 TYR B 166       8.617  44.363  96.444  1.00 25.83           C
ATOM   5654  CE2 TYR B 166       6.225  44.135  96.774  1.00 31.60           C
ATOM   5655  CZ  TYR B 166       7.345  44.068  95.944  1.00 23.47           C
ATOM   5656  OH  TYR B 166       7.246  43.796  94.598  1.00 25.51           O
ATOM   5661  DD1 TYR B 166       9.747  44.943  98.181  1.00 38.09           H
ATOM   5662  DD2 TYR B 166       5.466  44.521  98.749  1.00 13.49           H
ATOM   5663  DE1 TYR B 166       9.491  44.342  95.794  1.00 35.41           H
ATOM   5664  DE2 TYR B 166       5.229  43.988  96.338  1.00 36.55           H
ATOM   5665  DH  TYR B 166       6.389  43.384  94.355  1.00 38.74           H
TER
HETATM 6503  O   HOH B 336      15.103  41.550  91.545  1.00 43.96           O
HETATM 6504  D1  HOH B 336      14.968  40.635  91.937  1.00 35.35           H
HETATM 6505  D2  HOH B 336      15.592  41.344  90.718  1.00 37.59           H
HETATM 6534  O   HOH B 347      13.715  43.871  91.094  1.00 30.47           O
HETATM 6535  D1  HOH B 347      14.173  42.990  91.221  1.00 25.12           H
HETATM 6536  D2  HOH B 347      12.864  43.691  91.545  1.00 38.31           H
