# Supplementary material for: Critical evaluation of two neutron structures of Mn superoxide dismutase with quantum refinement
Source: J Biol Inorg Chem. 2026 Mar 10;31(3):173–91. doi: 10.1007/s00775-026-02140-5 (PMC13287255; doi:10.1007/s00775-026-02140-5)
Supplement: Supplementary file 2 — Supplementary Material 2 [file 775_2026_2140_MOESM2_ESM.zip › Coord/Oxb/rd1c.pdb]

CRYST1   81.301   81.301  241.840  90.00  90.00 120.00 P 61 2 2
SCALE1      0.012300  0.007101  0.000000        0.00000
SCALE2      0.000000  0.014203  0.000000        0.00000
SCALE3      0.000000  0.000000  0.004135        0.00000
ATOM   3599  CB  HIS B  30      10.437  41.396  90.567  1.00 31.06           H
ATOM   3600  CG  HIS B  30      10.220  42.001  91.481  1.00 36.13           C
ATOM   3601  ND1 HIS B  30      11.181  42.364  92.413  1.00 26.87           N
ATOM   3602  CD2 HIS B  30       9.023  42.438  92.016  1.00 35.49           C
ATOM   3603  CE1 HIS B  30      10.543  42.991  93.439  1.00 25.05           C
ATOM   3604  NE2 HIS B  30       9.243  43.043  93.243  1.00 22.34           N
ATOM   3609  DD1 HIS B  30      12.179  42.494  92.193  1.00 39.56           H
ATOM   3610  DD2 HIS B  30       8.015  42.330  91.597  1.00 29.32           H
ATOM   3611  DE1 HIS B  30      11.050  43.352  94.335  1.00 34.02           H
ATOM   3653  CB  TYR B  34      16.001  38.838  86.608  1.00 15.52           H
ATOM   3654  CG  TYR B  34      15.843  38.836  87.685  1.00 21.71           C
ATOM   3655  CD1 TYR B  34      16.889  39.141  88.568  1.00 36.70           C
ATOM   3656  CD2 TYR B  34      14.594  38.474  88.190  1.00 27.03           C
ATOM   3657  CE1 TYR B  34      16.661  39.141  89.943  1.00 26.34           C
ATOM   3658  CE2 TYR B  34      14.356  38.434  89.571  1.00 21.21           C
ATOM   3659  CZ  TYR B  34      15.400  38.783  90.434  1.00 41.05           C
ATOM   3660  OH  TYR B  34      15.131  38.829  91.807  1.00 36.07           O
ATOM   3665  DD1 TYR B  34      17.894  39.388  88.205  1.00 28.88           H
ATOM   3666  DD2 TYR B  34      13.786  38.204  87.496  1.00 25.62           H
ATOM   3667  DE1 TYR B  34      17.463  39.440  90.625  1.00 33.96           H
ATOM   3668  DE2 TYR B  34      13.351  38.226  89.958  1.00 20.14           H
ATOM   3669  DH  TYR B  34      15.972  38.988  92.291  1.00 40.12           H
ATOM   5298  CB  GLN B 143      17.780  34.680  91.548  1.00 25.48           H
ATOM   5299  CG  GLN B 143      17.170  35.570  91.854  1.00 25.34           C
ATOM   5300  CD  GLN B 143      15.721  35.126  92.005  1.00 17.01           C
ATOM   5301  OE1 GLN B 143      15.299  34.040  91.633  1.00 20.45           O
ATOM   5302  NE2 GLN B 143      14.940  36.067  92.642  1.00 29.88           N
ATOM   5307  DG2 GLN B 143      17.539  35.965  92.819  1.00 26.77           H
ATOM   5308  DG3 GLN B 143      17.232  36.383  91.102  1.00 24.46           H
ATOM   5309 DE21 GLN B 143      13.939  35.886  92.709  1.00 25.28           H
ATOM   5310 DE22 GLN B 143      15.185  37.054  92.574  1.00 28.76           H
ATOM   5650  CB  TYR B 166       7.801  44.971  99.670  1.00 17.41           H
ATOM   5651  CG  TYR B 166       7.627  44.670  98.641  1.00 16.61           C
ATOM   5652  CD1 TYR B 166       8.720  44.659  97.767  1.00 36.98           C
ATOM   5653  CD2 TYR B 166       6.346  44.420  98.129  1.00 29.38           C
ATOM   5654  CE1 TYR B 166       8.562  44.338  96.417  1.00 24.98           C
ATOM   5655  CE2 TYR B 166       6.188  44.094  96.782  1.00 32.19           C
ATOM   5656  CZ  TYR B 166       7.287  44.009  95.912  1.00 24.01           C
ATOM   5657  OH  TYR B 166       7.053  43.653  94.636  1.00 25.39           O
ATOM   5662  DD1 TYR B 166       9.720  44.939  98.139  1.00 39.01           H
ATOM   5663  DD2 TYR B 166       5.441  44.520  98.745  1.00 14.47           H
ATOM   5664  DE1 TYR B 166       9.438  44.345  95.763  1.00 34.51           H
ATOM   5665  DE2 TYR B 166       5.207  43.888  96.349  1.00 39.05           H
ATOM   5666  DH  TYR B 166       7.933  43.498  94.152  1.00 27.69           H
TER
HETATM 6504  O   HOH B 336      14.968  41.555  91.426  1.00 42.52           O
HETATM 6505  D1  HOH B 336      14.694  40.668  91.763  1.00 39.60           H
HETATM 6506  D2  HOH B 336      14.831  42.183  92.172  1.00 48.44           H
HETATM 6535  O   HOH B 347      13.550  43.654  91.403  1.00 34.35           O
HETATM 6536  D1  HOH B 347      13.983  42.972  90.822  1.00 27.66           H
HETATM 6537  D2  HOH B 347      13.625  44.529  90.968  1.00 31.32           H
