# Supplementary material for: Critical evaluation of two neutron structures of Mn superoxide dismutase with quantum refinement
Source: J Biol Inorg Chem. 2026 Mar 10;31(3):173–91. doi: 10.1007/s00775-026-02140-5 (PMC13287255; doi:10.1007/s00775-026-02140-5)
Supplement: Supplementary file 2 — Supplementary Material 2 [file 775_2026_2140_MOESM2_ESM.zip › Coord/Oxb/rd1a.pdb]

CRYST1   81.301   81.301  241.840  90.00  90.00 120.00 P 61 2 2
SCALE1      0.012300  0.007101  0.000000        0.00000
SCALE2      0.000000  0.014203  0.000000        0.00000
SCALE3      0.000000  0.000000  0.004135        0.00000
ATOM   3599  CB  HIS B  30      10.427  41.401  90.569  1.00 30.23           H
ATOM   3600  CG  HIS B  30      10.206  42.010  91.483  1.00 35.75           C
ATOM   3601  ND1 HIS B  30      11.178  42.386  92.395  1.00 26.12           N
ATOM   3602  CD2 HIS B  30       9.008  42.426  92.034  1.00 36.01           C
ATOM   3603  CE1 HIS B  30      10.544  42.998  93.431  1.00 24.70           C
ATOM   3604  NE2 HIS B  30       9.241  43.029  93.258  1.00 22.39           N
ATOM   3609  DD1 HIS B  30      12.152  42.620  92.103  1.00 38.73           H
ATOM   3610  DD2 HIS B  30       7.998  42.320  91.621  1.00 27.95           H
ATOM   3611  DE1 HIS B  30      11.054  43.366  94.317  1.00 33.54           H
ATOM   3653  CB  TYR B  34      16.019  38.845  86.617  1.00 14.98           H
ATOM   3654  CG  TYR B  34      15.867  38.850  87.697  1.00 22.63           C
ATOM   3655  CD1 TYR B  34      16.903  39.154  88.593  1.00 35.23           C
ATOM   3656  CD2 TYR B  34      14.616  38.484  88.194  1.00 27.19           C
ATOM   3657  CE1 TYR B  34      16.669  39.142  89.970  1.00 25.11           C
ATOM   3658  CE2 TYR B  34      14.367  38.442  89.570  1.00 21.73           C
ATOM   3659  CZ  TYR B  34      15.396  38.792  90.453  1.00 41.09           C
ATOM   3660  OH  TYR B  34      15.102  38.834  91.818  1.00 35.15           O
ATOM   3665  DD1 TYR B  34      17.916  39.393  88.242  1.00 27.29           H
ATOM   3666  DD2 TYR B  34      13.811  38.215  87.499  1.00 26.21           H
ATOM   3667  DE1 TYR B  34      17.483  39.391  90.662  1.00 33.24           H
ATOM   3668  DE2 TYR B  34      13.362  38.221  89.943  1.00 19.54           H
ATOM   3669  DH  TYR B  34      15.918  39.010  92.339  1.00 37.81           H
ATOM   5298  CB  GLN B 143      17.778  34.678  91.547  1.00 25.04           H
ATOM   5299  CG  GLN B 143      17.168  35.566  91.854  1.00 24.99           C
ATOM   5300  CD  GLN B 143      15.718  35.123  92.001  1.00 16.16           C
ATOM   5301  OE1 GLN B 143      15.297  34.038  91.629  1.00 20.23           O
ATOM   5302  NE2 GLN B 143      14.939  36.063  92.633  1.00 28.59           N
ATOM   5307  DG2 GLN B 143      17.533  35.949  92.825  1.00 25.98           H
ATOM   5308  DG3 GLN B 143      17.249  36.382  91.106  1.00 24.76           H
ATOM   5309 DE21 GLN B 143      13.941  35.888  92.699  1.00 25.15           H
ATOM   5310 DE22 GLN B 143      15.188  37.049  92.586  1.00 28.25           H
ATOM   5650  CB  TYR B 166       7.803  44.973  99.674  1.00 17.22           H
ATOM   5651  CG  TYR B 166       7.627  44.664  98.648  1.00 16.84           C
ATOM   5652  CD1 TYR B 166       8.720  44.668  97.772  1.00 36.26           C
ATOM   5653  CD2 TYR B 166       6.349  44.417  98.141  1.00 28.79           C
ATOM   5654  CE1 TYR B 166       8.566  44.346  96.426  1.00 24.80           C
ATOM   5655  CE2 TYR B 166       6.189  44.103  96.789  1.00 32.37           C
ATOM   5656  CZ  TYR B 166       7.292  44.010  95.924  1.00 24.10           C
ATOM   5657  OH  TYR B 166       7.062  43.645  94.651  1.00 24.99           O
ATOM   5662  DD1 TYR B 166       9.711  44.956  98.154  1.00 38.37           H
ATOM   5663  DD2 TYR B 166       5.440  44.519  98.754  1.00 14.24           H
ATOM   5664  DE1 TYR B 166       9.446  44.331  95.779  1.00 34.21           H
ATOM   5665  DE2 TYR B 166       5.205  43.910  96.359  1.00 37.47           H
ATOM   5666  DH  TYR B 166       7.941  43.488  94.158  1.00 28.60           H
TER
HETATM 6504  O   HOH B 336      14.991  41.635  91.646  1.00 44.88           O
HETATM 6505  D1  HOH B 336      14.555  40.809  91.966  1.00 36.87           H
HETATM 6506  D2  HOH B 336      15.603  41.343  90.935  1.00 36.27           H
HETATM 6535  O   HOH B 347      13.339  43.570  91.035  1.00 34.15           O
HETATM 6536  D1  HOH B 347      14.058  42.876  91.092  1.00 24.16           H
HETATM 6537  D2  HOH B 347      13.683  44.337  91.541  1.00 33.39           H
