# Supplementary material for: Critical evaluation of two neutron structures of Mn superoxide dismutase with quantum refinement
Source: J Biol Inorg Chem. 2026 Mar 10;31(3):173–91. doi: 10.1007/s00775-026-02140-5 (PMC13287255; doi:10.1007/s00775-026-02140-5)
Supplement: Supplementary file 2 — Supplementary Material 2 [file 775_2026_2140_MOESM2_ESM.zip › Coord/Oxb/lep.pdb]

CRYST1   81.301   81.301  241.840  90.00  90.00 120.00 P 61 2 2
SCALE1      0.012300  0.007101  0.000000        0.00000
SCALE2      0.000000  0.014203  0.000000        0.00000
SCALE3      0.000000  0.000000  0.004135        0.00000
ATOM   3599  CB  HIS B  30      10.513  41.368  90.562  1.00 30.93           H
ATOM   3600  CG  HIS B  30      10.353  41.950  91.495  1.00 36.36           C
ATOM   3601  ND1 HIS B  30      11.359  42.302  92.374  1.00 23.88           N
ATOM   3602  CD2 HIS B  30       9.140  42.399  91.972  1.00 35.81           C
ATOM   3603  CE1 HIS B  30      10.749  42.904  93.383  1.00 26.21           C
ATOM   3604  NE2 HIS B  30       9.421  42.999  93.186  1.00 27.06           N
ATOM   3609  DD2 HIS B  30       8.129  42.351  91.560  1.00 28.40           H
ATOM   3610  DE1 HIS B  30      11.211  43.276  94.303  1.00 35.17           H
ATOM   3611  DE2 HIS B  30       8.712  43.376  93.833  1.00 27.53           H
ATOM   3653  CB  TYR B  34      15.981  38.833  86.606  1.00 15.88           H
ATOM   3654  CG  TYR B  34      15.817  38.830  87.690  1.00 20.12           C
ATOM   3655  CD1 TYR B  34      16.852  39.151  88.583  1.00 36.59           C
ATOM   3656  CD2 TYR B  34      14.566  38.463  88.195  1.00 27.02           C
ATOM   3657  CE1 TYR B  34      16.617  39.133  89.958  1.00 26.62           C
ATOM   3658  CE2 TYR B  34      14.327  38.435  89.577  1.00 21.40           C
ATOM   3659  CZ  TYR B  34      15.348  38.798  90.468  1.00 40.36           C
ATOM   3660  OH  TYR B  34      15.116  38.867  91.825  1.00 35.60           O
ATOM   3665  DD1 TYR B  34      17.865  39.388  88.230  1.00 27.69           H
ATOM   3666  DD2 TYR B  34      13.761  38.199  87.492  1.00 25.91           H
ATOM   3667  DE1 TYR B  34      17.414  39.373  90.663  1.00 32.28           H
ATOM   3668  DE2 TYR B  34      13.321  38.226  89.958  1.00 21.42           H
ATOM   3669  DH  TYR B  34      15.075  39.868  92.048  1.00 35.33           H
ATOM   5298  CB  GLN B 143      17.788  34.654  91.539  1.00 25.03           H
ATOM   5299  CG  GLN B 143      17.195  35.550  91.851  1.00 26.98           C
ATOM   5300  CD  GLN B 143      15.732  35.165  92.017  1.00 17.14           C
ATOM   5301  OE1 GLN B 143      15.289  34.065  91.690  1.00 21.06           O
ATOM   5302  NE2 GLN B 143      14.980  36.158  92.595  1.00 31.23           N
ATOM   5307  DG2 GLN B 143      17.570  35.952  92.811  1.00 26.96           H
ATOM   5308  DG3 GLN B 143      17.267  36.366  91.107  1.00 24.54           H
ATOM   5309 DE21 GLN B 143      13.972  36.017  92.654  1.00 22.46           H
ATOM   5310 DE22 GLN B 143      15.281  37.145  92.552  1.00 29.54           H
ATOM   5650  CB  TYR B 166       7.789  44.968  99.685  1.00 16.28           H
ATOM   5651  CG  TYR B 166       7.626  44.664  98.660  1.00 16.40           C
ATOM   5652  CD1 TYR B 166       8.745  44.674  97.821  1.00 37.57           C
ATOM   5653  CD2 TYR B 166       6.361  44.417  98.126  1.00 29.10           C
ATOM   5654  CE1 TYR B 166       8.629  44.366  96.472  1.00 25.49           C
ATOM   5655  CE2 TYR B 166       6.236  44.118  96.764  1.00 30.46           C
ATOM   5656  CZ  TYR B 166       7.373  44.065  95.955  1.00 24.57           C
ATOM   5657  OH  TYR B 166       7.280  43.787  94.601  1.00 25.04           O
ATOM   5662  DD1 TYR B 166       9.730  44.960  98.220  1.00 40.46           H
ATOM   5663  DD2 TYR B 166       5.445  44.504  98.729  1.00 12.93           H
ATOM   5664  DE1 TYR B 166       9.519  44.344  95.836  1.00 35.18           H
ATOM   5665  DE2 TYR B 166       5.255  43.941  96.313  1.00 36.74           H
ATOM   5666  DH  TYR B 166       6.444  43.343  94.365  1.00 37.87           H
TER
HETATM 6504  O   HOH B 336      15.147  41.445  91.660  1.00 44.53           O
HETATM 6505  D1  HOH B 336      15.772  41.417  90.905  1.00 37.98           H
HETATM 6506  D2  HOH B 336      14.471  42.149  91.380  1.00 36.01           H
HETATM 6535  O   HOH B 347      13.538  43.359  90.947  1.00 34.51           O
HETATM 6536  D1  HOH B 347      13.822  44.270  91.170  1.00 28.72           H
HETATM 6537  D2  HOH B 347      12.781  43.127  91.569  1.00 41.34           H
