# Supplementary material for: Critical evaluation of two neutron structures of Mn superoxide dismutase with quantum refinement
Source: J Biol Inorg Chem. 2026 Mar 10;31(3):173–91. doi: 10.1007/s00775-026-02140-5 (PMC13287255; doi:10.1007/s00775-026-02140-5)
Supplement: Supplementary file 2 — Supplementary Material 2 [file 775_2026_2140_MOESM2_ESM.zip › Coord/Oxb/rd1d.pdb]

CRYST1   81.301   81.301  241.840  90.00  90.00 120.00 P 61 2 2
SCALE1      0.012300  0.007101  0.000000        0.00000
SCALE2      0.000000  0.014203  0.000000        0.00000
SCALE3      0.000000  0.000000  0.004135        0.00000
ATOM   3599  CB  HIS B  30      10.422  41.393  90.566  1.00 29.80           H
ATOM   3600  CG  HIS B  30      10.207  42.000  91.485  1.00 35.90           C
ATOM   3601  ND1 HIS B  30      11.175  42.362  92.406  1.00 25.60           N
ATOM   3602  CD2 HIS B  30       9.010  42.430  92.020  1.00 35.79           C
ATOM   3603  CE1 HIS B  30      10.536  42.989  93.432  1.00 23.79           C
ATOM   3604  NE2 HIS B  30       9.239  43.036  93.245  1.00 22.17           N
ATOM   3609  DD1 HIS B  30      12.160  42.579  92.126  1.00 39.72           H
ATOM   3610  DD2 HIS B  30       7.998  42.326  91.603  1.00 28.03           H
ATOM   3611  DE1 HIS B  30      11.047  43.354  94.326  1.00 33.05           H
ATOM   3653  CB  TYR B  34      15.989  38.836  86.607  1.00 15.45           H
ATOM   3654  CG  TYR B  34      15.827  38.835  87.683  1.00 22.29           C
ATOM   3655  CD1 TYR B  34      16.864  39.143  88.574  1.00 35.49           C
ATOM   3656  CD2 TYR B  34      14.578  38.465  88.184  1.00 27.42           C
ATOM   3657  CE1 TYR B  34      16.634  39.137  89.952  1.00 25.89           C
ATOM   3658  CE2 TYR B  34      14.331  38.433  89.562  1.00 21.47           C
ATOM   3659  CZ  TYR B  34      15.362  38.788  90.441  1.00 40.96           C
ATOM   3660  OH  TYR B  34      15.065  38.846  91.802  1.00 35.21           O
ATOM   3665  DD1 TYR B  34      17.874  39.381  88.220  1.00 27.66           H
ATOM   3666  DD2 TYR B  34      13.771  38.197  87.490  1.00 26.33           H
ATOM   3667  DE1 TYR B  34      17.455  39.391  90.634  1.00 32.27           H
ATOM   3668  DE2 TYR B  34      13.324  38.225  89.941  1.00 20.57           H
ATOM   3669  DH  TYR B  34      15.859  39.136  92.305  1.00 38.27           H
ATOM   5298  CB  GLN B 143      17.775  34.674  91.544  1.00 24.73           H
ATOM   5299  CG  GLN B 143      17.168  35.564  91.854  1.00 24.67           C
ATOM   5300  CD  GLN B 143      15.719  35.130  92.004  1.00 15.60           C
ATOM   5301  OE1 GLN B 143      15.297  34.040  91.640  1.00 19.67           O
ATOM   5302  NE2 GLN B 143      14.943  36.080  92.625  1.00 28.87           N
ATOM   5307  DG2 GLN B 143      17.535  35.956  92.819  1.00 26.50           H
ATOM   5308  DG3 GLN B 143      17.239  36.382  91.110  1.00 23.99           H
ATOM   5309 DE21 GLN B 143      13.944  35.914  92.691  1.00 24.43           H
ATOM   5310 DE22 GLN B 143      15.206  37.065  92.580  1.00 28.16           H
ATOM   5650  CB  TYR B 166       7.811  44.977  99.661  1.00 17.25           H
ATOM   5651  CG  TYR B 166       7.640  44.672  98.635  1.00 16.93           C
ATOM   5652  CD1 TYR B 166       8.729  44.667  97.759  1.00 35.84           C
ATOM   5653  CD2 TYR B 166       6.356  44.421  98.124  1.00 28.75           C
ATOM   5654  CE1 TYR B 166       8.576  44.339  96.414  1.00 25.12           C
ATOM   5655  CE2 TYR B 166       6.198  44.110  96.776  1.00 31.99           C
ATOM   5656  CZ  TYR B 166       7.298  44.016  95.909  1.00 23.83           C
ATOM   5657  OH  TYR B 166       7.060  43.647  94.639  1.00 25.81           O
ATOM   5662  DD1 TYR B 166       9.725  44.956  98.129  1.00 38.48           H
ATOM   5663  DD2 TYR B 166       5.456  44.523  98.747  1.00 14.03           H
ATOM   5664  DE1 TYR B 166       9.452  44.317  95.761  1.00 35.04           H
ATOM   5665  DE2 TYR B 166       5.213  43.924  96.337  1.00 37.94           H
ATOM   5666  DH  TYR B 166       7.939  43.488  94.151  1.00 28.42           H
TER
HETATM 6504  O   HOH B 336      15.241  41.667  91.434  1.00 45.02           O
HETATM 6505  D1  HOH B 336      14.660  40.998  91.865  1.00 36.99           H
HETATM 6506  D2  HOH B 336      15.560  41.229  90.612  1.00 38.47           H
HETATM 6535  O   HOH B 347      13.347  43.472  91.149  1.00 35.08           O
HETATM 6536  D1  HOH B 347      14.189  42.932  91.117  1.00 24.01           H
HETATM 6537  D2  HOH B 347      13.585  44.366  91.474  1.00 31.98           H
