# Supplementary material for: Critical evaluation of two neutron structures of Mn superoxide dismutase with quantum refinement
Source: J Biol Inorg Chem. 2026 Mar 10;31(3):173–91. doi: 10.1007/s00775-026-02140-5 (PMC13287255; doi:10.1007/s00775-026-02140-5)
Supplement: Supplementary file 2 — Supplementary Material 2 [file 775_2026_2140_MOESM2_ESM.zip › Coord/Oxb/rd1e.pdb]

CRYST1   81.301   81.301  241.840  90.00  90.00 120.00 P 61 2 2
SCALE1      0.012300  0.007101  0.000000        0.00000
SCALE2      0.000000  0.014203  0.000000        0.00000
SCALE3      0.000000  0.000000  0.004135        0.00000
ATOM   3599  CB  HIS B  30      10.414  41.386  90.565  1.00 29.75           H
ATOM   3600  CG  HIS B  30      10.199  41.990  91.484  1.00 35.80           C
ATOM   3601  ND1 HIS B  30      11.178  42.363  92.393  1.00 25.14           N
ATOM   3602  CD2 HIS B  30       9.005  42.413  92.030  1.00 35.92           C
ATOM   3603  CE1 HIS B  30      10.539  42.986  93.429  1.00 24.05           C
ATOM   3604  NE2 HIS B  30       9.239  43.024  93.251  1.00 21.58           N
ATOM   3609  DD1 HIS B  30      12.135  42.638  92.083  1.00 39.46           H
ATOM   3610  DD2 HIS B  30       7.995  42.315  91.610  1.00 27.72           H
ATOM   3611  DE1 HIS B  30      11.057  43.368  94.311  1.00 32.77           H
ATOM   3653  CB  TYR B  34      15.996  38.841  86.606  1.00 15.08           H
ATOM   3654  CG  TYR B  34      15.843  38.842  87.685  1.00 21.43           C
ATOM   3655  CD1 TYR B  34      16.895  39.153  88.559  1.00 35.98           C
ATOM   3656  CD2 TYR B  34      14.594  38.486  88.194  1.00 26.92           C
ATOM   3657  CE1 TYR B  34      16.674  39.143  89.935  1.00 24.90           C
ATOM   3658  CE2 TYR B  34      14.366  38.443  89.574  1.00 21.26           C
ATOM   3659  CZ  TYR B  34      15.413  38.787  90.434  1.00 41.00           C
ATOM   3660  OH  TYR B  34      15.143  38.855  91.807  1.00 35.72           O
ATOM   3665  DD1 TYR B  34      17.901  39.399  88.193  1.00 28.19           H
ATOM   3666  DD2 TYR B  34      13.790  38.226  87.493  1.00 26.89           H
ATOM   3667  DE1 TYR B  34      17.487  39.413  90.617  1.00 32.33           H
ATOM   3668  DE2 TYR B  34      13.372  38.209  89.961  1.00 19.73           H
ATOM   3669  DH  TYR B  34      15.990  38.884  92.305  1.00 37.42           H
ATOM   5298  CB  GLN B 143      17.774  34.666  91.550  1.00 24.66           H
ATOM   5299  CG  GLN B 143      17.154  35.545  91.858  1.00 25.05           C
ATOM   5300  CD  GLN B 143      15.704  35.107  91.988  1.00 16.74           C
ATOM   5301  OE1 GLN B 143      15.290  34.024  91.605  1.00 20.36           O
ATOM   5302  NE2 GLN B 143      14.921  36.049  92.622  1.00 28.36           N
ATOM   5307  DG2 GLN B 143      17.517  35.947  92.823  1.00 26.34           H
ATOM   5308  DG3 GLN B 143      17.223  36.366  91.118  1.00 24.32           H
ATOM   5309 DE21 GLN B 143      13.920  35.883  92.636  1.00 26.55           H
ATOM   5310 DE22 GLN B 143      15.173  37.036  92.590  1.00 27.40           H
ATOM   5650  CB  TYR B 166       7.793  44.974  99.672  1.00 17.71           H
ATOM   5651  CG  TYR B 166       7.622  44.667  98.647  1.00 17.00           C
ATOM   5652  CD1 TYR B 166       8.716  44.669  97.777  1.00 36.21           C
ATOM   5653  CD2 TYR B 166       6.345  44.422  98.129  1.00 28.66           C
ATOM   5654  CE1 TYR B 166       8.570  44.339  96.431  1.00 24.76           C
ATOM   5655  CE2 TYR B 166       6.192  44.107  96.781  1.00 31.76           C
ATOM   5656  CZ  TYR B 166       7.298  44.009  95.924  1.00 23.16           C
ATOM   5657  OH  TYR B 166       7.054  43.642  94.655  1.00 24.95           O
ATOM   5662  DD1 TYR B 166       9.712  44.963  98.146  1.00 38.43           H
ATOM   5663  DD2 TYR B 166       5.447  44.514  98.755  1.00 14.91           H
ATOM   5664  DE1 TYR B 166       9.450  44.304  95.786  1.00 34.45           H
ATOM   5665  DE2 TYR B 166       5.210  43.913  96.341  1.00 37.43           H
ATOM   5666  DH  TYR B 166       7.930  43.483  94.164  1.00 27.35           H
TER
HETATM 6504  O   HOH B 336      14.952  41.708  91.696  1.00 46.23           O
HETATM 6505  D1  HOH B 336      15.261  40.808  91.451  1.00 32.97           H
HETATM 6506  D2  HOH B 336      14.254  41.543  92.368  1.00 41.81           H
HETATM 6535  O   HOH B 347      13.336  43.578  91.076  1.00 35.02           O
HETATM 6536  D1  HOH B 347      14.103  42.948  90.943  1.00 23.35           H
HETATM 6537  D2  HOH B 347      13.724  44.403  91.437  1.00 34.14           H
