# Supplementary material for: Critical evaluation of two neutron structures of Mn superoxide dismutase with quantum refinement
Source: J Biol Inorg Chem. 2026 Mar 10;31(3):173–91. doi: 10.1007/s00775-026-02140-5 (PMC13287255; doi:10.1007/s00775-026-02140-5)
Supplement: Supplementary file 2 — Supplementary Material 2 [file 775_2026_2140_MOESM2_ESM.zip › Coord/Oxb/rdp.pdb]

CRYST1   81.301   81.301  241.840  90.00  90.00 120.00 P 61 2 2
SCALE1      0.012300  0.007101  0.000000        0.00000
SCALE2      0.000000  0.014203  0.000000        0.00000
SCALE3      0.000000  0.000000  0.004135        0.00000
ATOM   3599  CB  HIS B  30      10.434  41.391  90.574  1.00 30.65           H
ATOM   3600  CG  HIS B  30      10.227  41.996  91.489  1.00 36.55           C
ATOM   3601  ND1 HIS B  30      11.183  42.314  92.434  1.00 26.72           N
ATOM   3602  CD2 HIS B  30       9.044  42.491  92.010  1.00 34.91           C
ATOM   3603  CE1 HIS B  30      10.568  42.959  93.462  1.00 25.81           C
ATOM   3604  NE2 HIS B  30       9.278  43.084  93.234  1.00 22.05           N
ATOM   3609  DD1 HIS B  30      12.187  42.169  92.322  1.00 42.28           H
ATOM   3610  DD2 HIS B  30       8.036  42.415  91.577  1.00 28.74           H
ATOM   3611  DE1 HIS B  30      11.077  43.293  94.365  1.00 33.56           H
ATOM   3653  CB  TYR B  34      15.996  38.836  86.612  1.00 15.22           H
ATOM   3654  CG  TYR B  34      15.834  38.836  87.694  1.00 21.16           C
ATOM   3655  CD1 TYR B  34      16.879  39.157  88.578  1.00 36.24           C
ATOM   3656  CD2 TYR B  34      14.593  38.459  88.208  1.00 26.47           C
ATOM   3657  CE1 TYR B  34      16.644  39.169  89.956  1.00 25.89           C
ATOM   3658  CE2 TYR B  34      14.356  38.439  89.590  1.00 21.30           C
ATOM   3659  CZ  TYR B  34      15.381  38.823  90.467  1.00 40.66           C
ATOM   3660  OH  TYR B  34      15.174  38.870  91.841  1.00 34.81           O
ATOM   3665  DD1 TYR B  34      17.892  39.390  88.217  1.00 28.09           H
ATOM   3666  DD2 TYR B  34      13.789  38.179  87.515  1.00 25.96           H
ATOM   3667  DE1 TYR B  34      17.443  39.423  90.661  1.00 33.51           H
ATOM   3668  DE2 TYR B  34      13.354  38.217  89.973  1.00 19.31           H
ATOM   3669  DH  TYR B  34      14.965  39.823  92.078  1.00 35.80           H
ATOM   5298  CB  GLN B 143      17.788  34.677  91.547  1.00 24.81           H
ATOM   5299  CG  GLN B 143      17.194  35.580  91.858  1.00 25.31           C
ATOM   5300  CD  GLN B 143      15.731  35.192  92.021  1.00 15.56           C
ATOM   5301  OE1 GLN B 143      15.285  34.099  91.692  1.00 20.09           O
ATOM   5302  NE2 GLN B 143      14.981  36.180  92.605  1.00 29.77           N
ATOM   5307  DG2 GLN B 143      17.576  35.977  92.819  1.00 27.02           H
ATOM   5308  DG3 GLN B 143      17.269  36.393  91.107  1.00 23.81           H
ATOM   5309 DE21 GLN B 143      13.987  36.010  92.728  1.00 22.37           H
ATOM   5310 DE22 GLN B 143      15.282  37.162  92.576  1.00 30.59           H
ATOM   5650  CB  TYR B 166       7.810  44.973  99.665  1.00 16.65           H
ATOM   5651  CG  TYR B 166       7.640  44.672  98.636  1.00 17.20           C
ATOM   5652  CD1 TYR B 166       8.731  44.655  97.762  1.00 37.02           C
ATOM   5653  CD2 TYR B 166       6.360  44.427  98.123  1.00 29.25           C
ATOM   5654  CE1 TYR B 166       8.577  44.327  96.417  1.00 24.97           C
ATOM   5655  CE2 TYR B 166       6.201  44.092  96.777  1.00 31.63           C
ATOM   5656  CZ  TYR B 166       7.304  44.000  95.913  1.00 24.65           C
ATOM   5657  OH  TYR B 166       7.063  43.648  94.634  1.00 26.08           O
ATOM   5662  DD1 TYR B 166       9.735  44.921  98.126  1.00 39.23           H
ATOM   5663  DD2 TYR B 166       5.459  44.517  98.747  1.00 13.52           H
ATOM   5664  DE1 TYR B 166       9.449  44.334  95.760  1.00 34.37           H
ATOM   5665  DE2 TYR B 166       5.220  43.881  96.342  1.00 38.29           H
ATOM   5666  DH  TYR B 166       7.940  43.520  94.145  1.00 27.57           H
TER
HETATM 6504  O   HOH B 336      14.869  41.526  91.611  1.00 43.25           O
HETATM 6505  D1  HOH B 336      15.659  41.454  91.029  1.00 39.00           H
HETATM 6506  D2  HOH B 336      14.263  42.169  91.141  1.00 32.40           H
HETATM 6535  O   HOH B 347      13.507  43.689  91.180  1.00 31.70           O
HETATM 6536  D1  HOH B 347      13.885  44.025  92.020  1.00 44.24           H
HETATM 6537  D2  HOH B 347      13.376  44.474  90.608  1.00 37.87           H
