# Supplementary material for: Critical evaluation of two neutron structures of Mn superoxide dismutase with quantum refinement
Source: J Biol Inorg Chem. 2026 Mar 10;31(3):173–91. doi: 10.1007/s00775-026-02140-5 (PMC13287255; doi:10.1007/s00775-026-02140-5)
Supplement: Supplementary file 2 — Supplementary Material 2 [file 775_2026_2140_MOESM2_ESM.zip › Coord/Oxb/dmd.pdb]

CRYST1   81.301   81.301  241.840  90.00  90.00 120.00 P 61 2 2
SCALE1      0.012300  0.007101  0.000000        0.00000
SCALE2      0.000000  0.014203  0.000000        0.00000
SCALE3      0.000000  0.000000  0.004135        0.00000
ATOM   3599  CB  HIS B  30      10.479  41.396  90.590  1.00 31.28           H
ATOM   3600  CG  HIS B  30      10.335  41.999  91.541  1.00 35.27           C
ATOM   3601  ND1 HIS B  30      11.401  42.311  92.358  1.00 23.36           N
ATOM   3602  CD2 HIS B  30       9.157  42.500  92.129  1.00 35.58           C
ATOM   3603  CE1 HIS B  30      10.790  42.948  93.389  1.00 27.45           C
ATOM   3604  NE2 HIS B  30       9.462  43.096  93.328  1.00 19.83           N
ATOM   3609  DD2 HIS B  30       8.121  42.457  91.743  1.00 30.48           H
ATOM   3610  DE1 HIS B  30      11.340  43.311  94.269  1.00 38.41           H
ATOM   3652  CB  TYR B  34      15.989  38.835  86.622  1.00 16.36           H
ATOM   3653  CG  TYR B  34      15.849  38.826  87.707  1.00 21.83           C
ATOM   3654  CD1 TYR B  34      16.881  39.165  88.604  1.00 36.96           C
ATOM   3655  CD2 TYR B  34      14.609  38.462  88.249  1.00 27.61           C
ATOM   3656  CE1 TYR B  34      16.677  39.132  89.982  1.00 25.53           C
ATOM   3657  CE2 TYR B  34      14.385  38.408  89.627  1.00 21.67           C
ATOM   3658  CZ  TYR B  34      15.425  38.728  90.576  1.00 42.19           C
ATOM   3659  OH  TYR B  34      15.283  38.704  91.866  1.00 29.75           O
ATOM   3664  DD1 TYR B  34      17.887  39.437  88.236  1.00 28.79           H
ATOM   3665  DD2 TYR B  34      13.781  38.215  87.564  1.00 26.96           H
ATOM   3666  DE1 TYR B  34      17.480  39.419  90.672  1.00 34.32           H
ATOM   3667  DE2 TYR B  34      13.370  38.221  90.000  1.00 21.20           H
ATOM   5296  CB  GLN B 143      17.783  34.671  91.539  1.00 24.86           H
ATOM   5297  CG  GLN B 143      17.190  35.576  91.851  1.00 25.40           C
ATOM   5298  CD  GLN B 143      15.732  35.180  92.038  1.00 16.24           C
ATOM   5299  OE1 GLN B 143      15.314  34.061  91.718  1.00 20.52           O
ATOM   5300  NE2 GLN B 143      14.993  36.167  92.615  1.00 28.82           N
ATOM   5305  DG2 GLN B 143      17.570  35.977  92.810  1.00 26.82           H
ATOM   5306  DG3 GLN B 143      17.261  36.393  91.103  1.00 25.15           H
ATOM   5307 DE21 GLN B 143      13.996  35.987  92.695  1.00 22.46           H
ATOM   5308 DE22 GLN B 143      15.224  37.201  92.451  1.00 31.15           H
ATOM   5648  CB  TYR B 166       7.820  44.966  99.620  1.00 18.91           H
ATOM   5649  CG  TYR B 166       7.631  44.653  98.580  1.00 16.13           C
ATOM   5650  CD1 TYR B 166       8.666  44.628  97.610  1.00 35.06           C
ATOM   5651  CD2 TYR B 166       6.326  44.418  98.103  1.00 29.74           C
ATOM   5652  CE1 TYR B 166       8.449  44.312  96.272  1.00 24.90           C
ATOM   5653  CE2 TYR B 166       6.090  44.116  96.761  1.00 32.55           C
ATOM   5654  CZ  TYR B 166       7.128  44.000  95.742  1.00 27.08           C
ATOM   5655  OH  TYR B 166       6.872  43.698  94.548  1.00 22.78           O
ATOM   5660  DD1 TYR B 166       9.701  44.882  97.921  1.00 38.57           H
ATOM   5661  DD2 TYR B 166       5.446  44.520  98.773  1.00 14.34           H
ATOM   5662  DE1 TYR B 166       9.268  44.244  95.550  1.00 38.53           H
ATOM   5663  DE2 TYR B 166       5.071  43.929  96.396  1.00 41.45           H
TER
HETATM 6501  O   HOH B 336      15.157  41.572  91.544  1.00 44.75           O
HETATM 6502  D1  HOH B 336      14.772  40.798  92.026  1.00 37.08           H
HETATM 6503  D2  HOH B 336      15.460  41.169  90.702  1.00 39.05           H
HETATM 6532  O   HOH B 347      13.722  43.919  91.078  1.00 29.88           O
HETATM 6533  D1  HOH B 347      12.856  43.705  91.513  1.00 39.49           H
HETATM 6534  D2  HOH B 347      14.176  43.042  91.201  1.00 25.57           H
