# Supplementary material for: Critical evaluation of two neutron structures of Mn superoxide dismutase with quantum refinement
Source: J Biol Inorg Chem. 2026 Mar 10;31(3):173–91. doi: 10.1007/s00775-026-02140-5 (PMC13287255; doi:10.1007/s00775-026-02140-5)
Supplement: Supplementary file 2 — Supplementary Material 2 [file 775_2026_2140_MOESM2_ESM.zip › Coord/Oxb/rdd.pdb]

CRYST1   81.301   81.301  241.840  90.00  90.00 120.00 P 61 2 2
SCALE1      0.012300  0.007101  0.000000        0.00000
SCALE2      0.000000  0.014203  0.000000        0.00000
SCALE3      0.000000  0.000000  0.004135        0.00000
ATOM   3599  CB  HIS B  30      10.440  41.398  90.574  1.00 30.62           H
ATOM   3600  CG  HIS B  30      10.222  42.006  91.490  1.00 36.26           C
ATOM   3601  ND1 HIS B  30      11.190  42.379  92.404  1.00 25.17           N
ATOM   3602  CD2 HIS B  30       9.024  42.435  92.030  1.00 35.18           C
ATOM   3603  CE1 HIS B  30      10.560  42.991  93.435  1.00 25.45           C
ATOM   3604  NE2 HIS B  30       9.250  43.036  93.253  1.00 22.26           N
ATOM   3609  DD1 HIS B  30      12.190  42.570  92.114  1.00 40.76           H
ATOM   3610  DD2 HIS B  30       8.017  42.339  91.602  1.00 28.51           H
ATOM   3611  DE1 HIS B  30      11.066  43.351  94.328  1.00 34.45           H
ATOM   3653  CB  TYR B  34      15.973  38.834  86.620  1.00 15.57           H
ATOM   3654  CG  TYR B  34      15.812  38.827  87.705  1.00 21.03           C
ATOM   3655  CD1 TYR B  34      16.837  39.165  88.609  1.00 35.41           C
ATOM   3656  CD2 TYR B  34      14.569  38.455  88.232  1.00 27.16           C
ATOM   3657  CE1 TYR B  34      16.613  39.145  89.984  1.00 26.28           C
ATOM   3658  CE2 TYR B  34      14.329  38.421  89.610  1.00 20.02           C
ATOM   3659  CZ  TYR B  34      15.344  38.782  90.555  1.00 41.03           C
ATOM   3660  OH  TYR B  34      15.140  38.858  91.849  1.00 29.12           O
ATOM   3665  DD1 TYR B  34      17.847  39.426  88.253  1.00 27.47           H
ATOM   3666  DD2 TYR B  34      13.752  38.195  87.538  1.00 26.11           H
ATOM   3667  DE1 TYR B  34      17.421  39.406  90.679  1.00 32.99           H
ATOM   3668  DE2 TYR B  34      13.311  38.228  89.980  1.00 21.38           H
ATOM   5297  CB  GLN B 143      17.787  34.678  91.542  1.00 25.32           H
ATOM   5298  CG  GLN B 143      17.200  35.583  91.849  1.00 25.88           C
ATOM   5299  CD  GLN B 143      15.739  35.209  92.038  1.00 16.17           C
ATOM   5300  OE1 GLN B 143      15.298  34.098  91.736  1.00 19.90           O
ATOM   5301  NE2 GLN B 143      15.000  36.208  92.607  1.00 30.17           N
ATOM   5306  DG2 GLN B 143      17.588  35.986  92.801  1.00 27.69           H
ATOM   5307  DG3 GLN B 143      17.273  36.390  91.096  1.00 25.14           H
ATOM   5308 DE21 GLN B 143      14.001  36.030  92.690  1.00 22.41           H
ATOM   5309 DE22 GLN B 143      15.244  37.221  92.475  1.00 31.20           H
ATOM   5649  CB  TYR B 166       7.810  44.968  99.660  1.00 16.62           H
ATOM   5650  CG  TYR B 166       7.642  44.661  98.630  1.00 16.60           C
ATOM   5651  CD1 TYR B 166       8.736  44.657  97.754  1.00 36.91           C
ATOM   5652  CD2 TYR B 166       6.363  44.423  98.107  1.00 28.58           C
ATOM   5653  CE1 TYR B 166       8.583  44.342  96.407  1.00 25.11           C
ATOM   5654  CE2 TYR B 166       6.207  44.119  96.754  1.00 30.84           C
ATOM   5655  CZ  TYR B 166       7.310  44.021  95.890  1.00 24.18           C
ATOM   5656  OH  TYR B 166       7.080  43.666  94.618  1.00 25.22           O
ATOM   5661  DD1 TYR B 166       9.735  44.934  98.124  1.00 39.51           H
ATOM   5662  DD2 TYR B 166       5.456  44.520  98.724  1.00 13.48           H
ATOM   5663  DE1 TYR B 166       9.461  44.314  95.759  1.00 34.71           H
ATOM   5664  DE2 TYR B 166       5.223  43.936  96.313  1.00 37.41           H
ATOM   5665  DH  TYR B 166       7.971  43.487  94.126  1.00 28.48           H
TER
HETATM 6503  O   HOH B 336      15.148  41.509  91.553  1.00 45.12           O
HETATM 6504  D1  HOH B 336      15.015  40.568  91.941  1.00 35.41           H
HETATM 6505  D2  HOH B 336      15.655  41.295  90.736  1.00 38.16           H
HETATM 6534  O   HOH B 347      13.390  43.352  91.105  1.00 34.71           O
HETATM 6535  D1  HOH B 347      14.115  42.635  91.193  1.00 28.77           H
HETATM 6536  D2  HOH B 347      13.783  44.186  91.437  1.00 30.57           H
