# Supplementary material for: Critical evaluation of two neutron structures of Mn superoxide dismutase with quantum refinement
Source: J Biol Inorg Chem. 2026 Mar 10;31(3):173–91. doi: 10.1007/s00775-026-02140-5 (PMC13287255; doi:10.1007/s00775-026-02140-5)
Supplement: Supplementary file 2 — Supplementary Material 2 [file 775_2026_2140_MOESM2_ESM.zip › Coord/Oxb/deda.pdb]

CRYST1   81.301   81.301  241.840  90.00  90.00 120.00 P 61 2 2
SCALE1      0.012300  0.007101  0.000000        0.00000
SCALE2      0.000000  0.014203  0.000000        0.00000
SCALE3      0.000000  0.000000  0.004135        0.00000
ATOM   3599  CB  HIS B  30      10.482  41.379  90.573  1.00 30.60           H
ATOM   3600  CG  HIS B  30      10.300  41.972  91.507  1.00 35.69           C
ATOM   3601  ND1 HIS B  30      11.291  42.316  92.398  1.00 21.94           N
ATOM   3602  CD2 HIS B  30       9.073  42.419  91.973  1.00 34.36           C
ATOM   3603  CE1 HIS B  30      10.646  42.925  93.388  1.00 24.71           C
ATOM   3604  NE2 HIS B  30       9.314  43.023  93.189  1.00 24.79           N
ATOM   3609  DD2 HIS B  30       8.059  42.340  91.555  1.00 27.98           H
ATOM   3610  DE1 HIS B  30      11.109  43.295  94.305  1.00 34.35           H
ATOM   3611  DE2 HIS B  30       8.500  43.386  93.858  1.00 30.11           H
ATOM   3653  CB  TYR B  34      15.973  38.832  86.610  1.00 16.19           H
ATOM   3654  CG  TYR B  34      15.820  38.823  87.693  1.00 20.85           C
ATOM   3655  CD1 TYR B  34      16.849  39.164  88.590  1.00 37.13           C
ATOM   3656  CD2 TYR B  34      14.579  38.459  88.230  1.00 27.05           C
ATOM   3657  CE1 TYR B  34      16.636  39.144  89.968  1.00 26.02           C
ATOM   3658  CE2 TYR B  34      14.352  38.416  89.611  1.00 19.85           C
ATOM   3659  CZ  TYR B  34      15.378  38.762  90.554  1.00 40.40           C
ATOM   3660  OH  TYR B  34      15.206  38.784  91.846  1.00 28.24           O
ATOM   3665  DD1 TYR B  34      17.858  39.423  88.226  1.00 28.44           H
ATOM   3666  DD2 TYR B  34      13.757  38.202  87.541  1.00 26.41           H
ATOM   3667  DE1 TYR B  34      17.443  39.422  90.656  1.00 33.86           H
ATOM   3668  DE2 TYR B  34      13.339  38.222  89.990  1.00 21.30           H
ATOM   5297  CB  GLN B 143      17.777  34.679  91.542  1.00 25.28           H
ATOM   5298  CG  GLN B 143      17.181  35.583  91.854  1.00 26.09           C
ATOM   5299  CD  GLN B 143      15.722  35.198  92.040  1.00 16.68           C
ATOM   5300  OE1 GLN B 143      15.296  34.084  91.718  1.00 20.71           O
ATOM   5301  NE2 GLN B 143      14.981  36.189  92.614  1.00 30.05           N
ATOM   5306  DG2 GLN B 143      17.566  35.980  92.812  1.00 27.19           H
ATOM   5307  DG3 GLN B 143      17.252  36.397  91.105  1.00 24.96           H
ATOM   5308 DE21 GLN B 143      13.979  36.013  92.676  1.00 22.47           H
ATOM   5309 DE22 GLN B 143      15.215  37.212  92.456  1.00 30.90           H
ATOM   5649  CB  TYR B 166       7.812  44.969  99.657  1.00 16.95           H
ATOM   5650  CG  TYR B 166       7.653  44.659  98.626  1.00 16.96           C
ATOM   5651  CD1 TYR B 166       8.759  44.648  97.759  1.00 37.96           C
ATOM   5652  CD2 TYR B 166       6.385  44.422  98.070  1.00 29.69           C
ATOM   5653  CE1 TYR B 166       8.633  44.334  96.413  1.00 25.66           C
ATOM   5654  CE2 TYR B 166       6.256  44.121  96.713  1.00 30.08           C
ATOM   5655  CZ  TYR B 166       7.372  44.009  95.821  1.00 23.82           C
ATOM   5656  OH  TYR B 166       7.220  43.672  94.583  1.00 20.09           O
ATOM   5661  DD1 TYR B 166       9.755  44.916  98.147  1.00 40.16           H
ATOM   5662  DD2 TYR B 166       5.471  44.512  98.683  1.00 13.00           H
ATOM   5663  DE1 TYR B 166       9.533  44.290  95.793  1.00 35.90           H
ATOM   5664  DE2 TYR B 166       5.270  43.945  96.267  1.00 37.23           H
TER
HETATM 6502  O   HOH B 336      15.167  41.547  91.536  1.00 44.60           O
HETATM 6503  D1  HOH B 336      15.018  40.639  91.933  1.00 36.05           H
HETATM 6504  D2  HOH B 336      15.607  41.330  90.686  1.00 38.20           H
HETATM 6533  O   HOH B 347      13.709  43.842  91.114  1.00 31.09           O
HETATM 6534  D1  HOH B 347      14.163  42.962  91.238  1.00 27.41           H
HETATM 6535  D2  HOH B 347      12.855  43.659  91.569  1.00 39.48           H
