# Supplementary material for: Critical evaluation of two neutron structures of Mn superoxide dismutase with quantum refinement
Source: J Biol Inorg Chem. 2026 Mar 10;31(3):173–91. doi: 10.1007/s00775-026-02140-5 (PMC13287255; doi:10.1007/s00775-026-02140-5)
Supplement: Supplementary file 2 — Supplementary Material 2 [file 775_2026_2140_MOESM2_ESM.zip › Coord/Oxb/dedb.pdb]

CRYST1   81.301   81.301  241.840  90.00  90.00 120.00 P 61 2 2
SCALE1      0.012300  0.007101  0.000000        0.00000
SCALE2      0.000000  0.014203  0.000000        0.00000
SCALE3      0.000000  0.000000  0.004135        0.00000
ATOM   3599  CB  HIS B  30      10.476  41.387  90.577  1.00 31.35           H
ATOM   3600  CG  HIS B  30      10.285  41.988  91.503  1.00 36.26           C
ATOM   3601  ND1 HIS B  30      11.267  42.335  92.405  1.00 22.58           N
ATOM   3602  CD2 HIS B  30       9.049  42.427  91.962  1.00 35.53           C
ATOM   3603  CE1 HIS B  30      10.606  42.939  93.389  1.00 24.65           C
ATOM   3604  NE2 HIS B  30       9.273  43.030  93.183  1.00 26.11           N
ATOM   3609  DD2 HIS B  30       8.045  42.348  91.532  1.00 28.72           H
ATOM   3610  DE1 HIS B  30      11.052  43.313  94.313  1.00 34.35           H
ATOM   3652  CB  TYR B  34      15.970  38.835  86.616  1.00 15.87           H
ATOM   3653  CG  TYR B  34      15.819  38.830  87.703  1.00 21.19           C
ATOM   3654  CD1 TYR B  34      16.850  39.176  88.600  1.00 36.84           C
ATOM   3655  CD2 TYR B  34      14.579  38.462  88.237  1.00 27.14           C
ATOM   3656  CE1 TYR B  34      16.634  39.156  89.977  1.00 26.73           C
ATOM   3657  CE2 TYR B  34      14.354  38.418  89.616  1.00 20.92           C
ATOM   3658  CZ  TYR B  34      15.378  38.768  90.564  1.00 41.34           C
ATOM   3659  OH  TYR B  34      15.205  38.780  91.857  1.00 28.97           O
ATOM   3664  DD1 TYR B  34      17.857  39.445  88.237  1.00 28.61           H
ATOM   3665  DD2 TYR B  34      13.758  38.207  87.544  1.00 27.00           H
ATOM   3666  DE1 TYR B  34      17.436  39.437  90.669  1.00 34.60           H
ATOM   3667  DE2 TYR B  34      13.341  38.218  89.990  1.00 21.45           H
ATOM   5296  CB  GLN B 143      17.778  34.671  91.538  1.00 25.14           H
ATOM   5297  CG  GLN B 143      17.178  35.574  91.845  1.00 26.16           C
ATOM   5298  CD  GLN B 143      15.717  35.189  92.031  1.00 16.21           C
ATOM   5299  OE1 GLN B 143      15.295  34.075  91.714  1.00 20.26           O
ATOM   5300  NE2 GLN B 143      14.979  36.181  92.614  1.00 29.71           N
ATOM   5305  DG2 GLN B 143      17.565  35.982  92.801  1.00 27.46           H
ATOM   5306  DG3 GLN B 143      17.241  36.385  91.092  1.00 24.89           H
ATOM   5307 DE21 GLN B 143      13.977  36.003  92.663  1.00 22.47           H
ATOM   5308 DE22 GLN B 143      15.223  37.204  92.467  1.00 30.92           H
ATOM   5648  CB  TYR B 166       7.812  44.970  99.651  1.00 17.52           H
ATOM   5649  CG  TYR B 166       7.651  44.663  98.620  1.00 17.30           C
ATOM   5650  CD1 TYR B 166       8.747  44.654  97.745  1.00 37.21           C
ATOM   5651  CD2 TYR B 166       6.382  44.429  98.071  1.00 29.82           C
ATOM   5652  CE1 TYR B 166       8.612  44.338  96.396  1.00 25.10           C
ATOM   5653  CE2 TYR B 166       6.237  44.126  96.713  1.00 30.97           C
ATOM   5654  CZ  TYR B 166       7.344  44.009  95.814  1.00 24.01           C
ATOM   5655  OH  TYR B 166       7.184  43.660  94.582  1.00 21.07           O
ATOM   5660  DD1 TYR B 166       9.750  44.922  98.117  1.00 39.39           H
ATOM   5661  DD2 TYR B 166       5.470  44.519  98.689  1.00 13.61           H
ATOM   5662  DE1 TYR B 166       9.504  44.289  95.772  1.00 35.82           H
ATOM   5663  DE2 TYR B 166       5.247  43.953  96.278  1.00 37.54           H
ATOM   5664  DH  TYR B 166       8.448  43.388  93.852  1.00 30.13           H
TER
HETATM 6502  O   HOH B 336      14.996  41.533  91.618  1.00 45.01           O
HETATM 6503  D1  HOH B 336      14.876  40.614  91.999  1.00 37.34           H
HETATM 6504  D2  HOH B 336      15.525  41.354  90.812  1.00 38.73           H
HETATM 6533  O   HOH B 347      13.739  43.904  91.056  1.00 31.41           O
HETATM 6534  D1  HOH B 347      12.887  43.871  91.545  1.00 39.03           H
HETATM 6535  D2  HOH B 347      14.082  42.977  91.223  1.00 26.29           H
