# Supplementary material for: Critical evaluation of two neutron structures of Mn superoxide dismutase with quantum refinement
Source: J Biol Inorg Chem. 2026 Mar 10;31(3):173–91. doi: 10.1007/s00775-026-02140-5 (PMC13287255; doi:10.1007/s00775-026-02140-5)
Supplement: Supplementary file 2 — Supplementary Material 2 [file 775_2026_2140_MOESM2_ESM.zip › Coord/Oxb/dep.pdb]

CRYST1   81.301   81.301  241.840  90.00  90.00 120.00 P 61 2 2
SCALE1      0.012300  0.007101  0.000000        0.00000
SCALE2      0.000000  0.014203  0.000000        0.00000
SCALE3      0.000000  0.000000  0.004135        0.00000
ATOM   3599  CB  HIS B  30      10.476  41.393  90.578  1.00 30.03           H
ATOM   3600  CG  HIS B  30      10.289  41.995  91.503  1.00 35.43           C
ATOM   3601  ND1 HIS B  30      11.284  42.370  92.386  1.00 22.27           N
ATOM   3602  CD2 HIS B  30       9.064  42.409  92.001  1.00 35.11           C
ATOM   3603  CE1 HIS B  30      10.644  42.955  93.402  1.00 25.33           C
ATOM   3604  NE2 HIS B  30       9.314  43.010  93.219  1.00 26.62           N
ATOM   3609  DD2 HIS B  30       8.051  42.313  91.598  1.00 28.99           H
ATOM   3610  DE1 HIS B  30      11.118  43.324  94.316  1.00 33.95           H
ATOM   3611  DE2 HIS B  30       8.532  43.358  93.866  1.00 29.69           H
ATOM   3653  CB  TYR B  34      15.994  38.836  86.612  1.00 15.50           H
ATOM   3654  CG  TYR B  34      15.836  38.832  87.693  1.00 20.77           C
ATOM   3655  CD1 TYR B  34      16.875  39.142  88.587  1.00 36.26           C
ATOM   3656  CD2 TYR B  34      14.590  38.460  88.200  1.00 27.18           C
ATOM   3657  CE1 TYR B  34      16.642  39.130  89.964  1.00 26.16           C
ATOM   3658  CE2 TYR B  34      14.351  38.424  89.581  1.00 21.37           C
ATOM   3659  CZ  TYR B  34      15.372  38.787  90.475  1.00 40.62           C
ATOM   3660  OH  TYR B  34      15.141  38.873  91.828  1.00 35.20           O
ATOM   3665  DD1 TYR B  34      17.886  39.387  88.231  1.00 27.70           H
ATOM   3666  DD2 TYR B  34      13.780  38.204  87.505  1.00 25.72           H
ATOM   3667  DE1 TYR B  34      17.442  39.386  90.669  1.00 32.51           H
ATOM   3668  DE2 TYR B  34      13.344  38.224  89.966  1.00 20.37           H
ATOM   3669  DH  TYR B  34      15.112  39.896  92.025  1.00 34.71           H
ATOM   5298  CB  GLN B 143      17.781  34.674  91.546  1.00 25.70           H
ATOM   5299  CG  GLN B 143      17.188  35.574  91.858  1.00 26.18           C
ATOM   5300  CD  GLN B 143      15.726  35.185  92.029  1.00 16.88           C
ATOM   5301  OE1 GLN B 143      15.287  34.087  91.695  1.00 20.77           O
ATOM   5302  NE2 GLN B 143      14.975  36.173  92.611  1.00 31.25           N
ATOM   5307  DG2 GLN B 143      17.572  35.973  92.816  1.00 27.50           H
ATOM   5308  DG3 GLN B 143      17.264  36.386  91.107  1.00 25.15           H
ATOM   5309 DE21 GLN B 143      13.974  36.017  92.683  1.00 22.47           H
ATOM   5310 DE22 GLN B 143      15.258  37.164  92.566  1.00 29.64           H
ATOM   5650  CB  TYR B 166       7.806  44.973  99.659  1.00 16.63           H
ATOM   5651  CG  TYR B 166       7.653  44.667  98.628  1.00 16.57           C
ATOM   5652  CD1 TYR B 166       8.766  44.667  97.774  1.00 37.98           C
ATOM   5653  CD2 TYR B 166       6.393  44.415  98.061  1.00 29.09           C
ATOM   5654  CE1 TYR B 166       8.654  44.349  96.426  1.00 25.34           C
ATOM   5655  CE2 TYR B 166       6.274  44.104  96.704  1.00 29.07           C
ATOM   5656  CZ  TYR B 166       7.400  44.004  95.824  1.00 24.19           C
ATOM   5657  OH  TYR B 166       7.265  43.655  94.583  1.00 20.33           O
ATOM   5662  DD1 TYR B 166       9.756  44.953  98.170  1.00 40.62           H
ATOM   5663  DD2 TYR B 166       5.474  44.511  98.669  1.00 12.67           H
ATOM   5664  DE1 TYR B 166       9.563  44.325  95.814  1.00 35.16           H
ATOM   5665  DE2 TYR B 166       5.295  43.905  96.250  1.00 36.77           H
TER
HETATM 6503  O   HOH B 336      15.208  41.424  91.628  1.00 44.22           O
HETATM 6504  D1  HOH B 336      15.746  41.407  90.808  1.00 38.23           H
HETATM 6505  D2  HOH B 336      14.467  42.122  91.427  1.00 36.25           H
HETATM 6534  O   HOH B 347      13.486  43.207  91.027  1.00 34.15           O
HETATM 6535  D1  HOH B 347      13.734  44.126  91.263  1.00 27.36           H
HETATM 6536  D2  HOH B 347      12.678  42.942  91.627  1.00 43.04           H
