# Supplementary material for: Critical evaluation of two neutron structures of Mn superoxide dismutase with quantum refinement
Source: J Biol Inorg Chem. 2026 Mar 10;31(3):173–91. doi: 10.1007/s00775-026-02140-5 (PMC13287255; doi:10.1007/s00775-026-02140-5)
Supplement: Supplementary file 2 — Supplementary Material 2 [file 775_2026_2140_MOESM2_ESM.zip › Coord/Oxb/rd2d.pdb]

CRYST1   81.301   81.301  241.840  90.00  90.00 120.00 P 61 2 2
SCALE1      0.012300  0.007101  0.000000        0.00000
SCALE2      0.000000  0.014203  0.000000        0.00000
SCALE3      0.000000  0.000000  0.004135        0.00000
ATOM   3599  CB  HIS B  30      10.430  41.390  90.565  1.00 28.94           H
ATOM   3600  CG  HIS B  30      10.215  41.993  91.484  1.00 36.00           C
ATOM   3601  ND1 HIS B  30      11.185  42.355  92.404  1.00 23.98           N
ATOM   3602  CD2 HIS B  30       9.019  42.429  92.020  1.00 35.69           C
ATOM   3603  CE1 HIS B  30      10.551  42.982  93.430  1.00 24.43           C
ATOM   3604  NE2 HIS B  30       9.246  43.031  93.243  1.00 22.61           N
ATOM   3609  DD1 HIS B  30      12.165  42.592  92.108  1.00 41.63           H
ATOM   3610  DD2 HIS B  30       8.012  42.330  91.596  1.00 27.48           H
ATOM   3611  DE1 HIS B  30      11.062  43.363  94.315  1.00 32.30           H
ATOM   3653  CB  TYR B  34      16.005  38.840  86.609  1.00 15.31           H
ATOM   3654  CG  TYR B  34      15.843  38.844  87.686  1.00 22.39           C
ATOM   3655  CD1 TYR B  34      16.886  39.163  88.567  1.00 35.37           C
ATOM   3656  CD2 TYR B  34      14.600  38.464  88.193  1.00 27.93           C
ATOM   3657  CE1 TYR B  34      16.669  39.160  89.943  1.00 25.39           C
ATOM   3658  CE2 TYR B  34      14.366  38.438  89.574  1.00 21.48           C
ATOM   3659  CZ  TYR B  34      15.404  38.811  90.441  1.00 42.82           C
ATOM   3660  OH  TYR B  34      15.247  38.940  91.820  1.00 34.68           O
ATOM   3665  DD1 TYR B  34      17.891  39.411  88.200  1.00 27.60           H
ATOM   3666  DD2 TYR B  34      13.791  38.185  87.504  1.00 26.27           H
ATOM   3667  DE1 TYR B  34      17.468  39.425  90.639  1.00 33.28           H
ATOM   3668  DE2 TYR B  34      13.352  38.224  89.939  1.00 18.96           H
ATOM   3669  DH  TYR B  34      14.392  38.529  92.070  1.00 44.03           H
ATOM   5298  CB  GLN B 143      17.788  34.663  91.538  1.00 25.21           H
ATOM   5299  CG  GLN B 143      17.188  35.553  91.845  1.00 25.88           C
ATOM   5300  CD  GLN B 143      15.727  35.153  91.987  1.00 15.46           C
ATOM   5301  OE1 GLN B 143      15.277  34.065  91.675  1.00 20.67           O
ATOM   5302  NE2 GLN B 143      14.945  36.189  92.474  1.00 28.56           N
ATOM   5307  DG2 GLN B 143      17.555  35.934  92.816  1.00 27.03           H
ATOM   5308  DG3 GLN B 143      17.285  36.373  91.108  1.00 24.93           H
ATOM   5309 DE21 GLN B 143      14.036  35.962  92.879  1.00 22.00           H
ATOM   5310 DE22 GLN B 143      15.426  37.013  92.828  1.00 31.19           H
ATOM   5650  CB  TYR B 166       7.810  44.970  99.660  1.00 17.30           H
ATOM   5651  CG  TYR B 166       7.640  44.662  98.632  1.00 16.14           C
ATOM   5652  CD1 TYR B 166       8.734  44.657  97.756  1.00 36.00           C
ATOM   5653  CD2 TYR B 166       6.361  44.413  98.120  1.00 27.65           C
ATOM   5654  CE1 TYR B 166       8.577  44.334  96.409  1.00 25.30           C
ATOM   5655  CE2 TYR B 166       6.201  44.098  96.770  1.00 31.10           C
ATOM   5656  CZ  TYR B 166       7.305  44.006  95.903  1.00 23.86           C
ATOM   5657  OH  TYR B 166       7.069  43.640  94.632  1.00 25.85           O
ATOM   5662  DD1 TYR B 166       9.728  44.945  98.126  1.00 38.26           H
ATOM   5663  DD2 TYR B 166       5.459  44.513  98.743  1.00 13.30           H
ATOM   5664  DE1 TYR B 166       9.456  44.307  95.761  1.00 34.61           H
ATOM   5665  DE2 TYR B 166       5.220  43.900  96.333  1.00 38.65           H
ATOM   5666  DH  TYR B 166       7.951  43.485  94.143  1.00 27.96           H
TER
HETATM 6504  O   HOH B 336      15.233  41.694  91.369  1.00 45.18           O
HETATM 6505  D1  HOH B 336      15.099  40.869  91.900  1.00 34.76           H
HETATM 6506  D2  HOH B 336      15.578  41.367  90.510  1.00 40.95           H
HETATM 6535  O   HOH B 347      13.326  43.474  91.148  1.00 35.50           O
HETATM 6536  D1  HOH B 347      14.136  42.879  91.165  1.00 24.65           H
HETATM 6537  D2  HOH B 347      13.593  44.351  91.494  1.00 31.11           H
