# Supplementary material for: Critical evaluation of two neutron structures of Mn superoxide dismutase with quantum refinement
Source: J Biol Inorg Chem. 2026 Mar 10;31(3):173–91. doi: 10.1007/s00775-026-02140-5 (PMC13287255; doi:10.1007/s00775-026-02140-5)
Supplement: Supplementary file 2 — Supplementary Material 2 [file 775_2026_2140_MOESM2_ESM.zip › Coord/Oxb/rd2e.pdb]

CRYST1   81.301   81.301  241.840  90.00  90.00 120.00 P 61 2 2
SCALE1      0.012300  0.007101  0.000000        0.00000
SCALE2      0.000000  0.014203  0.000000        0.00000
SCALE3      0.000000  0.000000  0.004135        0.00000
ATOM   3599  CB  HIS B  30      10.414  41.385  90.564  1.00 29.49           H
ATOM   3600  CG  HIS B  30      10.195  41.982  91.477  1.00 36.55           C
ATOM   3601  ND1 HIS B  30      11.182  42.362  92.395  1.00 25.20           N
ATOM   3602  CD2 HIS B  30       9.003  42.414  92.030  1.00 36.45           C
ATOM   3603  CE1 HIS B  30      10.534  42.988  93.423  1.00 24.89           C
ATOM   3604  NE2 HIS B  30       9.234  43.023  93.242  1.00 22.38           N
ATOM   3609  DD1 HIS B  30      12.139  42.630  92.082  1.00 39.41           H
ATOM   3610  DD2 HIS B  30       7.993  42.304  91.609  1.00 28.29           H
ATOM   3611  DE1 HIS B  30      11.055  43.373  94.304  1.00 33.59           H
ATOM   3653  CB  TYR B  34      16.014  38.850  86.605  1.00 15.47           H
ATOM   3654  CG  TYR B  34      15.864  38.855  87.682  1.00 21.30           C
ATOM   3655  CD1 TYR B  34      16.927  39.157  88.548  1.00 35.79           C
ATOM   3656  CD2 TYR B  34      14.625  38.491  88.198  1.00 26.53           C
ATOM   3657  CE1 TYR B  34      16.724  39.146  89.927  1.00 25.65           C
ATOM   3658  CE2 TYR B  34      14.408  38.446  89.581  1.00 21.24           C
ATOM   3659  CZ  TYR B  34      15.465  38.802  90.432  1.00 41.31           C
ATOM   3660  OH  TYR B  34      15.353  38.906  91.825  1.00 34.32           O
ATOM   3665  DD1 TYR B  34      17.927  39.400  88.172  1.00 28.14           H
ATOM   3666  DD2 TYR B  34      13.808  38.230  87.511  1.00 26.36           H
ATOM   3667  DE1 TYR B  34      17.521  39.406  90.625  1.00 34.46           H
ATOM   3668  DE2 TYR B  34      13.403  38.216  89.957  1.00 18.51           H
ATOM   3669  DH  TYR B  34      14.425  38.707  92.076  1.00 43.74           H
ATOM   5298  CB  GLN B 143      17.793  34.662  91.535  1.00 25.23           H
ATOM   5299  CG  GLN B 143      17.183  35.546  91.838  1.00 26.32           C
ATOM   5300  CD  GLN B 143      15.728  35.141  91.984  1.00 16.79           C
ATOM   5301  OE1 GLN B 143      15.288  34.050  91.660  1.00 20.66           O
ATOM   5302  NE2 GLN B 143      14.955  36.163  92.500  1.00 30.72           N
ATOM   5307  DG2 GLN B 143      17.556  35.934  92.809  1.00 26.92           H
ATOM   5308  DG3 GLN B 143      17.263  36.370  91.103  1.00 25.29           H
ATOM   5309 DE21 GLN B 143      14.023  35.962  92.845  1.00 22.28           H
ATOM   5310 DE22 GLN B 143      15.411  37.029  92.777  1.00 30.93           H
ATOM   5650  CB  TYR B 166       7.796  44.971  99.669  1.00 17.03           H
ATOM   5651  CG  TYR B 166       7.625  44.665  98.644  1.00 16.49           C
ATOM   5652  CD1 TYR B 166       8.721  44.663  97.765  1.00 37.13           C
ATOM   5653  CD2 TYR B 166       6.347  44.419  98.129  1.00 28.58           C
ATOM   5654  CE1 TYR B 166       8.565  44.342  96.420  1.00 25.41           C
ATOM   5655  CE2 TYR B 166       6.190  44.109  96.781  1.00 31.27           C
ATOM   5656  CZ  TYR B 166       7.291  44.018  95.911  1.00 23.60           C
ATOM   5657  OH  TYR B 166       7.048  43.649  94.643  1.00 25.51           O
ATOM   5662  DD1 TYR B 166       9.716  44.948  98.133  1.00 38.77           H
ATOM   5663  DD2 TYR B 166       5.449  44.514  98.755  1.00 14.25           H
ATOM   5664  DE1 TYR B 166       9.441  44.312  95.767  1.00 34.48           H
ATOM   5665  DE2 TYR B 166       5.203  43.910  96.344  1.00 38.05           H
ATOM   5666  DH  TYR B 166       7.924  43.490  94.150  1.00 27.65           H
TER
HETATM 6504  O   HOH B 336      14.954  41.643  91.623  1.00 45.44           O
HETATM 6505  D1  HOH B 336      15.508  40.830  91.559  1.00 33.85           H
HETATM 6506  D2  HOH B 336      14.246  41.411  92.261  1.00 39.42           H
HETATM 6535  O   HOH B 347      13.348  43.524  91.086  1.00 34.56           O
HETATM 6536  D1  HOH B 347      14.121  42.912  90.922  1.00 26.26           H
HETATM 6537  D2  HOH B 347      13.722  44.323  91.515  1.00 33.56           H
