# Supplementary material for: Critical evaluation of two neutron structures of Mn superoxide dismutase with quantum refinement
Source: J Biol Inorg Chem. 2026 Mar 10;31(3):173–91. doi: 10.1007/s00775-026-02140-5 (PMC13287255; doi:10.1007/s00775-026-02140-5)
Supplement: Supplementary file 2 — Supplementary Material 2 [file 775_2026_2140_MOESM2_ESM.zip › Coord/Oxb/rd2a.pdb]

CRYST1   81.301   81.301  241.840  90.00  90.00 120.00 P 61 2 2
SCALE1      0.012300  0.007101  0.000000        0.00000
SCALE2      0.000000  0.014203  0.000000        0.00000
SCALE3      0.000000  0.000000  0.004135        0.00000
ATOM   3599  CB  HIS B  30      10.434  41.403  90.581  1.00 30.68           H
ATOM   3600  CG  HIS B  30      10.210  42.011  91.491  1.00 35.73           C
ATOM   3601  ND1 HIS B  30      11.188  42.378  92.405  1.00 24.93           N
ATOM   3602  CD2 HIS B  30       9.016  42.429  92.042  1.00 35.37           C
ATOM   3603  CE1 HIS B  30      10.554  42.996  93.439  1.00 25.27           C
ATOM   3604  NE2 HIS B  30       9.250  43.034  93.265  1.00 22.20           N
ATOM   3609  DD1 HIS B  30      12.155  42.636  92.086  1.00 40.86           H
ATOM   3610  DD2 HIS B  30       8.002  42.307  91.635  1.00 29.09           H
ATOM   3611  DE1 HIS B  30      11.071  43.394  94.312  1.00 34.60           H
ATOM   3653  CB  TYR B  34      16.054  38.853  86.607  1.00 15.36           H
ATOM   3654  CG  TYR B  34      15.916  38.860  87.684  1.00 22.13           C
ATOM   3655  CD1 TYR B  34      16.957  39.180  88.570  1.00 36.56           C
ATOM   3656  CD2 TYR B  34      14.670  38.488  88.185  1.00 26.83           C
ATOM   3657  CE1 TYR B  34      16.724  39.180  89.948  1.00 25.56           C
ATOM   3658  CE2 TYR B  34      14.425  38.456  89.562  1.00 22.04           C
ATOM   3659  CZ  TYR B  34      15.459  38.826  90.433  1.00 41.64           C
ATOM   3660  OH  TYR B  34      15.270  38.922  91.810  1.00 34.64           O
ATOM   3665  DD1 TYR B  34      17.967  39.415  88.211  1.00 29.04           H
ATOM   3666  DD2 TYR B  34      13.864  38.216  87.490  1.00 25.62           H
ATOM   3667  DE1 TYR B  34      17.515  39.434  90.661  1.00 34.57           H
ATOM   3668  DE2 TYR B  34      13.417  38.217  89.929  1.00 17.61           H
ATOM   3669  DH  TYR B  34      14.498  38.352  92.023  1.00 43.44           H
ATOM   5298  CB  GLN B 143      17.797  34.688  91.544  1.00 24.92           H
ATOM   5299  CG  GLN B 143      17.190  35.581  91.854  1.00 25.89           C
ATOM   5300  CD  GLN B 143      15.734  35.189  91.994  1.00 16.34           C
ATOM   5301  OE1 GLN B 143      15.283  34.103  91.676  1.00 20.52           O
ATOM   5302  NE2 GLN B 143      14.941  36.228  92.489  1.00 30.56           N
ATOM   5307  DG2 GLN B 143      17.567  35.961  92.823  1.00 27.05           H
ATOM   5308  DG3 GLN B 143      17.269  36.412  91.127  1.00 25.73           H
ATOM   5309 DE21 GLN B 143      14.065  35.957  92.938  1.00 22.34           H
ATOM   5310 DE22 GLN B 143      15.456  37.005  92.909  1.00 33.43           H
ATOM   5650  CB  TYR B 166       7.811  44.974  99.672  1.00 17.04           H
ATOM   5651  CG  TYR B 166       7.640  44.670  98.646  1.00 16.76           C
ATOM   5652  CD1 TYR B 166       8.732  44.663  97.769  1.00 37.23           C
ATOM   5653  CD2 TYR B 166       6.360  44.422  98.132  1.00 28.80           C
ATOM   5654  CE1 TYR B 166       8.575  44.345  96.421  1.00 25.13           C
ATOM   5655  CE2 TYR B 166       6.200  44.099  96.784  1.00 31.58           C
ATOM   5656  CZ  TYR B 166       7.302  44.021  95.917  1.00 23.85           C
ATOM   5657  OH  TYR B 166       7.064  43.676  94.641  1.00 25.09           O
ATOM   5662  DD1 TYR B 166       9.732  44.940  98.128  1.00 39.07           H
ATOM   5663  DD2 TYR B 166       5.462  44.498  98.759  1.00 14.02           H
ATOM   5664  DE1 TYR B 166       9.442  44.360  95.760  1.00 35.27           H
ATOM   5665  DE2 TYR B 166       5.217  43.895  96.349  1.00 38.08           H
ATOM   5666  DH  TYR B 166       7.943  43.517  94.155  1.00 28.07           H
TER
HETATM 6504  O   HOH B 336      15.128  41.643  91.503  1.00 46.26           O
HETATM 6505  D1  HOH B 336      14.965  40.765  91.933  1.00 36.28           H
HETATM 6506  D2  HOH B 336      15.782  41.445  90.800  1.00 40.50           H
HETATM 6535  O   HOH B 347      13.314  43.462  91.092  1.00 36.18           O
HETATM 6536  D1  HOH B 347      14.056  42.783  91.119  1.00 25.55           H
HETATM 6537  D2  HOH B 347      13.673  44.285  91.486  1.00 32.23           H
