# Supplementary material for: Critical evaluation of two neutron structures of Mn superoxide dismutase with quantum refinement
Source: J Biol Inorg Chem. 2026 Mar 10;31(3):173–91. doi: 10.1007/s00775-026-02140-5 (PMC13287255; doi:10.1007/s00775-026-02140-5)
Supplement: Supplementary file 2 — Supplementary Material 2 [file 775_2026_2140_MOESM2_ESM.zip › Coord/Oxb/rmd.pdb]

ATOM   3599  CB  HIS B  30      10.466  41.401  90.596  1.00 25.98           H
ATOM   3600  CG  HIS B  30      10.280  42.015  91.533  1.00 29.56           C
ATOM   3601  ND1 HIS B  30      11.268  42.353  92.426  1.00 17.82           N
ATOM   3602  CD2 HIS B  30       9.051  42.470  92.016  1.00 25.92           C
ATOM   3603  CE1 HIS B  30      10.592  42.962  93.417  1.00 22.19           C
ATOM   3604  NE2 HIS B  30       9.261  43.071  93.243  1.00 18.69           N
ATOM   3609  DD2 HIS B  30       8.047  42.393  91.568  1.00 30.99           H
ATOM   3610  DE1 HIS B  30      11.074  43.328  94.331  1.00 26.52           H
ATOM   3652  CB  TYR B  34      15.985  38.841  86.623  1.00 20.10           H
ATOM   3653  CG  TYR B  34      15.831  38.848  87.711  1.00 20.77           C
ATOM   3654  CD1 TYR B  34      16.869  39.161  88.612  1.00 27.71           C
ATOM   3655  CD2 TYR B  34      14.591  38.474  88.244  1.00 21.45           C
ATOM   3656  CE1 TYR B  34      16.653  39.136  89.989  1.00 25.81           C
ATOM   3657  CE2 TYR B  34      14.364  38.420  89.622  1.00 23.39           C
ATOM   3658  CZ  TYR B  34      15.391  38.757  90.572  1.00 31.87           C
ATOM   3659  OH  TYR B  34      15.218  38.762  91.865  1.00 27.23           O
ATOM   3664  DD1 TYR B  34      17.879  39.425  88.253  1.00 33.13           H
ATOM   3665  DD2 TYR B  34      13.772  38.220  87.547  1.00 25.63           H
ATOM   3666  DE1 TYR B  34      17.453  39.411  90.687  1.00 30.86           H
ATOM   3667  DE2 TYR B  34      13.350  38.215  89.989  1.00 27.95           H
ATOM   5296  CB  GLN B 143      17.781  34.670  91.544  1.00 19.74           H
ATOM   5297  CG  GLN B 143      17.183  35.570  91.856  1.00 19.45           C
ATOM   5298  CD  GLN B 143      15.723  35.187  92.034  1.00 18.48           C
ATOM   5299  OE1 GLN B 143      15.298  34.071  91.719  1.00 18.10           O
ATOM   5300  NE2 GLN B 143      14.982  36.175  92.609  1.00 21.42           N
ATOM   5305  DG2 GLN B 143      17.563  35.976  92.813  1.00 23.23           H
ATOM   5306  DG3 GLN B 143      17.250  36.391  91.117  1.00 23.23           H
ATOM   5307 DE21 GLN B 143      13.981  35.999  92.660  1.00 36.99           H
ATOM   5308 DE22 GLN B 143      15.220  37.201  92.466  1.00 25.59           H
ATOM   5648  CB  TYR B 166       7.806  44.977  99.653  1.00 17.18           H
ATOM   5649  CG  TYR B 166       7.646  44.675  98.620  1.00 21.56           C
ATOM   5650  CD1 TYR B 166       8.748  44.671  97.752  1.00 28.12           C
ATOM   5651  CD2 TYR B 166       6.375  44.429  98.083  1.00 22.47           C
ATOM   5652  CE1 TYR B 166       8.622  44.341  96.406  1.00 23.01           C
ATOM   5653  CE2 TYR B 166       6.237  44.117  96.727  1.00 24.02           C
ATOM   5654  CZ  TYR B 166       7.355  44.007  95.870  1.00 19.59           C
ATOM   5655  OH  TYR B 166       7.152  43.636  94.611  1.00 23.08           O
ATOM   5660  DD1 TYR B 166       9.742  44.955  98.135  1.00 33.64           H
ATOM   5661  DD2 TYR B 166       5.468  44.514  98.702  1.00 26.85           H
ATOM   5662  DE1 TYR B 166       9.509  44.287  95.772  1.00 27.50           H
ATOM   5663  DE2 TYR B 166       5.258  43.922  96.276  1.00 28.71           H
ATOM   5664  DH  TYR B 166       8.032  43.466  94.101  1.00 30.00           H
TER
HETATM 6502  O   HOH B 336      15.075  41.526  91.601  1.00 43.10           O
HETATM 6503  D1  HOH B 336      14.902  40.633  92.014  1.00 51.61           H
HETATM 6504  D2  HOH B 336      15.538  41.272  90.774  1.00 51.61           H
HETATM 6533  O   HOH B 347      13.710  43.860  91.106  1.00 24.26           O
HETATM 6534  D1  HOH B 347      12.857  43.709  91.579  1.00 29.00           H
HETATM 6535  D2  HOH B 347      14.130  42.963  91.230  1.00 29.00           H
