# Supplementary material for: Critical evaluation of two neutron structures of Mn superoxide dismutase with quantum refinement
Source: J Biol Inorg Chem. 2026 Mar 10;31(3):173–91. doi: 10.1007/s00775-026-02140-5 (PMC13287255; doi:10.1007/s00775-026-02140-5)
Supplement: Supplementary file 2 — Supplementary Material 2 [file 775_2026_2140_MOESM2_ESM.zip › Coord/Oxb/rd2b.pdb]

CRYST1   81.301   81.301  241.840  90.00  90.00 120.00 P 61 2 2
SCALE1      0.012300  0.007101  0.000000        0.00000
SCALE2      0.000000  0.014203  0.000000        0.00000
SCALE3      0.000000  0.000000  0.004135        0.00000
ATOM   3599  CB  HIS B  30      10.452  41.409  90.575  1.00 30.29           H
ATOM   3600  CG  HIS B  30      10.237  42.022  91.487  1.00 36.25           C
ATOM   3601  ND1 HIS B  30      11.202  42.379  92.417  1.00 25.61           N
ATOM   3602  CD2 HIS B  30       9.040  42.453  92.022  1.00 35.91           C
ATOM   3603  CE1 HIS B  30      10.561  43.001  93.445  1.00 24.53           C
ATOM   3604  NE2 HIS B  30       9.262  43.053  93.250  1.00 21.53           N
ATOM   3609  DD1 HIS B  30      12.204  42.518  92.200  1.00 42.13           H
ATOM   3610  DD2 HIS B  30       8.033  42.340  91.603  1.00 27.99           H
ATOM   3611  DE1 HIS B  30      11.074  43.390  94.327  1.00 32.69           H
ATOM   3653  CB  TYR B  34      16.018  38.842  86.597  1.00 14.95           H
ATOM   3654  CG  TYR B  34      15.873  38.846  87.672  1.00 21.95           C
ATOM   3655  CD1 TYR B  34      16.922  39.169  88.548  1.00 35.87           C
ATOM   3656  CD2 TYR B  34      14.632  38.471  88.182  1.00 27.55           C
ATOM   3657  CE1 TYR B  34      16.709  39.157  89.922  1.00 24.78           C
ATOM   3658  CE2 TYR B  34      14.406  38.433  89.564  1.00 21.81           C
ATOM   3659  CZ  TYR B  34      15.455  38.796  90.416  1.00 42.15           C
ATOM   3660  OH  TYR B  34      15.294  38.917  91.801  1.00 35.74           O
ATOM   3665  DD1 TYR B  34      17.920  39.440  88.180  1.00 28.49           H
ATOM   3666  DD2 TYR B  34      13.819  38.195  87.496  1.00 25.49           H
ATOM   3667  DE1 TYR B  34      17.489  39.450  90.627  1.00 35.59           H
ATOM   3668  DE2 TYR B  34      13.397  38.212  89.935  1.00 17.81           H
ATOM   3669  DH  TYR B  34      14.449  38.475  92.035  1.00 43.60           H
ATOM   5298  CB  GLN B 143      17.800  34.676  91.542  1.00 25.96           H
ATOM   5299  CG  GLN B 143      17.197  35.570  91.843  1.00 25.33           C
ATOM   5300  CD  GLN B 143      15.739  35.170  91.987  1.00 15.83           C
ATOM   5301  OE1 GLN B 143      15.291  34.078  91.682  1.00 19.93           O
ATOM   5302  NE2 GLN B 143      14.952  36.201  92.479  1.00 27.95           N
ATOM   5307  DG2 GLN B 143      17.562  35.960  92.814  1.00 27.97           H
ATOM   5308  DG3 GLN B 143      17.282  36.394  91.107  1.00 23.87           H
ATOM   5309 DE21 GLN B 143      14.059  35.960  92.907  1.00 21.53           H
ATOM   5310 DE22 GLN B 143      15.443  37.027  92.824  1.00 32.23           H
ATOM   5650  CB  TYR B 166       7.824  44.981  99.653  1.00 18.20           H
ATOM   5651  CG  TYR B 166       7.652  44.681  98.625  1.00 16.36           C
ATOM   5652  CD1 TYR B 166       8.742  44.671  97.744  1.00 36.93           C
ATOM   5653  CD2 TYR B 166       6.373  44.432  98.122  1.00 27.92           C
ATOM   5654  CE1 TYR B 166       8.575  44.344  96.399  1.00 24.71           C
ATOM   5655  CE2 TYR B 166       6.203  44.105  96.777  1.00 31.47           C
ATOM   5656  CZ  TYR B 166       7.298  44.011  95.905  1.00 22.99           C
ATOM   5657  OH  TYR B 166       7.053  43.652  94.632  1.00 24.70           O
ATOM   5662  DD1 TYR B 166       9.745  44.950  98.099  1.00 37.65           H
ATOM   5663  DD2 TYR B 166       5.477  44.520  98.754  1.00 14.19           H
ATOM   5664  DE1 TYR B 166       9.438  44.354  95.731  1.00 34.53           H
ATOM   5665  DE2 TYR B 166       5.220  43.897  96.347  1.00 38.30           H
ATOM   5666  DH  TYR B 166       7.932  43.503  94.143  1.00 27.81           H
TER
HETATM 6504  O   HOH B 336      14.890  41.590  91.322  1.00 42.55           O
HETATM 6505  D1  HOH B 336      15.045  40.679  91.676  1.00 37.11           H
HETATM 6506  D2  HOH B 336      15.092  42.198  92.064  1.00 51.45           H
HETATM 6535  O   HOH B 347      13.551  43.699  91.519  1.00 35.95           O
HETATM 6536  D1  HOH B 347      13.921  43.008  90.905  1.00 23.78           H
HETATM 6537  D2  HOH B 347      13.245  44.464  90.988  1.00 32.05           H
