# Supplementary material for: Critical evaluation of two neutron structures of Mn superoxide dismutase with quantum refinement
Source: J Biol Inorg Chem. 2026 Mar 10;31(3):173–91. doi: 10.1007/s00775-026-02140-5 (PMC13287255; doi:10.1007/s00775-026-02140-5)
Supplement: Supplementary file 2 — Supplementary Material 2 [file 775_2026_2140_MOESM2_ESM.zip › Coord/Oxb/rmp.pdb]

CRYST1   81.301   81.301  241.840  90.00  90.00 120.00 P 61 2 2
SCALE1      0.012300  0.007101  0.000000        0.00000
SCALE2      0.000000  0.014203  0.000000        0.00000
SCALE3      0.000000  0.000000  0.004135        0.00000
ATOM   3599  CB  HIS B  30      10.488  41.405  90.581  1.00 30.08           H
ATOM   3600  CG  HIS B  30      10.298  42.013  91.507  1.00 35.56           C
ATOM   3601  ND1 HIS B  30      11.295  42.392  92.385  1.00 21.44           N
ATOM   3602  CD2 HIS B  30       9.081  42.429  92.035  1.00 34.72           C
ATOM   3603  CE1 HIS B  30      10.640  42.982  93.402  1.00 25.14           C
ATOM   3604  NE2 HIS B  30       9.309  43.040  93.249  1.00 21.86           N
ATOM   3609  DD2 HIS B  30       8.069  42.317  91.623  1.00 28.22           H
ATOM   3610  DE1 HIS B  30      11.139  43.364  94.296  1.00 34.44           H
ATOM   3611  DE2 HIS B  30       8.125  43.457  94.079  1.00 29.21           H
ATOM   3653  CB  TYR B  34      15.985  38.838  86.611  1.00 15.09           H
ATOM   3654  CG  TYR B  34      15.818  38.833  87.691  1.00 19.94           C
ATOM   3655  CD1 TYR B  34      16.858  39.143  88.580  1.00 35.59           C
ATOM   3656  CD2 TYR B  34      14.577  38.453  88.206  1.00 26.40           C
ATOM   3657  CE1 TYR B  34      16.633  39.137  89.954  1.00 26.06           C
ATOM   3658  CE2 TYR B  34      14.346  38.419  89.588  1.00 20.81           C
ATOM   3659  CZ  TYR B  34      15.369  38.794  90.472  1.00 41.13           C
ATOM   3660  OH  TYR B  34      15.141  38.883  91.823  1.00 34.95           O
ATOM   3665  DD1 TYR B  34      17.861  39.397  88.213  1.00 27.60           H
ATOM   3666  DD2 TYR B  34      13.761  38.183  87.521  1.00 26.06           H
ATOM   3667  DE1 TYR B  34      17.433  39.404  90.650  1.00 32.90           H
ATOM   3668  DE2 TYR B  34      13.342  38.221  89.981  1.00 19.72           H
ATOM   3669  DH  TYR B  34      15.078  39.908  92.012  1.00 34.35           H
ATOM   5298  CB  GLN B 143      17.788  34.683  91.547  1.00 26.14           H
ATOM   5299  CG  GLN B 143      17.196  35.583  91.851  1.00 25.45           C
ATOM   5300  CD  GLN B 143      15.734  35.196  92.026  1.00 15.87           C
ATOM   5301  OE1 GLN B 143      15.289  34.100  91.704  1.00 20.13           O
ATOM   5302  NE2 GLN B 143      14.986  36.187  92.603  1.00 29.75           N
ATOM   5307  DG2 GLN B 143      17.581  35.989  92.805  1.00 27.26           H
ATOM   5308  DG3 GLN B 143      17.270  36.385  91.090  1.00 25.23           H
ATOM   5309 DE21 GLN B 143      13.989  36.021  92.718  1.00 22.23           H
ATOM   5310 DE22 GLN B 143      15.271  37.177  92.540  1.00 30.16           H
ATOM   5650  CB  TYR B 166       7.824  44.976  99.648  1.00 16.73           H
ATOM   5651  CG  TYR B 166       7.669  44.672  98.611  1.00 16.64           C
ATOM   5652  CD1 TYR B 166       8.777  44.661  97.750  1.00 37.83           C
ATOM   5653  CD2 TYR B 166       6.400  44.422  98.070  1.00 28.80           C
ATOM   5654  CE1 TYR B 166       8.651  44.331  96.403  1.00 25.24           C
ATOM   5655  CE2 TYR B 166       6.268  44.107  96.714  1.00 30.30           C
ATOM   5656  CZ  TYR B 166       7.385  44.007  95.855  1.00 23.22           C
ATOM   5657  OH  TYR B 166       7.190  43.653  94.587  1.00 23.99           O
ATOM   5662  DD1 TYR B 166       9.773  44.936  98.137  1.00 40.14           H
ATOM   5663  DD2 TYR B 166       5.490  44.512  98.685  1.00 13.10           H
ATOM   5664  DE1 TYR B 166       9.540  44.307  95.769  1.00 34.76           H
ATOM   5665  DE2 TYR B 166       5.292  43.907  96.258  1.00 36.27           H
TER
HETATM 6503  O   HOH B 336      15.148  41.439  91.643  1.00 44.47           O
HETATM 6504  D1  HOH B 336      15.761  41.478  90.879  1.00 38.67           H
HETATM 6505  D2  HOH B 336      14.408  42.141  91.437  1.00 35.93           H
HETATM 6534  O   HOH B 347      13.449  43.228  91.057  1.00 33.60           O
HETATM 6535  D1  HOH B 347      13.675  44.150  91.300  1.00 27.76           H
HETATM 6536  D2  HOH B 347      12.629  42.931  91.653  1.00 44.11           H
