# Supplementary material for: Critical evaluation of two neutron structures of Mn superoxide dismutase with quantum refinement
Source: J Biol Inorg Chem. 2026 Mar 10;31(3):173–91. doi: 10.1007/s00775-026-02140-5 (PMC13287255; doi:10.1007/s00775-026-02140-5)
Supplement: Supplementary file 2 — Supplementary Material 2 [file 775_2026_2140_MOESM2_ESM.zip › Coord/Oxb/rd2c.pdb]

CRYST1   81.301   81.301  241.840  90.00  90.00 120.00 P 61 2 2
SCALE1      0.012300  0.007101  0.000000        0.00000
SCALE2      0.000000  0.014203  0.000000        0.00000
SCALE3      0.000000  0.000000  0.004135        0.00000
ATOM   3599  CB  HIS B  30      10.437  41.396  90.569  1.00 29.38           H
ATOM   3600  CG  HIS B  30      10.226  42.007  91.480  1.00 35.52           C
ATOM   3601  ND1 HIS B  30      11.186  42.367  92.409  1.00 27.83           N
ATOM   3602  CD2 HIS B  30       9.029  42.459  92.008  1.00 35.87           C
ATOM   3603  CE1 HIS B  30      10.551  42.991  93.438  1.00 25.03           C
ATOM   3604  NE2 HIS B  30       9.256  43.054  93.232  1.00 22.92           N
ATOM   3609  DD1 HIS B  30      12.198  42.399  92.231  1.00 39.60           H
ATOM   3610  DD2 HIS B  30       8.026  42.365  91.575  1.00 27.65           H
ATOM   3611  DE1 HIS B  30      11.053  43.346  94.340  1.00 33.29           H
ATOM   3653  CB  TYR B  34      16.014  38.844  86.596  1.00 14.86           H
ATOM   3654  CG  TYR B  34      15.863  38.845  87.668  1.00 21.75           C
ATOM   3655  CD1 TYR B  34      16.919  39.165  88.536  1.00 35.44           C
ATOM   3656  CD2 TYR B  34      14.624  38.476  88.183  1.00 27.20           C
ATOM   3657  CE1 TYR B  34      16.715  39.161  89.911  1.00 25.07           C
ATOM   3658  CE2 TYR B  34      14.408  38.437  89.568  1.00 21.95           C
ATOM   3659  CZ  TYR B  34      15.465  38.795  90.419  1.00 42.88           C
ATOM   3660  OH  TYR B  34      15.353  38.884  91.810  1.00 35.88           O
ATOM   3665  DD1 TYR B  34      17.920  39.409  88.160  1.00 27.64           H
ATOM   3666  DD2 TYR B  34      13.809  38.207  87.497  1.00 25.91           H
ATOM   3667  DE1 TYR B  34      17.508  39.438  90.613  1.00 34.62           H
ATOM   3668  DE2 TYR B  34      13.398  38.222  89.941  1.00 18.37           H
ATOM   3669  DH  TYR B  34      14.447  38.605  92.062  1.00 43.35           H
ATOM   5298  CB  GLN B 143      17.791  34.659  91.533  1.00 25.35           H
ATOM   5299  CG  GLN B 143      17.190  35.546  91.836  1.00 25.92           C
ATOM   5300  CD  GLN B 143      15.731  35.142  91.983  1.00 15.45           C
ATOM   5301  OE1 GLN B 143      15.278  34.058  91.659  1.00 19.92           O
ATOM   5302  NE2 GLN B 143      14.962  36.167  92.500  1.00 28.93           N
ATOM   5307  DG2 GLN B 143      17.564  35.936  92.803  1.00 26.97           H
ATOM   5308  DG3 GLN B 143      17.276  36.366  91.099  1.00 24.41           H
ATOM   5309 DE21 GLN B 143      14.029  35.969  92.855  1.00 22.10           H
ATOM   5310 DE22 GLN B 143      15.435  37.014  92.813  1.00 31.01           H
ATOM   5650  CB  TYR B 166       7.802  44.970  99.662  1.00 17.05           H
ATOM   5651  CG  TYR B 166       7.633  44.663  98.634  1.00 16.63           C
ATOM   5652  CD1 TYR B 166       8.724  44.660  97.757  1.00 36.14           C
ATOM   5653  CD2 TYR B 166       6.355  44.416  98.119  1.00 28.75           C
ATOM   5654  CE1 TYR B 166       8.570  44.341  96.407  1.00 24.29           C
ATOM   5655  CE2 TYR B 166       6.191  44.093  96.768  1.00 31.95           C
ATOM   5656  CZ  TYR B 166       7.298  44.006  95.904  1.00 23.27           C
ATOM   5657  OH  TYR B 166       7.059  43.628  94.637  1.00 25.88           O
ATOM   5662  DD1 TYR B 166       9.722  44.939  98.125  1.00 38.33           H
ATOM   5663  DD2 TYR B 166       5.451  44.523  98.738  1.00 14.66           H
ATOM   5664  DE1 TYR B 166       9.450  44.309  95.761  1.00 34.36           H
ATOM   5665  DE2 TYR B 166       5.207  43.885  96.338  1.00 37.94           H
ATOM   5666  DH  TYR B 166       7.934  43.487  94.145  1.00 27.84           H
TER
HETATM 6504  O   HOH B 336      14.639  41.490  91.533  1.00 42.58           O
HETATM 6505  D1  HOH B 336      15.187  40.704  91.773  1.00 35.91           H
HETATM 6506  D2  HOH B 336      14.846  42.209  92.170  1.00 48.57           H
HETATM 6535  O   HOH B 347      13.605  43.726  91.387  1.00 31.31           O
HETATM 6536  D1  HOH B 347      13.956  42.996  90.814  1.00 24.96           H
HETATM 6537  D2  HOH B 347      13.708  44.559  90.884  1.00 32.60           H
